# Supplementary material for: White matter injury restoration after stem cell administration in subcortical ischemic stroke
Source: Stem Cell Res Ther. 2015 Jun 19;6(1):121. doi: 10.1186/s13287-015-0111-4 (PMC4513704; doi:10.1186/s13287-015-0111-4)
Supplement: Additional file 1: — rADMSC proteomic analysis of cell supernatants. [file 13287_2015_111_MOESM1_ESM.xls]

## Sheet: R_SCANS_filtered
rADMSC proteomic analysis of cell supernants
Grand Total				28619	26392	20380
Row Labels	fasta	protein	description	6h	6h2	4h	Aver	Count
>P02769 SWISS-PROT:P02769 (Bos taurus) Bovine serum albumin precursor				2928	2843	2075	2615.33	3
>Q2UVX4 SWISS-PROT:Q2UVX4 (Bos taurus) Complement C3 precursor				2526	2349	1595	2156.67	3
>ENSEMBL:ENSBTAP00000024146 (Bos taurus) similar to alpha-2-macroglobulin isoform 1				2193	2033	1456	1894	3
>P01030 SWISS-PROT:P01030 (Bos taurus) similar to Complement C4-A precursor				1211	1046	895	1050.67	3
>sp|P04937|FINC_RAT Fibronectin OS=Rattus norvegicus GN=Fn1 PE=1 SV=2	P04937	FINC_RAT	FINC_RAT Fibronectin OS=Rattus norvegicus GN=Fn1 PE=1 SV=2	1209	1080	745	1011.33	3
>tr|M0RA80|M0RA80_RAT Protein Tnc OS=Rattus norvegicus GN=Tnc PE=4 SV=1	M0RA80	M0RA80_RAT	M0RA80_RAT Protein Tnc OS=Rattus norvegicus GN=Tnc PE=4 SV=1	845	787	574	735.333	3
>P12763 SWISS-PROT:P12763 (Bos taurus) Alpha-2-HS-glycoprotein precursor				810	787	515	704	3
>P34955 SWISS-PROT:P34955 (Bos taurus) Alpha-1-antiproteinase precursor				706	700	477	627.667	3
>Q28085 SWISS-PROT:Q28085 (Bos taurus) Complement factor H precursor				718	648	498	621.333	3
>ENSEMBL:ENSBTAP00000032840 (Bos taurus) similar to apolipoprotein B, partial				656	646	465	589	3
>Q1A7A4 TREMBL:Q1A7A4 (Bos taurus) similar to complement component C5				611	523	277	470.333	3
>tr|D4A2G6|D4A2G6_RAT Protein Thbs2 OS=Rattus norvegicus GN=Thbs2 PE=4 SV=2	D4A2G6	D4A2G6_RAT	D4A2G6_RAT Protein Thbs2 OS=Rattus norvegicus GN=Thbs2 PE=4 SV=2	515	502	325	447.333	3
>Q0IIK2 TREMBL:Q0IIK2 (Bos taurus) Transferrin				508	447	324	426.333	3
>tr|D3Z9F8|D3Z9F8_RAT Collagen alpha-1(XII) chain OS=Rattus norvegicus GN=Col12a1 PE=2 SV=2	D3Z9F8	D3Z9F8_RAT	D3Z9F8_RAT Collagen alpha-1(XII) chain OS=Rattus norvegicus GN=Col12a1 PE=2 SV=2	437	403	368	402.667	3
>Q28194 TREMBL:Q28194 (Bos taurus) Thrombospondin-1				389	389	237	338.333	3
>Q3SX09 TREMBL:Q3SX09 (Bos taurus) similar to HBG protein				341	320	235	298.667	3
>sp|P02466|CO1A2_RAT Collagen alpha-2(I) chain OS=Rattus norvegicus GN=Col1a2 PE=1 SV=3	P02466	CO1A2_RAT	CO1A2_RAT Collagen alpha-2(I) chain OS=Rattus norvegicus GN=Col1a2 PE=1 SV=3	335	304	245	294.667	3
>tr|F1LQC3|F1LQC3_RAT Collagen alpha-1(XII) chain (Fragment) OS=Rattus norvegicus GN=Col12a1 PE=2 SV=2	F1LQC3	F1LQC3_RAT	F1LQC3_RAT Collagen alpha-1(XII) chain (Fragment) OS=Rattus norvegicus GN=Col12a1 PE=2 SV=2	275	248	199	240.667	3
>sp|P02454|CO1A1_RAT Collagen alpha-1(I) chain OS=Rattus norvegicus GN=Col1a1 PE=1 SV=5	P02454	CO1A1_RAT	CO1A1_RAT Collagen alpha-1(I) chain OS=Rattus norvegicus GN=Col1a1 PE=1 SV=5	269	245	206	240	3
>tr|M0R979|M0R979_RAT Protein Thbs1 (Fragment) OS=Rattus norvegicus GN=Thbs1 PE=4 SV=1	M0R979	M0R979_RAT	M0R979_RAT Protein Thbs1 (Fragment) OS=Rattus norvegicus GN=Thbs1 PE=4 SV=1	284	251	169	234.667	3
>sp|P01026|CO3_RAT Complement C3 OS=Rattus norvegicus GN=C3 PE=1 SV=3	P01026	CO3_RAT	CO3_RAT Complement C3 OS=Rattus norvegicus GN=C3 PE=1 SV=3	247	246	176	223	3
>ENSEMBL:ENSBTAP00000024466 (Bos taurus) 44 kDa protein				194	202	135	177	3
>ENSEMBL:ENSBTAP00000007350 (Bos taurus) similar to Complement C4-A precursor				186	190	151	175.667	3
>Q3Y5Z3 SWISS-PROT:Q3Y5Z3 (Bos taurus) Adiponectin precursor				208	190	125	174.333	3
>Q3KUS7 TREMBL:Q3KUS7 (Bos taurus) Complement factor B				187	183	131	167	3
>Q3MHN5 SWISS-PROT:Q3MHN5 (Bos taurus) Vitamin D-binding protein precursor				168	173	135	158.667	3
>ENSEMBL:ENSBTAP00000016046 (Bos taurus) similar to fibulin-1 C isoform 1				179	163	126	156	3
>Q3T052 TREMBL:Q3T052;Q5EA67 (Bos taurus) Inter-alpha (Globulin) inhibitor H4				177	141	127	148.333	3
>tr|D3ZAF5|D3ZAF5_RAT Periostin, osteoblast specific factor (Predicted), isoform CRA_a OS=Rattus norvegicus GN=Postn PE=4 SV=1	D3ZAF5	D3ZAF5_RAT	D3ZAF5_RAT Periostin, osteoblast specific factor (Predicted), isoform CRA_a OS=Rattus norvegicus GN=Postn PE=4 SV=1	143	140	110	131	3
>Q1RMN8 TREMBL:Q1RMN8 (Bos taurus) Similar to Immunoglobulin lambda-like polypeptide 1				131	151	94	125.333	3
>Q95121 SWISS-PROT:Q95121 (Bos taurus) Pigment epithelium-derived factor precursor				153	116	94	121	3
>Q9TTE1 SWISS-PROT:Q9TTE1 (Bos taurus) Endopin-1 precursor				138	93	121	117.333	3
>P00761 SWISS-PROT:P00761|TRYP_PIG Trypsin - Sus scrofa (Pig).	TRYP_PIG Trypsin - Sus scrofa (Pig).			129	123	78	110	3
>Q9TRI1 TREMBL:Q9TRI1 (Bos taurus) similar to inter-alpha-trypsin inhibitor heavy chain2				113	113	99	108.333	3
>tr|G5BHR4|G5BHR4_HETGA Fibronectin OS=Heterocephalus glaber GN=GW7_12277 PE=4 SV=1	G5BHR4	G5BHR4_HETGA	G5BHR4_HETGA Fibronectin OS=Heterocephalus glaber GN=GW7_12277 PE=4 SV=1	118	131	67	105.333	3
>tr|D4A115|D4A115_RAT Protein Col6a3 OS=Rattus norvegicus GN=Col6a3 PE=2 SV=2	D4A115	D4A115_RAT	D4A115_RAT Protein Col6a3 OS=Rattus norvegicus GN=Col6a3 PE=2 SV=2	110	95	81	95.3333	3
>Q0V8M9 TREMBL:Q0V8M9;Q9TRI0 (Bos taurus) similar to inter-alpha (globulin) inhibitor H3 isoform 2				105	95	83	94.3333	3
>P13645 SWISS-PROT:P13645 Tax_Id=9606 Gene_Symbol=KRT10 Keratin, type I cytoskeletal 10				107	94	76	92.3333	3
>Q1RMK2 TREMBL:Q1RMK2 (Bos taurus) IGHM protein				105	96	66	89	3
>Q3SZ57 SWISS-PROT:Q3SZ57 (Bos taurus) Alpha-fetoprotein precursor				97	83	84	88	3
>tr|F1LTF8|F1LTF8_RAT Protein Lama4 OS=Rattus norvegicus GN=Lama4 PE=4 SV=2	F1LTF8	F1LTF8_RAT	F1LTF8_RAT Protein Lama4 OS=Rattus norvegicus GN=Lama4 PE=4 SV=2	98	91	73	87.3333	3
>P00735 SWISS-PROT:P00735 (Bos taurus) Prothrombin precursor (Fragment)				97	76	74	82.3333	3
>tr|G5BM62|G5BM62_HETGA Thrombospondin-1 OS=Heterocephalus glaber GN=GW7_18700 PE=4 SV=1	G5BM62	G5BM62_HETGA	G5BM62_HETGA Thrombospondin-1 OS=Heterocephalus glaber GN=GW7_18700 PE=4 SV=1	102	72	73	82.3333	3
>Q58D62 SWISS-PROT:Q58D62 (Bos taurus) Fetuin-B precursor				92	92	57	80.3333	3
>ENSEMBL:ENSBTAP00000018574 (Bos taurus) 55 kDa protein				81	87	70	79.3333	3
>tr|F1LTJ5|F1LTJ5_RAT Protein Hspg2 OS=Rattus norvegicus GN=Hspg2 PE=2 SV=2	F1LTJ5	F1LTJ5_RAT	F1LTJ5_RAT Protein Hspg2 OS=Rattus norvegicus GN=Hspg2 PE=2 SV=2	83	82	73	79.3333	3
>P41361 SWISS-PROT:P41361 (Bos taurus) Antithrombin-III precursor				88	70	76	78	3
>Q3SZH5 TREMBL:Q3SZH5 (Bos taurus) Similar to Angiotensinogen				82	71	66	73	3
>P15497 SWISS-PROT:P15497 (Bos taurus) Apolipoprotein A-I precursor				76	88	53	72.3333	3
>tr|F1LM84|F1LM84_RAT Nidogen-1 OS=Rattus norvegicus GN=Nid1 PE=2 SV=1	F1LM84	F1LM84_RAT	F1LM84_RAT Nidogen-1 OS=Rattus norvegicus GN=Nid1 PE=2 SV=1	80	79	58	72.3333	3
>sp|O08628|PCOC1_RAT Procollagen C-endopeptidase enhancer 1 OS=Rattus norvegicus GN=Pcolce PE=2 SV=1	O08628	PCOC1_RAT	PCOC1_RAT Procollagen C-endopeptidase enhancer 1 OS=Rattus norvegicus GN=Pcolce PE=2 SV=1	88	72	57	72.3333	3
>sp|P13941|CO3A1_RAT Collagen alpha-1(III) chain OS=Rattus norvegicus GN=Col3a1 PE=2 SV=3	P13941	CO3A1_RAT	CO3A1_RAT Collagen alpha-1(III) chain OS=Rattus norvegicus GN=Col3a1 PE=2 SV=3	67	72	73	70.6667	3
>tr|B1WC91|B1WC91_RAT C1qtnf3 protein OS=Rattus norvegicus GN=C1qtnf3 PE=2 SV=1	B1WC91	B1WC91_RAT	B1WC91_RAT C1qtnf3 protein OS=Rattus norvegicus GN=C1qtnf3 PE=2 SV=1	84	69	59	70.6667	3
>P02676 SWISS-PROT:P02676 (Bos taurus) similar to Fibrinogen beta chain precursor				80	78	51	69.6667	3
>Q3SX14 TREMBL:Q3SX14 (Bos taurus) Similar to Gelsolin				63	79	65	69	3
>P35527 SWISS-PROT:P35527 Tax_Id=9606 Gene_Symbol=KRT9 Keratin, type I cytoskeletal 9				87	62	57	68.6667	3
>Q28065 SWISS-PROT:Q28065 (Bos taurus) C4b-binding protein alpha chain precursor				79	68	58	68.3333	3
>P01966 SWISS-PROT:P01966 (Bos taurus) Hemoglobin subunit alpha				75	73	56	68	3
>tr|G3V852|G3V852_RAT Protein Tln1 OS=Rattus norvegicus GN=Tln1 PE=4 SV=1	G3V852	G3V852_RAT	G3V852_RAT Protein Tln1 OS=Rattus norvegicus GN=Tln1 PE=4 SV=1	73	62	64	66.3333	3
>sp|Q6P6T1|C1S_RAT Complement C1s subcomponent OS=Rattus norvegicus GN=C1s PE=2 SV=2	Q6P6T1	C1S_RAT	C1S_RAT Complement C1s subcomponent OS=Rattus norvegicus GN=C1s PE=2 SV=2	65	60	66	63.6667	3
>Q28107 SWISS-PROT:Q28107 (Bos taurus) Coagulation factor V precursor				71	60	58	63	3
>tr|F1M566|F1M566_RAT Protein Hspg2 (Fragment) OS=Rattus norvegicus GN=Hspg2 PE=2 SV=2	F1M566	F1M566_RAT	F1M566_RAT Protein Hspg2 (Fragment) OS=Rattus norvegicus GN=Hspg2 PE=2 SV=2	70	57	60	62.3333	3
>P06868 SWISS-PROT:P06868 (Bos taurus) Plasminogen precursor				67	62	57	62	3
>sp|P20961|PAI1_RAT Plasminogen activator inhibitor 1 OS=Rattus norvegicus GN=Serpine1 PE=2 SV=1	P20961	PAI1_RAT	PAI1_RAT Plasminogen activator inhibitor 1 OS=Rattus norvegicus GN=Serpine1 PE=2 SV=1	67	65	50	60.6667	3
>tr|D4A1T6|D4A1T6_RAT Protein C1r (Fragment) OS=Rattus norvegicus GN=C1r PE=2 SV=2	D4A1T6	D4A1T6_RAT	D4A1T6_RAT Protein C1r (Fragment) OS=Rattus norvegicus GN=C1r PE=2 SV=2	64	62	55	60.3333	3
>tr|F1MAA7|F1MAA7_RAT Protein Lamc1 OS=Rattus norvegicus GN=Lamc1 PE=4 SV=1	F1MAA7	F1MAA7_RAT	F1MAA7_RAT Protein Lamc1 OS=Rattus norvegicus GN=Lamc1 PE=4 SV=1	65	57	59	60.3333	3
>sp|P08649|CO4_RAT Complement C4 OS=Rattus norvegicus GN=C4 PE=1 SV=3	P08649	CO4_RAT	CO4_RAT Complement C4 OS=Rattus norvegicus GN=C4 PE=1 SV=3	69	55	52	58.6667	3
>tr|D3ZQN7|D3ZQN7_RAT Protein Lamb1 OS=Rattus norvegicus GN=Lamb1 PE=2 SV=2	D3ZQN7	D3ZQN7_RAT	D3ZQN7_RAT Protein Lamb1 OS=Rattus norvegicus GN=Lamb1 PE=2 SV=2	71	55	47	57.6667	3
>sp|P70490|MFGM_RAT Lactadherin OS=Rattus norvegicus GN=Mfge8 PE=2 SV=1	P70490	MFGM_RAT	MFGM_RAT Lactadherin OS=Rattus norvegicus GN=Mfge8 PE=2 SV=1	65	59	48	57.3333	3
>sp|P33436|MMP2_RAT 72 kDa type IV collagenase OS=Rattus norvegicus GN=Mmp2 PE=2 SV=2	P33436	MMP2_RAT	MMP2_RAT 72 kDa type IV collagenase OS=Rattus norvegicus GN=Mmp2 PE=2 SV=2	62	50	57	56.3333	3
>sp|Q2Q0I9|FNDC1_RAT Fibronectin type III domain-containing protein 1 OS=Rattus norvegicus GN=Fndc1 PE=2 SV=2	Q2Q0I9	FNDC1_RAT	FNDC1_RAT Fibronectin type III domain-containing protein 1 OS=Rattus norvegicus GN=Fndc1 PE=2 SV=2	64	51	54	56.3333	3
>Q3ZBS7 TREMBL:Q3ZBS7 (Bos taurus) Vitronectin				60	54	50	54.6667	3
>sp|P0C6B8|SVEP1_RAT Sushi, von Willebrand factor type A, EGF and pentraxin domain-containing protein 1 OS=Rattus norvegicus GN=Svep1 PE=1 SV=1	P0C6B8	SVEP1_RAT	SVEP1_RAT Sushi, von Willebrand factor type A, EGF and pentraxin domain-containing protein 1 OS=Rattus norvegicus GN=Svep1 PE=1 SV=1	51	59	47	52.3333	3
>sp|Q68FP1|GELS_RAT Gelsolin OS=Rattus norvegicus GN=Gsn PE=1 SV=1	Q68FP1	GELS_RAT	GELS_RAT Gelsolin OS=Rattus norvegicus GN=Gsn PE=1 SV=1	53	69	34	52	3
>ENSEMBL:ENSBTAP00000037665 (Bos taurus) similar to Pregnancy zone protein, partial				61	53	42	52	3
>Q29RQ1 SWISS-PROT:Q29RQ1 (Bos taurus) Complement component C7 precursor				59	56	38	51	3
>P35908 SWISS-PROT:P35908 Tax_Id=9606 Gene_Symbol=KRT2 Keratin, type II cytoskeletal 2 epidermal				50	46	55	50.3333	3
>Q2KJC7 TREMBL:Q2KJC7;Q8HZM3 (Bos taurus) Periostin, osteoblast specific factor				56	50	44	50	3
>Q2TBQ1 TREMBL:Q2TBQ1 (Bos taurus) Coagulation factor XIII, B polypeptide				60	53	37	50	3
>tr|Q6MG90|Q6MG90_RAT Complement component 4, gene 2 OS=Rattus norvegicus GN=C4b PE=4 SV=1	Q6MG90	Q6MG90_RAT	Q6MG90_RAT Complement component 4, gene 2 OS=Rattus norvegicus GN=C4b PE=4 SV=1	46	45	58	49.6667	3
>tr|C0JPT7|C0JPT7_RAT Filamin alpha OS=Rattus norvegicus GN=Flna PE=2 SV=1	C0JPT7	C0JPT7_RAT	C0JPT7_RAT Filamin alpha OS=Rattus norvegicus GN=Flna PE=2 SV=1	53	49	47	49.6667	3
>sp|P60711|ACTB_RAT Actin, cytoplasmic 1 OS=Rattus norvegicus GN=Actb PE=1 SV=1	P60711	ACTB_RAT	ACTB_RAT Actin, cytoplasmic 1 OS=Rattus norvegicus GN=Actb PE=1 SV=1	46	48	52	48.6667	3
>sp|Q7TMA5|APOB_RAT Apolipoprotein B-100 OS=Rattus norvegicus GN=Apob PE=1 SV=1	Q7TMA5	APOB_RAT	APOB_RAT Apolipoprotein B-100 OS=Rattus norvegicus GN=Apob PE=1 SV=1	57	45	44	48.6667	3
>P04264 SWISS-PROT:P04264 Tax_Id=9606 Gene_Symbol=KRT1 Keratin, type II cytoskeletal 1				50	48	46	48	3
>sp|A2RUV9|AEBP1_RAT Adipocyte enhancer-binding protein 1 OS=Rattus norvegicus GN=Aebp1 PE=2 SV=1	A2RUV9	AEBP1_RAT	AEBP1_RAT Adipocyte enhancer-binding protein 1 OS=Rattus norvegicus GN=Aebp1 PE=2 SV=1	54	49	37	46.6667	3
>sp|Q6IFW6|K1C10_RAT Keratin, type I cytoskeletal 10 OS=Rattus norvegicus GN=Krt10 PE=2 SV=1	Q6IFW6	K1C10_RAT	K1C10_RAT Keratin, type I cytoskeletal 10 OS=Rattus norvegicus GN=Krt10 PE=2 SV=1	44	51	41	45.3333	3
>tr|D3ZQ25|D3ZQ25_RAT Fibulin 1 (Predicted) OS=Rattus norvegicus GN=Fbln1 PE=4 SV=1	D3ZQ25	D3ZQ25_RAT	D3ZQ25_RAT Fibulin 1 (Predicted) OS=Rattus norvegicus GN=Fbln1 PE=4 SV=1	49	52	33	44.6667	3
>tr|F1LQ00|F1LQ00_RAT Protein Col5a2 (Fragment) OS=Rattus norvegicus GN=Col5a2 PE=4 SV=2	F1LQ00	F1LQ00_RAT	F1LQ00_RAT Protein Col5a2 (Fragment) OS=Rattus norvegicus GN=Col5a2 PE=4 SV=2	51	48	35	44.6667	3
>sp|Q6QD51|CCD80_RAT Coiled-coil domain-containing protein 80 OS=Rattus norvegicus GN=Ccdc80 PE=1 SV=1	Q6QD51	CCD80_RAT	CCD80_RAT Coiled-coil domain-containing protein 80 OS=Rattus norvegicus GN=Ccdc80 PE=1 SV=1	50	46	34	43.3333	3
>sp|P49744|TSP4_RAT Thrombospondin-4 OS=Rattus norvegicus GN=Thbs4 PE=2 SV=1	P49744	TSP4_RAT	TSP4_RAT Thrombospondin-4 OS=Rattus norvegicus GN=Thbs4 PE=2 SV=1	44	33	49	42	3
>tr|Q5M7T5|Q5M7T5_RAT Protein Serpinc1 OS=Rattus norvegicus GN=Serpinc1 PE=2 SV=1	Q5M7T5	Q5M7T5_RAT	Q5M7T5_RAT Protein Serpinc1 OS=Rattus norvegicus GN=Serpinc1 PE=2 SV=1	41	37	46	41.3333	3
>sp|P35444|COMP_RAT Cartilage oligomeric matrix protein OS=Rattus norvegicus GN=Comp PE=1 SV=1	P35444	COMP_RAT	COMP_RAT Cartilage oligomeric matrix protein OS=Rattus norvegicus GN=Comp PE=1 SV=1	32	32	59	41	3
>tr|G5B3H4|G5B3H4_HETGA Tenascin OS=Heterocephalus glaber GN=GW7_01799 PE=4 SV=1	G5B3H4	G5B3H4_HETGA	G5B3H4_HETGA Tenascin OS=Heterocephalus glaber GN=GW7_01799 PE=4 SV=1	46	38	36	40	3
>Q9TT36 SWISS-PROT:Q9TT36 (Bos taurus) Thyroxine-binding globulin precursor				50	33	26	36.3333	3
>sp|P47853|PGS1_RAT Biglycan OS=Rattus norvegicus GN=Bgn PE=2 SV=1	P47853	PGS1_RAT	PGS1_RAT Biglycan OS=Rattus norvegicus GN=Bgn PE=2 SV=1	42	35	31	36	3
>P01044-1 SWISS-PROT:P01044-1 (Bos taurus) Isoform HMW of Kininogen-1 precursor				41	38	28	35.6667	3
>tr|G3V9M6|G3V9M6_RAT Fibrillin 1, isoform CRA_a OS=Rattus norvegicus GN=Fbn1 PE=4 SV=1	G3V9M6	G3V9M6_RAT	G3V9M6_RAT Fibrillin 1, isoform CRA_a OS=Rattus norvegicus GN=Fbn1 PE=4 SV=1	35	34	35	34.6667	3
>Q03247 SWISS-PROT:Q03247 (Bos taurus) Apolipoprotein E precursor				43	35	26	34.6667	3
>tr|F1M335|F1M335_RAT Protein Pxdn OS=Rattus norvegicus GN=Pxdn PE=4 SV=2	F1M335	F1M335_RAT	F1M335_RAT Protein Pxdn OS=Rattus norvegicus GN=Pxdn PE=4 SV=2	43	28	33	34.6667	3
>tr|Q80ZA3|Q80ZA3_RAT Alpha-2 antiplasmin OS=Rattus norvegicus GN=Serpinf1 PE=2 SV=1	Q80ZA3	Q80ZA3_RAT	Q80ZA3_RAT Alpha-2 antiplasmin OS=Rattus norvegicus GN=Serpinf1 PE=2 SV=1	45	43	16	34.6667	3
>tr|F1LS57|F1LS57_RAT Fibulin 2, isoform CRA_b OS=Rattus norvegicus GN=Fbln2 PE=4 SV=2	F1LS57	F1LS57_RAT	F1LS57_RAT Fibulin 2, isoform CRA_b OS=Rattus norvegicus GN=Fbln2 PE=4 SV=2	33	36	32	33.6667	3
>P00978 SWISS-PROT:P00978 (Bos taurus) AMBP protein precursor				34	30	35	33	3
>Q3SZV7 TREMBL:Q3SZV7 (Bos taurus) Similar to hemopexin				39	30	28	32.3333	3
>A2I7N3 TREMBL:A2I7N3;Q27984 (Bos taurus) SERPINA3-7				33	25	38	32	3
>sp|Q9Z1P2|ACTN1_RAT Alpha-actinin-1 OS=Rattus norvegicus GN=Actn1 PE=1 SV=1	Q9Z1P2	ACTN1_RAT	ACTN1_RAT Alpha-actinin-1 OS=Rattus norvegicus GN=Actn1 PE=1 SV=1	37	30	25	30.6667	3
>sp|B5DFC9|NID2_RAT Nidogen-2 OS=Rattus norvegicus GN=Nid2 PE=2 SV=1	B5DFC9	NID2_RAT	NID2_RAT Nidogen-2 OS=Rattus norvegicus GN=Nid2 PE=2 SV=1	29	37	25	30.3333	3
>ENSEMBL:ENSBTAP00000034412 (Bos taurus) similar to C4b-binding protein alpha chain				34	32	25	30.3333	3
>Q2KJF1 TREMBL:Q2KJF1 (Bos taurus) Alpha-1-B glycoprotein				34	32	24	30	3
>P50448 SWISS-PROT:P50448 (Bos taurus) Factor XIIa inhibitor precursor				35	31	23	29.6667	3
>sp|P18292|THRB_RAT Prothrombin OS=Rattus norvegicus GN=F2 PE=1 SV=1	P18292	THRB_RAT	THRB_RAT Prothrombin OS=Rattus norvegicus GN=F2 PE=1 SV=1	32	36	19	29	3
>tr|D4A8G5|D4A8G5_RAT Protein Tgfbi OS=Rattus norvegicus GN=Tgfbi PE=4 SV=2	D4A8G5	D4A8G5_RAT	D4A8G5_RAT Protein Tgfbi OS=Rattus norvegicus GN=Tgfbi PE=4 SV=2	33	34	19	28.6667	3
>P02672 SWISS-PROT:P02672 (Bos taurus) Fibrinogen alpha chain precursor				29	24	30	27.6667	3
>REFSEQ:XP_585019 (Bos taurus) similar to afamin				33	29	19	27	3
>Q3MHH8 TREMBL:Q3MHH8 (Bos taurus) Amylase, alpha 2B; pancreatic				36	21	24	27	3
>sp|Q9EQP5|PRELP_RAT Prolargin OS=Rattus norvegicus GN=Prelp PE=2 SV=1	Q9EQP5	PRELP_RAT	PRELP_RAT Prolargin OS=Rattus norvegicus GN=Prelp PE=2 SV=1	31	27	22	26.6667	3
>sp|P08460|NID1_RAT Nidogen-1 (Fragment) OS=Rattus norvegicus GN=Nid1 PE=2 SV=2	P08460	NID1_RAT	NID1_RAT Nidogen-1 (Fragment) OS=Rattus norvegicus GN=Nid1 PE=2 SV=2	37	22	21	26.6667	3
>tr|G5AMD7|G5AMD7_HETGA Phenylalanine-4-hydroxylase OS=Heterocephalus glaber GN=GW7_17725 PE=4 SV=1	G5AMD7	G5AMD7_HETGA	G5AMD7_HETGA Phenylalanine-4-hydroxylase OS=Heterocephalus glaber GN=GW7_17725 PE=4 SV=1	28	29	21	26	3
>sp|Q5U367|PLOD3_RAT Procollagen-lysine,2-oxoglutarate 5-dioxygenase 3 OS=Rattus norvegicus GN=Plod3 PE=2 SV=1	Q5U367	PLOD3_RAT	PLOD3_RAT Procollagen-lysine,2-oxoglutarate 5-dioxygenase 3 OS=Rattus norvegicus GN=Plod3 PE=2 SV=1	36	19	23	26	3
>sp|P15800|LAMB2_RAT Laminin subunit beta-2 OS=Rattus norvegicus GN=Lamb2 PE=2 SV=1	P15800	LAMB2_RAT	LAMB2_RAT Laminin subunit beta-2 OS=Rattus norvegicus GN=Lamb2 PE=2 SV=1	25	27	25	25.6667	3
>Q05443 SWISS-PROT:Q05443 (Bos taurus) Lumican precursor				28	27	22	25.6667	3
>P17690 SWISS-PROT:P17690 (Bos taurus) Beta-2-glycoprotein 1 precursor				25	28	23	25.3333	3
>P17697 SWISS-PROT:P17697 (Bos taurus) Clusterin precursor				28	23	24	25	3
>tr|G3V928|G3V928_RAT Protein Lrp1 OS=Rattus norvegicus GN=Lrp1 PE=4 SV=1	G3V928	G3V928_RAT	G3V928_RAT Protein Lrp1 OS=Rattus norvegicus GN=Lrp1 PE=4 SV=1	26	27	21	24.6667	3
>sp|P62738|ACTA_RAT Actin, aortic smooth muscle OS=Rattus norvegicus GN=Acta2 PE=2 SV=1	P62738	ACTA_RAT	ACTA_RAT Actin, aortic smooth muscle OS=Rattus norvegicus GN=Acta2 PE=2 SV=1	29	24	20	24.3333	3
>sp|Q63321|PLOD1_RAT Procollagen-lysine,2-oxoglutarate 5-dioxygenase 1 OS=Rattus norvegicus GN=Plod1 PE=2 SV=1	Q63321	PLOD1_RAT	PLOD1_RAT Procollagen-lysine,2-oxoglutarate 5-dioxygenase 1 OS=Rattus norvegicus GN=Plod1 PE=2 SV=1	24	21	26	23.6667	3
>tr|D3ZZT9|D3ZZT9_RAT Protein Col14a1 OS=Rattus norvegicus GN=Col14a1 PE=2 SV=2	D3ZZT9	D3ZZT9_RAT	D3ZZT9_RAT Protein Col14a1 OS=Rattus norvegicus GN=Col14a1 PE=2 SV=2	27	19	25	23.6667	3
>sp|O35806|LTBP2_RAT Latent-transforming growth factor beta-binding protein 2 OS=Rattus norvegicus GN=Ltbp2 PE=2 SV=1	O35806	LTBP2_RAT	LTBP2_RAT Latent-transforming growth factor beta-binding protein 2 OS=Rattus norvegicus GN=Ltbp2 PE=2 SV=1	22	26	22	23.3333	3
>sp|Q811A3|PLOD2_RAT Procollagen-lysine,2-oxoglutarate 5-dioxygenase 2 OS=Rattus norvegicus GN=Plod2 PE=2 SV=1	Q811A3	PLOD2_RAT	PLOD2_RAT Procollagen-lysine,2-oxoglutarate 5-dioxygenase 2 OS=Rattus norvegicus GN=Plod2 PE=2 SV=1	26	17	27	23.3333	3
>sp|O35568|FBLN3_RAT EGF-containing fibulin-like extracellular matrix protein 1 OS=Rattus norvegicus GN=Efemp1 PE=1 SV=1	O35568	FBLN3_RAT	FBLN3_RAT EGF-containing fibulin-like extracellular matrix protein 1 OS=Rattus norvegicus GN=Efemp1 PE=1 SV=1	24	24	21	23	3
>tr|F1M6Q3|F1M6Q3_RAT Protein Col4a2 OS=Rattus norvegicus GN=Col4a2 PE=4 SV=2	F1M6Q3	F1M6Q3_RAT	F1M6Q3_RAT Protein Col4a2 OS=Rattus norvegicus GN=Col4a2 PE=4 SV=2	24	19	26	23	3
>Q2KIF2 TREMBL:Q2KIF2 (Bos taurus) Similar to leucine-rich alpha-2-glycoprotein 1				28	22	18	22.6667	3
>ENSEMBL:ENSBTAP00000013050 (Bos taurus) hypothetical protein				25	26	16	22.3333	3
>sp|Q9QZK5|HTRA1_RAT Serine protease HTRA1 OS=Rattus norvegicus GN=Htra1 PE=2 SV=1	Q9QZK5	HTRA1_RAT	HTRA1_RAT Serine protease HTRA1 OS=Rattus norvegicus GN=Htra1 PE=2 SV=1	25	23	19	22.3333	3
>tr|F1LUZ0|F1LUZ0_RAT Protein LOC100363196 (Fragment) OS=Rattus norvegicus GN=LOC100363196 PE=4 SV=1	F1LUZ0	F1LUZ0_RAT	F1LUZ0_RAT Protein LOC100363196 (Fragment) OS=Rattus norvegicus GN=LOC100363196 PE=4 SV=1	22	21	19	20.6667	3
>ENSEMBL:ENSBTAP00000006074 (Bos taurus) 81 kDa protein				20	17	23	20	3
>tr|G5C825|G5C825_HETGA Sodium leak channel non-selective protein OS=Heterocephalus glaber GN=GW7_14498 PE=4 SV=1	G5C825	G5C825_HETGA	G5C825_HETGA Sodium leak channel non-selective protein OS=Heterocephalus glaber GN=GW7_14498 PE=4 SV=1	23	20	17	20	3
>tr|D4A111|D4A111_RAT Protein Col6a3 OS=Rattus norvegicus GN=Col6a3 PE=2 SV=2	D4A111	D4A111_RAT	D4A111_RAT Protein Col6a3 OS=Rattus norvegicus GN=Col6a3 PE=2 SV=2	24	20	16	20	3
>sp|P16636|LYOX_RAT Protein-lysine 6-oxidase OS=Rattus norvegicus GN=Lox PE=1 SV=2	P16636	LYOX_RAT	LYOX_RAT Protein-lysine 6-oxidase OS=Rattus norvegicus GN=Lox PE=1 SV=2	20	19	20	19.6667	3
>Q05B55 TREMBL:Q05B55 (Bos taurus) Similar to Ig kappa chain C region				22	21	16	19.6667	3
>Q9N2I2 SWISS-PROT:Q9N2I2 (Bos taurus) Plasma serine protease inhibitor precursor				24	21	13	19.3333	3
>sp|P02770|ALBU_RAT Serum albumin OS=Rattus norvegicus GN=Alb PE=1 SV=2	P02770	ALBU_RAT	ALBU_RAT Serum albumin OS=Rattus norvegicus GN=Alb PE=1 SV=2	14	20	23	19	3
>Q3SZR3 SWISS-PROT:Q3SZR3 (Bos taurus) Alpha-1-acid glycoprotein precursor				23	17	17	19	3
>tr|G5BUN3|G5BUN3_HETGA Inter-alpha-trypsin inhibitor heavy chain H3 OS=Heterocephalus glaber GN=GW7_01618 PE=4 SV=1	G5BUN3	G5BUN3_HETGA	G5BUN3_HETGA Inter-alpha-trypsin inhibitor heavy chain H3 OS=Heterocephalus glaber GN=GW7_01618 PE=4 SV=1	23	18	16	19	3
>sp|O70513|LG3BP_RAT Galectin-3-binding protein OS=Rattus norvegicus GN=Lgals3bp PE=1 SV=2	O70513	LG3BP_RAT	LG3BP_RAT Galectin-3-binding protein OS=Rattus norvegicus GN=Lgals3bp PE=1 SV=2	22	16	17	18.3333	3
>Q0VCM5 TREMBL:Q0VCM5 (Bos taurus) Similar to Inter-alpha-trypsin inhibitor heavy chain H1				18	12	23	17.6667	3
>P02070 SWISS-PROT:P02070 (Bos taurus) Hemoglobin subunit beta				21	14	18	17.6667	3
>tr|D3ZT94|D3ZT94_RAT Pituitary homeobox 3 OS=Rattus norvegicus GN=Ptx3 PE=4 SV=1	D3ZT94	D3ZT94_RAT	D3ZT94_RAT Pituitary homeobox 3 OS=Rattus norvegicus GN=Ptx3 PE=4 SV=1	20	14	18	17.3333	3
>tr|F1LST1|F1LST1_RAT Fibronectin OS=Rattus norvegicus GN=Fn1 PE=2 SV=2	F1LST1	F1LST1_RAT	F1LST1_RAT Fibronectin OS=Rattus norvegicus GN=Fn1 PE=2 SV=2	16	17	18	17	3
>sp|P68370|TBA1A_RAT Tubulin alpha-1A chain OS=Rattus norvegicus GN=Tuba1a PE=1 SV=1	P68370	TBA1A_RAT	TBA1A_RAT Tubulin alpha-1A chain OS=Rattus norvegicus GN=Tuba1a PE=1 SV=1	18	16	15	16.3333	3
>sp|B5DF27|LOXL2_RAT Lysyl oxidase homolog 2 OS=Rattus norvegicus GN=Loxl2 PE=2 SV=2	B5DF27	LOXL2_RAT	LOXL2_RAT Lysyl oxidase homolog 2 OS=Rattus norvegicus GN=Loxl2 PE=2 SV=2	15	20	13	16	3
>sp|P08494|MGP_RAT Matrix Gla protein OS=Rattus norvegicus GN=Mgp PE=1 SV=2	P08494	MGP_RAT	MGP_RAT Matrix Gla protein OS=Rattus norvegicus GN=Mgp PE=1 SV=2	17	14	17	16	3
>sp|P34058|HS90B_RAT Heat shock protein HSP 90-beta OS=Rattus norvegicus GN=Hsp90ab1 PE=1 SV=4	P34058	HS90B_RAT	HS90B_RAT Heat shock protein HSP 90-beta OS=Rattus norvegicus GN=Hsp90ab1 PE=1 SV=4	17	18	13	16	3
>sp|Q9JI03|CO5A1_RAT Collagen alpha-1(V) chain OS=Rattus norvegicus GN=Col5a1 PE=1 SV=1	Q9JI03	CO5A1_RAT	CO5A1_RAT Collagen alpha-1(V) chain OS=Rattus norvegicus GN=Col5a1 PE=1 SV=1	17	16	14	15.6667	3
>tr|Q7TP05|Q7TP05_RAT Da1-24 OS=Rattus norvegicus GN=Cfb PE=2 SV=1	Q7TP05	Q7TP05_RAT	Q7TP05_RAT Da1-24 OS=Rattus norvegicus GN=Cfb PE=2 SV=1	17	12	18	15.6667	3
>tr|G5BKZ8|G5BKZ8_HETGA Talin-1 OS=Heterocephalus glaber GN=GW7_10700 PE=4 SV=1	G5BKZ8	G5BKZ8_HETGA	G5BKZ8_HETGA Talin-1 OS=Heterocephalus glaber GN=GW7_10700 PE=4 SV=1	19	13	15	15.6667	3
>P28800 SWISS-PROT:P28800 (Bos taurus) Alpha-2-antiplasmin precursor				20	12	15	15.6667	3
>ENSEMBL:ENSBTAP00000011227 (Bos taurus) 15 kDa protein				21	7	19	15.6667	3
>REFSEQ:XP_001252647 (Bos taurus) similar to endopin 2B				20	15	10	15	3
>sp|Q9ERB4|CSPG2_RAT Versican core protein (Fragments) OS=Rattus norvegicus GN=Vcan PE=2 SV=2	Q9ERB4	CSPG2_RAT	CSPG2_RAT Versican core protein (Fragments) OS=Rattus norvegicus GN=Vcan PE=2 SV=2	15	15	13	14.3333	3
>Q3MHN2 SWISS-PROT:Q3MHN2 (Bos taurus) Complement component C9 precursor				16	18	9	14.3333	3
>sp|P70560|COCA1_RAT Collagen alpha-1(XII) chain (Fragment) OS=Rattus norvegicus GN=Col12a1 PE=2 SV=1	P70560	COCA1_RAT	COCA1_RAT Collagen alpha-1(XII) chain (Fragment) OS=Rattus norvegicus GN=Col12a1 PE=2 SV=1	16	15	11	14	3
>sp|Q62812|MYH9_RAT Myosin-9 OS=Rattus norvegicus GN=Myh9 PE=1 SV=3	Q62812	MYH9_RAT	MYH9_RAT Myosin-9 OS=Rattus norvegicus GN=Myh9 PE=1 SV=3	12	10	18	13.3333	3
>sp|P04764|ENOA_RAT Alpha-enolase OS=Rattus norvegicus GN=Eno1 PE=1 SV=4	P04764	ENOA_RAT	ENOA_RAT Alpha-enolase OS=Rattus norvegicus GN=Eno1 PE=1 SV=4	14	14	12	13.3333	3
>tr|D3ZFH5|D3ZFH5_RAT Protein Itih2 OS=Rattus norvegicus GN=Itih2 PE=2 SV=2	D3ZFH5	D3ZFH5_RAT	D3ZFH5_RAT Protein Itih2 OS=Rattus norvegicus GN=Itih2 PE=2 SV=2	13	13	13	13	3
>tr|G5BVB8|G5BVB8_HETGA Fibulin-1 OS=Heterocephalus glaber GN=GW7_17092 PE=4 SV=1	G5BVB8	G5BVB8_HETGA	G5BVB8_HETGA Fibulin-1 OS=Heterocephalus glaber GN=GW7_17092 PE=4 SV=1	17	15	7	13	3
>sp|P82995|HS90A_RAT Heat shock protein HSP 90-alpha OS=Rattus norvegicus GN=Hsp90aa1 PE=1 SV=3	P82995	HS90A_RAT	HS90A_RAT Heat shock protein HSP 90-alpha OS=Rattus norvegicus GN=Hsp90aa1 PE=1 SV=3	18	11	10	13	3
>tr|M0RBF1|M0RBF1_RAT Complement C3 OS=Rattus norvegicus GN=C3 PE=4 SV=1	M0RBF1	M0RBF1_RAT	M0RBF1_RAT Complement C3 OS=Rattus norvegicus GN=C3 PE=4 SV=1	10	16	12	12.6667	3
>ENSEMBL:ENSBTAP00000018229 (Bos taurus) 54 kDa protein				18	9	11	12.6667	3
>sp|Q6IMF3|K2C1_RAT Keratin, type II cytoskeletal 1 OS=Rattus norvegicus GN=Krt1 PE=2 SV=1	Q6IMF3	K2C1_RAT	K2C1_RAT Keratin, type II cytoskeletal 1 OS=Rattus norvegicus GN=Krt1 PE=2 SV=1	14	12	11	12.3333	3
>tr|D3ZEB1|D3ZEB1_RAT Protein F8 OS=Rattus norvegicus GN=F8 PE=4 SV=2	D3ZEB1	D3ZEB1_RAT	D3ZEB1_RAT Protein F8 OS=Rattus norvegicus GN=F8 PE=4 SV=2	14	12	10	12	3
>tr|F1LS40|F1LS40_RAT Collagen alpha-2(I) chain OS=Rattus norvegicus GN=Col1a2 PE=2 SV=2	F1LS40	F1LS40_RAT	F1LS40_RAT Collagen alpha-2(I) chain OS=Rattus norvegicus GN=Col1a2 PE=2 SV=2	11	7	17	11.6667	3
>sp|Q4FZU2|K2C6A_RAT Keratin, type II cytoskeletal 6A OS=Rattus norvegicus GN=Krt6a PE=1 SV=1	Q4FZU2	K2C6A_RAT	K2C6A_RAT Keratin, type II cytoskeletal 6A OS=Rattus norvegicus GN=Krt6a PE=1 SV=1	15	11	9	11.6667	3
>tr|G5C619|G5C619_HETGA Putative GTP-binding protein 6 OS=Heterocephalus glaber GN=GW7_12231 PE=4 SV=1	G5C619	G5C619_HETGA	G5C619_HETGA Putative GTP-binding protein 6 OS=Heterocephalus glaber GN=GW7_12231 PE=4 SV=1	15	15	5	11.6667	3
>sp|Q63769|SRPX_RAT Sushi repeat-containing protein SRPX OS=Rattus norvegicus GN=Srpx PE=2 SV=1	Q63769	SRPX_RAT	SRPX_RAT Sushi repeat-containing protein SRPX OS=Rattus norvegicus GN=Srpx PE=2 SV=1	18	7	10	11.6667	3
>sp|P85108|TBB2A_RAT Tubulin beta-2A chain OS=Rattus norvegicus GN=Tubb2a PE=1 SV=1	P85108	TBB2A_RAT	TBB2A_RAT Tubulin beta-2A chain OS=Rattus norvegicus GN=Tubb2a PE=1 SV=1	11	12	11	11.3333	3
>P13647 SWISS-PROT:P13647 Tax_Id=9606 Gene_Symbol=KRT5 Keratin, type II cytoskeletal 5				13	11	10	11.3333	3
>P81644 SWISS-PROT:P81644 (Bos taurus) Apolipoprotein A-II precursor				15	12	7	11.3333	3
>sp|Q07936|ANXA2_RAT Annexin A2 OS=Rattus norvegicus GN=Anxa2 PE=1 SV=2	Q07936	ANXA2_RAT	ANXA2_RAT Annexin A2 OS=Rattus norvegicus GN=Anxa2 PE=1 SV=2	10	7	16	11	3
>ENSEMBL:ENSBTAP00000023402 (Bos taurus) 46 kDa protein				11	8	14	11	3
>tr|D3Z9E1|D3Z9E1_RAT Elastin microfibril interfacer 1 (Predicted), isoform CRA_b OS=Rattus norvegicus GN=Emilin1 PE=4 SV=1	D3Z9E1	D3Z9E1_RAT	D3Z9E1_RAT Elastin microfibril interfacer 1 (Predicted), isoform CRA_b OS=Rattus norvegicus GN=Emilin1 PE=4 SV=1	15	8	10	11	3
>Q95M17 SWISS-PROT:Q95M17 (Bos taurus) Acidic mammalian chitinase precursor				8	12	12	10.6667	3
>P07224 SWISS-PROT:P07224 (Bos taurus) Vitamin K-dependent protein S precursor				10	10	12	10.6667	3
>sp|P63102|1433Z_RAT 14-3-3 protein zeta/delta OS=Rattus norvegicus GN=Ywhaz PE=1 SV=1	P63102	1433Z_RAT	1433Z_RAT 14-3-3 protein zeta/delta OS=Rattus norvegicus GN=Ywhaz PE=1 SV=1	12	10	10	10.6667	3
>sp|Q6P6Q2|K2C5_RAT Keratin, type II cytoskeletal 5 OS=Rattus norvegicus GN=Krt5 PE=1 SV=1	Q6P6Q2	K2C5_RAT	K2C5_RAT Keratin, type II cytoskeletal 5 OS=Rattus norvegicus GN=Krt5 PE=1 SV=1	7	13	11	10.3333	3
>tr|F1LNH3|F1LNH3_RAT Procollagen, type VI, alpha 2, isoform CRA_a OS=Rattus norvegicus GN=Col6a2 PE=4 SV=2	F1LNH3	F1LNH3_RAT	F1LNH3_RAT Procollagen, type VI, alpha 2, isoform CRA_a OS=Rattus norvegicus GN=Col6a2 PE=4 SV=2	11	9	11	10.3333	3
>sp|O88280|SLIT3_RAT Slit homolog 3 protein OS=Rattus norvegicus GN=Slit3 PE=2 SV=1	O88280	SLIT3_RAT	SLIT3_RAT Slit homolog 3 protein OS=Rattus norvegicus GN=Slit3 PE=2 SV=1	10	13	7	10	3
>tr|F1MA59|F1MA59_RAT Protein Col4a1 OS=Rattus norvegicus GN=Col4a1 PE=2 SV=1	F1MA59	F1MA59_RAT	F1MA59_RAT Protein Col4a1 OS=Rattus norvegicus GN=Col4a1 PE=2 SV=1	10	10	10	10	3
>sp|P06238|A2MG_RAT Alpha-2-macroglobulin OS=Rattus norvegicus GN=A2m PE=2 SV=2	P06238	A2MG_RAT	A2MG_RAT Alpha-2-macroglobulin OS=Rattus norvegicus GN=A2m PE=2 SV=2	13	8	9	10	3
>tr|D3ZIV9|D3ZIV9_RAT Cytokine receptor-like factor 1 (Predicted) OS=Rattus norvegicus GN=Crlf1 PE=4 SV=1	D3ZIV9	D3ZIV9_RAT	D3ZIV9_RAT Cytokine receptor-like factor 1 (Predicted) OS=Rattus norvegicus GN=Crlf1 PE=4 SV=1	13	10	7	10	3
>tr|C0M4B0|C0M4B0_RAT Matrix metalloproteinase 19 OS=Rattus norvegicus GN=Mmp19 PE=2 SV=1	C0M4B0	C0M4B0_RAT	C0M4B0_RAT Matrix metalloproteinase 19 OS=Rattus norvegicus GN=Mmp19 PE=2 SV=1	8	10	11	9.66667	3
>Q2KIS7 SWISS-PROT:Q2KIS7 (Bos taurus) Tetranectin precursor				10	8	11	9.66667	3
>sp|P62963|PROF1_RAT Profilin-1 OS=Rattus norvegicus GN=Pfn1 PE=1 SV=2	P62963	PROF1_RAT	PROF1_RAT Profilin-1 OS=Rattus norvegicus GN=Pfn1 PE=1 SV=2	11	9	9	9.66667	3
>Q32PI4 TREMBL:Q32PI4 (Bos taurus) Similar to complement factor I				6	10	12	9.33333	3
>sp|P62630|EF1A1_RAT Elongation factor 1-alpha 1 OS=Rattus norvegicus GN=Eef1a1 PE=1 SV=1	P62630	EF1A1_RAT	EF1A1_RAT Elongation factor 1-alpha 1 OS=Rattus norvegicus GN=Eef1a1 PE=1 SV=1	11	7	10	9.33333	3
>sp|P11980|KPYM_RAT Pyruvate kinase isozymes M1/M2 OS=Rattus norvegicus GN=Pkm PE=1 SV=3	P11980	KPYM_RAT	KPYM_RAT Pyruvate kinase isozymes M1/M2 OS=Rattus norvegicus GN=Pkm PE=1 SV=3	8	10	9	9	3
>sp|P02793|FRIL1_RAT Ferritin light chain 1 OS=Rattus norvegicus GN=Ftl1 PE=1 SV=3	P02793	FRIL1_RAT	FRIL1_RAT Ferritin light chain 1 OS=Rattus norvegicus GN=Ftl1 PE=1 SV=3	12	9	6	9	3
>sp|O08727|TR11B_RAT Tumor necrosis factor receptor superfamily member 11B OS=Rattus norvegicus GN=Tnfrsf11b PE=2 SV=1	O08727	TR11B_RAT	TR11B_RAT Tumor necrosis factor receptor superfamily member 11B OS=Rattus norvegicus GN=Tnfrsf11b PE=2 SV=1	7	10	9	8.66667	3
>sp|P04797|G3P_RAT Glyceraldehyde-3-phosphate dehydrogenase OS=Rattus norvegicus GN=Gapdh PE=1 SV=3	P04797	G3P_RAT	G3P_RAT Glyceraldehyde-3-phosphate dehydrogenase OS=Rattus norvegicus GN=Gapdh PE=1 SV=3	9	10	7	8.66667	3
>Q6T181 TREMBL:Q6T181;Q6T182 (Bos taurus) similar to sex hormone-binding globulin				10	9	7	8.66667	3
>tr|G5C3H6|G5C3H6_HETGA Complement C4-A OS=Heterocephalus glaber GN=GW7_04806 PE=4 SV=1	G5C3H6	G5C3H6_HETGA	G5C3H6_HETGA Complement C4-A OS=Heterocephalus glaber GN=GW7_04806 PE=4 SV=1	7	9	9	8.33333	3
>sp|Q63041|A1M_RAT Alpha-1-macroglobulin OS=Rattus norvegicus GN=A1m PE=1 SV=1	Q63041	A1M_RAT	A1M_RAT Alpha-1-macroglobulin OS=Rattus norvegicus GN=A1m PE=1 SV=1	8	8	9	8.33333	3
>A2I7N0 TREMBL:A2I7N0;Q28922;Q3ZEJ6 (Bos taurus) SERPINA3-4				10	8	7	8.33333	3
>tr|G5C546|G5C546_HETGA Alpha-enolase OS=Heterocephalus glaber GN=GW7_09136 PE=3 SV=1	G5C546	G5C546_HETGA	G5C546_HETGA Alpha-enolase OS=Heterocephalus glaber GN=GW7_09136 PE=3 SV=1	10	10	5	8.33333	3
>sp|Q6P9V9|TBA1B_RAT Tubulin alpha-1B chain OS=Rattus norvegicus GN=Tuba1b PE=1 SV=1	Q6P9V9	TBA1B_RAT	TBA1B_RAT Tubulin alpha-1B chain OS=Rattus norvegicus GN=Tuba1b PE=1 SV=1	11	6	8	8.33333	3
>sp|P50399|GDIB_RAT Rab GDP dissociation inhibitor beta OS=Rattus norvegicus GN=Gdi2 PE=1 SV=2	P50399	GDIB_RAT	GDIB_RAT Rab GDP dissociation inhibitor beta OS=Rattus norvegicus GN=Gdi2 PE=1 SV=2	8	7	9	8	3
>sp|Q5XIF6|TBA4A_RAT Tubulin alpha-4A chain OS=Rattus norvegicus GN=Tuba4a PE=2 SV=1	Q5XIF6	TBA4A_RAT	TBA4A_RAT Tubulin alpha-4A chain OS=Rattus norvegicus GN=Tuba4a PE=2 SV=1	9	7	8	8	3
>Q3ZBD7 SWISS-PROT:Q3ZBD7 (Bos taurus) Glucose-6-phosphate isomerase				11	7	6	8	3
>tr|Q5XI84|Q5XI84_RAT EGF-containing fibulin-like extracellular matrix protein 2 OS=Rattus norvegicus GN=Efemp2 PE=2 SV=1	Q5XI84	Q5XI84_RAT	Q5XI84_RAT EGF-containing fibulin-like extracellular matrix protein 2 OS=Rattus norvegicus GN=Efemp2 PE=2 SV=1	13	3	8	8	3
>sp|P63018|HSP7C_RAT Heat shock cognate 71 kDa protein OS=Rattus norvegicus GN=Hspa8 PE=1 SV=1	P63018	HSP7C_RAT	HSP7C_RAT Heat shock cognate 71 kDa protein OS=Rattus norvegicus GN=Hspa8 PE=1 SV=1	5	11	7	7.66667	3
>sp|Q01129|PGS2_RAT Decorin OS=Rattus norvegicus GN=Dcn PE=1 SV=1	Q01129	PGS2_RAT	PGS2_RAT Decorin OS=Rattus norvegicus GN=Dcn PE=1 SV=1	6	9	8	7.66667	3
>tr|G5BCZ7|G5BCZ7_HETGA Nesprin-2 OS=Heterocephalus glaber GN=GW7_17506 PE=4 SV=1	G5BCZ7	G5BCZ7_HETGA	G5BCZ7_HETGA Nesprin-2 OS=Heterocephalus glaber GN=GW7_17506 PE=4 SV=1	8	8	7	7.66667	3
>tr|G5BLG5|G5BLG5_HETGA SH2 domain-containing protein 3C OS=Heterocephalus glaber GN=GW7_06733 PE=4 SV=1	G5BLG5	G5BLG5_HETGA	G5BLG5_HETGA SH2 domain-containing protein 3C OS=Heterocephalus glaber GN=GW7_06733 PE=4 SV=1	10	10	3	7.66667	3
>sp|P14659|HSP72_RAT Heat shock-related 70 kDa protein 2 OS=Rattus norvegicus GN=Hspa2 PE=2 SV=2	P14659	HSP72_RAT	HSP72_RAT Heat shock-related 70 kDa protein 2 OS=Rattus norvegicus GN=Hspa2 PE=2 SV=2	11	7	5	7.66667	3
>ENSEMBL:ENSBTAP00000031900 (Bos taurus) 121 kDa protein				7	8	7	7.33333	3
>tr|F1LNI3|F1LNI3_RAT Protein F5 OS=Rattus norvegicus GN=F5 PE=2 SV=2	F1LNI3	F1LNI3_RAT	F1LNI3_RAT Protein F5 OS=Rattus norvegicus GN=F5 PE=2 SV=2	7	8	7	7.33333	3
>sp|Q5XFX0|TAGL2_RAT Transgelin-2 OS=Rattus norvegicus GN=Tagln2 PE=1 SV=1	Q5XFX0	TAGL2_RAT	TAGL2_RAT Transgelin-2 OS=Rattus norvegicus GN=Tagln2 PE=1 SV=1	8	8	6	7.33333	3
>Q2KJ83 TREMBL:Q2KJ83 (Bos taurus) Similar to Carboxypeptidase N catalytic chain				9	7	6	7.33333	3
>sp|Q62975|ZPI_RAT Protein Z-dependent protease inhibitor OS=Rattus norvegicus GN=Serpina10 PE=2 SV=2	Q62975	ZPI_RAT	ZPI_RAT Protein Z-dependent protease inhibitor OS=Rattus norvegicus GN=Serpina10 PE=2 SV=2	10	3	9	7.33333	3
>sp|Q4TU93|MRC2_RAT C-type mannose receptor 2 OS=Rattus norvegicus GN=Mrc2 PE=1 SV=1	Q4TU93	MRC2_RAT	MRC2_RAT C-type mannose receptor 2 OS=Rattus norvegicus GN=Mrc2 PE=1 SV=1	7	5	9	7	3
>sp|Q920A6|RISC_RAT Retinoid-inducible serine carboxypeptidase OS=Rattus norvegicus GN=Scpep1 PE=2 SV=1	Q920A6	RISC_RAT	RISC_RAT Retinoid-inducible serine carboxypeptidase OS=Rattus norvegicus GN=Scpep1 PE=2 SV=1	7	7	7	7	3
>sp|Q00918|LTBP1_RAT Latent-transforming growth factor beta-binding protein 1 OS=Rattus norvegicus GN=Ltbp1 PE=1 SV=1	Q00918	LTBP1_RAT	LTBP1_RAT Latent-transforming growth factor beta-binding protein 1 OS=Rattus norvegicus GN=Ltbp1 PE=1 SV=1	9	3	9	7	3
>tr|M0R8B6|M0R8B6_RAT Protein LOC679312 OS=Rattus norvegicus GN=LOC679312 PE=3 SV=1	M0R8B6	M0R8B6_RAT	M0R8B6_RAT Protein LOC679312 OS=Rattus norvegicus GN=LOC679312 PE=3 SV=1	9	9	3	7	3
>sp|P29457|SERPH_RAT Serpin H1 OS=Rattus norvegicus GN=Serpinh1 PE=1 SV=1	P29457	SERPH_RAT	SERPH_RAT Serpin H1 OS=Rattus norvegicus GN=Serpinh1 PE=1 SV=1	5	8	7	6.66667	3
>tr|D4AC79|D4AC79_RAT Protein Olr838 OS=Rattus norvegicus GN=Olr838 PE=4 SV=2	D4AC79	D4AC79_RAT	D4AC79_RAT Protein Olr838 OS=Rattus norvegicus GN=Olr838 PE=4 SV=2	5	5	10	6.66667	3
>tr|G5AZB7|G5AZB7_HETGA Apolipoprotein B-100 OS=Heterocephalus glaber GN=GW7_11030 PE=4 SV=1	G5AZB7	G5AZB7_HETGA	G5AZB7_HETGA Apolipoprotein B-100 OS=Heterocephalus glaber GN=GW7_11030 PE=4 SV=1	5	8	7	6.66667	3
>ENSEMBL:ENSBTAP00000025008 (Bos taurus) hypothetical protein				6	5	9	6.66667	3
>tr |P23363|BDNF_RAT Brain-derived neurotrophic factor OS=Homo sapiens GN=BDNF PE=1 SV=1	P23363	BDNF_RAT	BDNF_RAT Brain-derived neurotrophic factor OS=Homo sapiens GN=BDNF PE=1 SV=1		1		1	1
>sp|P62836|RAP1A_RAT Ras-related protein Rap-1A OS=Rattus norvegicus GN=Rap1a PE=1 SV=1	P62836	RAP1A_RAT	RAP1A_RAT Ras-related protein Rap-1A OS=Rattus norvegicus GN=Rap1a PE=1 SV=1	7	8	5	6.66667	3
>sp|Q9JI85|NUCB2_RAT Nucleobindin-2 OS=Rattus norvegicus GN=Nucb2 PE=2 SV=1	Q9JI85	NUCB2_RAT	NUCB2_RAT Nucleobindin-2 OS=Rattus norvegicus GN=Nucb2 PE=2 SV=1	8	6	6	6.66667	3
>sp|P07150|ANXA1_RAT Annexin A1 OS=Rattus norvegicus GN=Anxa1 PE=1 SV=2	P07150	ANXA1_RAT	ANXA1_RAT Annexin A1 OS=Rattus norvegicus GN=Anxa1 PE=1 SV=2	9	2	9	6.66667	3
>sp|P02650|APOE_RAT Apolipoprotein E OS=Rattus norvegicus GN=Apoe PE=1 SV=2	P02650	APOE_RAT	APOE_RAT Apolipoprotein E OS=Rattus norvegicus GN=Apoe PE=1 SV=2	4	9	6	6.33333	3
>sp|P02680|FIBG_RAT Fibrinogen gamma chain OS=Rattus norvegicus GN=Fgg PE=1 SV=3	P02680	FIBG_RAT	FIBG_RAT Fibrinogen gamma chain OS=Rattus norvegicus GN=Fgg PE=1 SV=3	6	6	7	6.33333	3
>sp|P30121|TIMP2_RAT Metalloproteinase inhibitor 2 OS=Rattus norvegicus GN=Timp2 PE=1 SV=3	P30121	TIMP2_RAT	TIMP2_RAT Metalloproteinase inhibitor 2 OS=Rattus norvegicus GN=Timp2 PE=1 SV=3	7	6	6	6.33333	3
>sp|Q6IG02|K22E_RAT Keratin, type II cytoskeletal 2 epidermal OS=Rattus norvegicus GN=Krt2 PE=2 SV=1	Q6IG02	K22E_RAT	K22E_RAT Keratin, type II cytoskeletal 2 epidermal OS=Rattus norvegicus GN=Krt2 PE=2 SV=1	7	6	6	6.33333	3
>tr|D3ZQR7|D3ZQR7_RAT Procollagen-lysine,2-oxoglutarate 5-dioxygenase 2 OS=Rattus norvegicus GN=Plod2 PE=4 SV=1	D3ZQR7	D3ZQR7_RAT	D3ZQR7_RAT Procollagen-lysine,2-oxoglutarate 5-dioxygenase 2 OS=Rattus norvegicus GN=Plod2 PE=4 SV=1	8	6	5	6.33333	3
>ENSEMBL:ENSBTAP00000031360 (Bos taurus) 55 kDa protein				8	5	5	6	3
>tr|G5BI06|G5BI06_HETGA Basement membrane-specific heparan sulfate proteoglycan core protein OS=Heterocephalus glaber GN=GW7_07516 PE=4 SV=1	G5BI06	G5BI06_HETGA	G5BI06_HETGA Basement membrane-specific heparan sulfate proteoglycan core protein OS=Heterocephalus glaber GN=GW7_07516 PE=4 SV=1	8	5	5	6	3
>tr|D4A536|D4A536_RAT Protein Cpxm2 (Fragment) OS=Rattus norvegicus GN=Cpxm2 PE=4 SV=2	D4A536	D4A536_RAT	D4A536_RAT Protein Cpxm2 (Fragment) OS=Rattus norvegicus GN=Cpxm2 PE=4 SV=2	9	4	5	6	3
>tr|D4A6G2|D4A6G2_RAT Protein Sema4g OS=Rattus norvegicus GN=Sema4g PE=4 SV=1	D4A6G2	D4A6G2_RAT	D4A6G2_RAT Protein Sema4g OS=Rattus norvegicus GN=Sema4g PE=4 SV=1	4	8		6	2
>sp|P85972|VINC_RAT Vinculin OS=Rattus norvegicus GN=Vcl PE=1 SV=1	P85972	VINC_RAT	VINC_RAT Vinculin OS=Rattus norvegicus GN=Vcl PE=1 SV=1	6	5	6	5.66667	3
>tr|D3Z9B7|D3Z9B7_RAT Protein Pla2g4f OS=Rattus norvegicus GN=Pla2g4f PE=4 SV=2	D3Z9B7	D3Z9B7_RAT	D3Z9B7_RAT Protein Pla2g4f OS=Rattus norvegicus GN=Pla2g4f PE=4 SV=2	6	7	4	5.66667	3
>tr|F1LPD0|F1LPD0_RAT Protein LOC100909752 (Fragment) OS=Rattus norvegicus GN=Col15a1 PE=2 SV=2	F1LPD0	F1LPD0_RAT	F1LPD0_RAT Protein LOC100909752 (Fragment) OS=Rattus norvegicus GN=Col15a1 PE=2 SV=2	6	6	5	5.66667	3
>sp|Q63313|LBP_RAT Lipopolysaccharide-binding protein OS=Rattus norvegicus GN=Lbp PE=2 SV=1	Q63313	LBP_RAT	LBP_RAT Lipopolysaccharide-binding protein OS=Rattus norvegicus GN=Lbp PE=2 SV=1	7	4	6	5.66667	3
>tr|B2RYM3|B2RYM3_RAT Inter-alpha trypsin inhibitor, heavy chain 1 (Predicted), isoform CRA_a OS=Rattus norvegicus GN=Itih1 PE=2 SV=1	B2RYM3	B2RYM3_RAT	B2RYM3_RAT Inter-alpha trypsin inhibitor, heavy chain 1 (Predicted), isoform CRA_a OS=Rattus norvegicus GN=Itih1 PE=2 SV=1	8	4	5	5.66667	3
>tr|G5BHB1|G5BHB1_HETGA Pyruvate kinase OS=Heterocephalus glaber GN=GW7_06053 PE=3 SV=1	G5BHB1	G5BHB1_HETGA	G5BHB1_HETGA Pyruvate kinase OS=Heterocephalus glaber GN=GW7_06053 PE=3 SV=1	8	5	4	5.66667	3
>sp|P35053|GPC1_RAT Glypican-1 OS=Rattus norvegicus GN=Gpc1 PE=1 SV=1	P35053	GPC1_RAT	GPC1_RAT Glypican-1 OS=Rattus norvegicus GN=Gpc1 PE=1 SV=1	4	8	4	5.33333	3
>ENSEMBL:ENSBTAP00000014147 (Bos taurus) 12 kDa protein				5	5	6	5.33333	3
>sp|P00786|CATH_RAT Pro-cathepsin H OS=Rattus norvegicus GN=Ctsh PE=1 SV=1	P00786	CATH_RAT	CATH_RAT Pro-cathepsin H OS=Rattus norvegicus GN=Ctsh PE=1 SV=1	5	6	5	5.33333	3
>sp|Q9WVH8|FBLN5_RAT Fibulin-5 OS=Rattus norvegicus GN=Fbln5 PE=2 SV=1	Q9WVH8	FBLN5_RAT	FBLN5_RAT Fibulin-5 OS=Rattus norvegicus GN=Fbln5 PE=2 SV=1	5	5	6	5.33333	3
>sp|B0BNI5|OLFL3_RAT Olfactomedin-like protein 3 OS=Rattus norvegicus GN=Olfml3 PE=2 SV=2	B0BNI5	OLFL3_RAT	OLFL3_RAT Olfactomedin-like protein 3 OS=Rattus norvegicus GN=Olfml3 PE=2 SV=2	6	7	3	5.33333	3
>sp|P10760|SAHH_RAT Adenosylhomocysteinase OS=Rattus norvegicus GN=Ahcy PE=1 SV=3	P10760	SAHH_RAT	SAHH_RAT Adenosylhomocysteinase OS=Rattus norvegicus GN=Ahcy PE=1 SV=3	6	6	4	5.33333	3
>sp|P30120|TIMP1_RAT Metalloproteinase inhibitor 1 OS=Rattus norvegicus GN=Timp1 PE=1 SV=2	P30120	TIMP1_RAT	TIMP1_RAT Metalloproteinase inhibitor 1 OS=Rattus norvegicus GN=Timp1 PE=1 SV=2	6	7	3	5.33333	3
>tr|D3ZNQ7|D3ZNQ7_RAT Pregnancy-associated plasma protein A (Predicted) OS=Rattus norvegicus GN=Pappa PE=4 SV=2	D3ZNQ7	D3ZNQ7_RAT	D3ZNQ7_RAT Pregnancy-associated plasma protein A (Predicted) OS=Rattus norvegicus GN=Pappa PE=4 SV=2	6	8	2	5.33333	3
>ENSEMBL:ENSBTAP00000033053 (Bos taurus) 15 kDa protein				7	6	3	5.33333	3
>sp|P01946|HBA_RAT Hemoglobin subunit alpha-1/2 OS=Rattus norvegicus GN=Hba1 PE=1 SV=3	P01946	HBA_RAT	HBA_RAT Hemoglobin subunit alpha-1/2 OS=Rattus norvegicus GN=Hba1 PE=1 SV=3	7	7	2	5.33333	3
>sp|P31000|VIME_RAT Vimentin OS=Rattus norvegicus GN=Vim PE=1 SV=2	P31000	VIME_RAT	VIME_RAT Vimentin OS=Rattus norvegicus GN=Vim PE=1 SV=2	7	6	3	5.33333	3
>sp|B5DF89|CUL3_RAT Cullin-3 OS=Rattus norvegicus GN=Cul3 PE=1 SV=2	B5DF89	CUL3_RAT	CUL3_RAT Cullin-3 OS=Rattus norvegicus GN=Cul3 PE=1 SV=2	4	5	6	5	3
>tr|G5BDK7|G5BDK7_HETGA C-type mannose receptor 2 OS=Heterocephalus glaber GN=GW7_17470 PE=4 SV=1	G5BDK7	G5BDK7_HETGA	G5BDK7_HETGA C-type mannose receptor 2 OS=Heterocephalus glaber GN=GW7_17470 PE=4 SV=1	4	6	5	5	3
>ENSEMBL:ENSBTAP00000024462 (Bos taurus) 47 kDa protein				5	5	5	5	3
>tr|G5BPT7|G5BPT7_HETGA Adenosylhomocysteinase OS=Heterocephalus glaber GN=GW7_12293 PE=3 SV=1	G5BPT7	G5BPT7_HETGA	G5BPT7_HETGA Adenosylhomocysteinase OS=Heterocephalus glaber GN=GW7_12293 PE=3 SV=1	5	5	5	5	3
>sp|P14480|FIBB_RAT Fibrinogen beta chain OS=Rattus norvegicus GN=Fgb PE=1 SV=4	P14480	FIBB_RAT	FIBB_RAT Fibrinogen beta chain OS=Rattus norvegicus GN=Fgb PE=1 SV=4	6	5	4	5	3
>sp|P20909|COBA1_RAT Collagen alpha-1(XI) chain OS=Rattus norvegicus GN=Col11a1 PE=1 SV=2	P20909	COBA1_RAT	COBA1_RAT Collagen alpha-1(XI) chain OS=Rattus norvegicus GN=Col11a1 PE=1 SV=2	6	2	7	5	3
>tr|B1H239|B1H239_RAT Leucine rich repeat containing 49 (Predicted) OS=Rattus norvegicus GN=Lrrc49 PE=2 SV=1	B1H239	B1H239_RAT	B1H239_RAT Leucine rich repeat containing 49 (Predicted) OS=Rattus norvegicus GN=Lrrc49 PE=2 SV=1	6	6	3	5	3
>tr|G5AVD8|G5AVD8_HETGA Filamin-A OS=Heterocephalus glaber GN=GW7_19822 PE=4 SV=1	G5AVD8	G5AVD8_HETGA	G5AVD8_HETGA Filamin-A OS=Heterocephalus glaber GN=GW7_19822 PE=4 SV=1	6	7	2	5	3
>sp|Q62611|ILRL1_RAT Interleukin-1 receptor-like 1 OS=Rattus norvegicus GN=Il1rl1 PE=2 SV=1	Q62611	ILRL1_RAT	ILRL1_RAT Interleukin-1 receptor-like 1 OS=Rattus norvegicus GN=Il1rl1 PE=2 SV=1	7	6	2	5	3
>sp|Q9JI92|SDCB1_RAT Syntenin-1 OS=Rattus norvegicus GN=Sdcbp PE=1 SV=1	Q9JI92	SDCB1_RAT	SDCB1_RAT Syntenin-1 OS=Rattus norvegicus GN=Sdcbp PE=1 SV=1	7	3	5	5	3
>tr|G5BPV9|G5BPV9_HETGA Bactericidal/permeability-increasing protein-like 3 OS=Heterocephalus glaber GN=GW7_12315 PE=4 SV=1	G5BPV9	G5BPV9_HETGA	G5BPV9_HETGA Bactericidal/permeability-increasing protein-like 3 OS=Heterocephalus glaber GN=GW7_12315 PE=4 SV=1	5			5	1
>tr|Q7TPI9|Q7TPI9_RAT Ac2-248 OS=Rattus norvegicus GN=Serpinc1 PE=2 SV=1	Q7TPI9	Q7TPI9_RAT	Q7TPI9_RAT Ac2-248 OS=Rattus norvegicus GN=Serpinc1 PE=2 SV=1	4	6	4	4.66667	3
>Q2HJF0 TREMBL:Q2HJF0 (Bos taurus) Similar to Serotransferrin				5	3	6	4.66667	3
>sp|P02091|HBB1_RAT Hemoglobin subunit beta-1 OS=Rattus norvegicus GN=Hbb PE=1 SV=3	P02091	HBB1_RAT	HBB1_RAT Hemoglobin subunit beta-1 OS=Rattus norvegicus GN=Hbb PE=1 SV=3	5	4	5	4.66667	3
>sp|P62986|RL40_RAT Ubiquitin-60S ribosomal protein L40 OS=Rattus norvegicus GN=Uba52 PE=1 SV=2	P62986	RL40_RAT	RL40_RAT Ubiquitin-60S ribosomal protein L40 OS=Rattus norvegicus GN=Uba52 PE=1 SV=2	5	5	4	4.66667	3
>sp|Q01177|PLMN_RAT Plasminogen OS=Rattus norvegicus GN=Plg PE=2 SV=2	Q01177	PLMN_RAT	PLMN_RAT Plasminogen OS=Rattus norvegicus GN=Plg PE=2 SV=2	5	4	5	4.66667	3
>sp|Q62745|CD81_RAT CD81 antigen OS=Rattus norvegicus GN=Cd81 PE=1 SV=1	Q62745	CD81_RAT	CD81_RAT CD81 antigen OS=Rattus norvegicus GN=Cd81 PE=1 SV=1	5	6	3	4.66667	3
>tr|G5BHZ8|G5BHZ8_HETGA Complement C1q subcomponent subunit A OS=Heterocephalus glaber GN=GW7_07508 PE=4 SV=1	G5BHZ8	G5BHZ8_HETGA	G5BHZ8_HETGA Complement C1q subcomponent subunit A OS=Heterocephalus glaber GN=GW7_07508 PE=4 SV=1	5	7	2	4.66667	3
>sp|Q07439|HSP71_RAT Heat shock 70 kDa protein 1A/1B OS=Rattus norvegicus GN=Hspa1a PE=2 SV=2	Q07439	HSP71_RAT	HSP71_RAT Heat shock 70 kDa protein 1A/1B OS=Rattus norvegicus GN=Hspa1a PE=2 SV=2	6	5	3	4.66667	3
>sp|Q5RJP7|PGFRL_RAT Platelet-derived growth factor receptor-like protein OS=Rattus norvegicus GN=Pdgfrl PE=2 SV=1	Q5RJP7	PGFRL_RAT	PGFRL_RAT Platelet-derived growth factor receptor-like protein OS=Rattus norvegicus GN=Pdgfrl PE=2 SV=1	7	4	3	4.66667	3
>sp|Q642A6|VWA1_RAT von Willebrand factor A domain-containing protein 1 OS=Rattus norvegicus GN=Vwa1 PE=2 SV=1	Q642A6	VWA1_RAT	VWA1_RAT von Willebrand factor A domain-containing protein 1 OS=Rattus norvegicus GN=Vwa1 PE=2 SV=1	3	5	5	4.33333	3
>tr|F1MAD9|F1MAD9_RAT Structural maintenance of chromosomes protein OS=Rattus norvegicus GN=Smc4 PE=3 SV=1	F1MAD9	F1MAD9_RAT	F1MAD9_RAT Structural maintenance of chromosomes protein OS=Rattus norvegicus GN=Smc4 PE=3 SV=1	3	6	4	4.33333	3
>sp|Q9EQV9|CBPB2_RAT Carboxypeptidase B2 OS=Rattus norvegicus GN=Cpb2 PE=2 SV=1	Q9EQV9	CBPB2_RAT	CBPB2_RAT Carboxypeptidase B2 OS=Rattus norvegicus GN=Cpb2 PE=2 SV=1	4	3	6	4.33333	3
>sp|Q6AXR4|HEXB_RAT Beta-hexosaminidase subunit beta OS=Rattus norvegicus GN=Hexb PE=2 SV=1	Q6AXR4	HEXB_RAT	HEXB_RAT Beta-hexosaminidase subunit beta OS=Rattus norvegicus GN=Hexb PE=2 SV=1	5	3	5	4.33333	3
>tr|B2GVB9|B2GVB9_RAT Fermt3 protein OS=Rattus norvegicus GN=Fermt3 PE=2 SV=1	B2GVB9	B2GVB9_RAT	B2GVB9_RAT Fermt3 protein OS=Rattus norvegicus GN=Fermt3 PE=2 SV=1	5	4	4	4.33333	3
>tr|G3V9C0|G3V9C0_RAT Histone H2A OS=Rattus norvegicus GN=Hist1h2ai PE=3 SV=1	G3V9C0	G3V9C0_RAT	G3V9C0_RAT Histone H2A OS=Rattus norvegicus GN=Hist1h2ai PE=3 SV=1	5	4	4	4.33333	3
>sp|P58751|RELN_RAT Reelin OS=Rattus norvegicus GN=Reln PE=2 SV=1	P58751	RELN_RAT	RELN_RAT Reelin OS=Rattus norvegicus GN=Reln PE=2 SV=1	6	1	6	4.33333	3
>sp|P05197|EF2_RAT Elongation factor 2 OS=Rattus norvegicus GN=Eef2 PE=1 SV=4	P05197	EF2_RAT	EF2_RAT Elongation factor 2 OS=Rattus norvegicus GN=Eef2 PE=1 SV=4	7	3	3	4.33333	3
>sp|P53813|PROS_RAT Vitamin K-dependent protein S OS=Rattus norvegicus GN=Pros1 PE=2 SV=1	P53813	PROS_RAT	PROS_RAT Vitamin K-dependent protein S OS=Rattus norvegicus GN=Pros1 PE=2 SV=1	7	4	2	4.33333	3
>tr|D3ZZN5|D3ZZN5_RAT Protein Lmod1 OS=Rattus norvegicus GN=Lmod1 PE=2 SV=2	D3ZZN5	D3ZZN5_RAT	D3ZZN5_RAT Protein Lmod1 OS=Rattus norvegicus GN=Lmod1 PE=2 SV=2	7	1	5	4.33333	3
>tr|G5ALL2|G5ALL2_HETGA Collagen alpha-1(XII) chain OS=Heterocephalus glaber GN=GW7_12813 PE=4 SV=1	G5ALL2	G5ALL2_HETGA	G5ALL2_HETGA Collagen alpha-1(XII) chain OS=Heterocephalus glaber GN=GW7_12813 PE=4 SV=1	1	7	4	4	3
>sp|Q9R1E9|CTGF_RAT Connective tissue growth factor OS=Rattus norvegicus GN=Ctgf PE=2 SV=1	Q9R1E9	CTGF_RAT	CTGF_RAT Connective tissue growth factor OS=Rattus norvegicus GN=Ctgf PE=2 SV=1	2	5	5	4	3
>tr|G5AXS5|G5AXS5_HETGA Complement C5 OS=Heterocephalus glaber GN=GW7_09763 PE=4 SV=1	G5AXS5	G5AXS5_HETGA	G5AXS5_HETGA Complement C5 OS=Heterocephalus glaber GN=GW7_09763 PE=4 SV=1	2	5	5	4	3
>tr|G3V7W2|G3V7W2_RAT Fibronectin OS=Rattus norvegicus GN=Fn1 PE=4 SV=2	G3V7W2	G3V7W2_RAT	G3V7W2_RAT Fibronectin OS=Rattus norvegicus GN=Fn1 PE=4 SV=2	3	6	3	4	3
>P02535-1 SWISS-PROT:P02535-1 Tax_Id=10090 Gene_Symbol=Krt10 Isoform 1 of Keratin, type I cytoskeletal 10				4	6	2	4	3
>sp|P16617|PGK1_RAT Phosphoglycerate kinase 1 OS=Rattus norvegicus GN=Pgk1 PE=1 SV=2	P16617	PGK1_RAT	PGK1_RAT Phosphoglycerate kinase 1 OS=Rattus norvegicus GN=Pgk1 PE=1 SV=2	4	3	5	4	3
>sp|Q63198|CNTN1_RAT Contactin-1 OS=Rattus norvegicus GN=Cntn1 PE=1 SV=2	Q63198	CNTN1_RAT	CNTN1_RAT Contactin-1 OS=Rattus norvegicus GN=Cntn1 PE=1 SV=2	4	3	5	4	3
>sp|Q63416|ITIH3_RAT Inter-alpha-trypsin inhibitor heavy chain H3 OS=Rattus norvegicus GN=Itih3 PE=2 SV=1	Q63416	ITIH3_RAT	ITIH3_RAT Inter-alpha-trypsin inhibitor heavy chain H3 OS=Rattus norvegicus GN=Itih3 PE=2 SV=1	4	3	5	4	3
>tr|G5BD66|G5BD66_HETGA Uncharacterized protein OS=Heterocephalus glaber GN=GW7_11112 PE=4 SV=1	G5BD66	G5BD66_HETGA	G5BD66_HETGA Uncharacterized protein OS=Heterocephalus glaber GN=GW7_11112 PE=4 SV=1	4	4	4	4	3
>tr|G5C7P3|G5C7P3_HETGA Glyceraldehyde-3-phosphate dehydrogenase OS=Heterocephalus glaber GN=GW7_02530 PE=3 SV=1	G5C7P3	G5C7P3_HETGA	G5C7P3_HETGA Glyceraldehyde-3-phosphate dehydrogenase OS=Heterocephalus glaber GN=GW7_02530 PE=3 SV=1	4	7	1	4	3
>sp|P14668|ANXA5_RAT Annexin A5 OS=Rattus norvegicus GN=Anxa5 PE=1 SV=3	P14668	ANXA5_RAT	ANXA5_RAT Annexin A5 OS=Rattus norvegicus GN=Anxa5 PE=1 SV=3	5	3	4	4	3
>tr|D4ADG5|D4ADG5_RAT Protein Epc2 OS=Rattus norvegicus GN=Epc2 PE=4 SV=1	D4ADG5	D4ADG5_RAT	D4ADG5_RAT Protein Epc2 OS=Rattus norvegicus GN=Epc2 PE=4 SV=1	5	4	3	4	3
>tr|G5C0N5|G5C0N5_HETGA Complement C3 OS=Heterocephalus glaber GN=GW7_20472 PE=4 SV=1	G5C0N5	G5C0N5_HETGA	G5C0N5_HETGA Complement C3 OS=Heterocephalus glaber GN=GW7_20472 PE=4 SV=1	5	6	1	4	3
>tr|D3ZUL3|D3ZUL3_RAT Protein Col6a1 OS=Rattus norvegicus GN=Col6a1 PE=4 SV=1	D3ZUL3	D3ZUL3_RAT	D3ZUL3_RAT Protein Col6a1 OS=Rattus norvegicus GN=Col6a1 PE=4 SV=1	6	3	3	4	3
>tr|G5B6G4|G5B6G4_HETGA Uncharacterized protein OS=Heterocephalus glaber GN=GW7_20693 PE=4 SV=1	G5B6G4	G5B6G4_HETGA	G5B6G4_HETGA Uncharacterized protein OS=Heterocephalus glaber GN=GW7_20693 PE=4 SV=1	3	5		4	2
>tr|F1LXT8|F1LXT8_RAT Protein Dnahc6 (Fragment) OS=Rattus norvegicus GN=Dnahc6 PE=4 SV=2	F1LXT8	F1LXT8_RAT	F1LXT8_RAT Protein Dnahc6 (Fragment) OS=Rattus norvegicus GN=Dnahc6 PE=4 SV=2			4	4	1
>tr|G3V931|G3V931_RAT Centrosomal protein 76 OS=Rattus norvegicus GN=Cep76 PE=4 SV=1	G3V931	G3V931_RAT	G3V931_RAT Centrosomal protein 76 OS=Rattus norvegicus GN=Cep76 PE=4 SV=1	1	6	4	3.66667	3
>Q2KIH2 TREMBL:Q2KIH2;Q68RU0 (Bos taurus) Ovarian and testicular apolipoprotein N				2	3	6	3.66667	3
>sp|O35186|CATK_RAT Cathepsin K OS=Rattus norvegicus GN=Ctsk PE=2 SV=1	O35186	CATK_RAT	CATK_RAT Cathepsin K OS=Rattus norvegicus GN=Ctsk PE=2 SV=1	3	5	3	3.66667	3
>tr|D4A917|D4A917_RAT Protein Ltbp4 OS=Rattus norvegicus GN=Ltbp4 PE=2 SV=2	D4A917	D4A917_RAT	D4A917_RAT Protein Ltbp4 OS=Rattus norvegicus GN=Ltbp4 PE=2 SV=2	3	5	3	3.66667	3
>tr|Q6P762|Q6P762_RAT Mannosidase 2, alpha B1 OS=Rattus norvegicus GN=Man2b1 PE=2 SV=1	Q6P762	Q6P762_RAT	Q6P762_RAT Mannosidase 2, alpha B1 OS=Rattus norvegicus GN=Man2b1 PE=2 SV=1	3	3	5	3.66667	3
>Q2KIG3 TREMBL:Q2KIG3 (Bos taurus) Similar to carboxypeptidase B2				4	3	4	3.66667	3
>sp|P00689|AMYP_RAT Pancreatic alpha-amylase OS=Rattus norvegicus GN=Amy2 PE=2 SV=2	P00689	AMYP_RAT	AMYP_RAT Pancreatic alpha-amylase OS=Rattus norvegicus GN=Amy2 PE=2 SV=2	4	6	1	3.66667	3
>sp|Q85428|DPOL_RCMVM DNA polymerase catalytic subunit OS=Rat cytomegalovirus (strain Maastricht) GN=UL54 PE=3 SV=2	Q85428	DPOL_RCMVM	DPOL_RCMVM DNA polymerase catalytic subunit OS=Rat cytomegalovirus (strain Maastricht) GN=UL54 PE=3 SV=2	4	5	2	3.66667	3
>sp|Q641X3|HEXA_RAT Beta-hexosaminidase subunit alpha OS=Rattus norvegicus GN=Hexa PE=2 SV=1	Q641X3	HEXA_RAT	HEXA_RAT Beta-hexosaminidase subunit alpha OS=Rattus norvegicus GN=Hexa PE=2 SV=1	5	4	2	3.66667	3
>sp|Q6IFU7|K1C42_RAT Keratin, type I cytoskeletal 42 OS=Rattus norvegicus GN=Krt42 PE=2 SV=1	Q6IFU7	K1C42_RAT	K1C42_RAT Keratin, type I cytoskeletal 42 OS=Rattus norvegicus GN=Krt42 PE=2 SV=1	5	3	3	3.66667	3
>tr|G5B015|G5B015_HETGA Recombining binding protein suppressor of hairless OS=Heterocephalus glaber GN=GW7_06092 PE=4 SV=1	G5B015	G5B015_HETGA	G5B015_HETGA Recombining binding protein suppressor of hairless OS=Heterocephalus glaber GN=GW7_06092 PE=4 SV=1	5	2	4	3.66667	3
>tr|F1M614|F1M614_RAT Protein Lama2 (Fragment) OS=Rattus norvegicus GN=Lama2 PE=2 SV=2	F1M614	F1M614_RAT	F1M614_RAT Protein Lama2 (Fragment) OS=Rattus norvegicus GN=Lama2 PE=2 SV=2	6	3	2	3.66667	3
>tr|G5APM0|G5APM0_HETGA Nidogen-1 OS=Heterocephalus glaber GN=GW7_07856 PE=4 SV=1	G5APM0	G5APM0_HETGA	G5APM0_HETGA Nidogen-1 OS=Heterocephalus glaber GN=GW7_07856 PE=4 SV=1	6	3	2	3.66667	3
>tr|Q7TQ70|Q7TQ70_RAT Ac1873 OS=Rattus norvegicus GN=Fga PE=2 SV=1	Q7TQ70	Q7TQ70_RAT	Q7TQ70_RAT Ac1873 OS=Rattus norvegicus GN=Fga PE=2 SV=1	6	1	4	3.66667	3
>sp|P09739|TNNT3_RAT Troponin T, fast skeletal muscle OS=Rattus norvegicus GN=Tnnt3 PE=2 SV=2	P09739	TNNT3_RAT	TNNT3_RAT Troponin T, fast skeletal muscle OS=Rattus norvegicus GN=Tnnt3 PE=2 SV=2	2	5		3.5	2
>tr|G3V9S3|G3V9S3_RAT Protein Ptpn13 OS=Rattus norvegicus GN=Ptpn13 PE=4 SV=1	G3V9S3	G3V9S3_RAT	G3V9S3_RAT Protein Ptpn13 OS=Rattus norvegicus GN=Ptpn13 PE=4 SV=1	3	4		3.5	2
>tr|G5C9D1|G5C9D1_HETGA Myosin-Va (Fragment) OS=Heterocephalus glaber GN=GW7_04215 PE=4 SV=1	G5C9D1	G5C9D1_HETGA	G5C9D1_HETGA Myosin-Va (Fragment) OS=Heterocephalus glaber GN=GW7_04215 PE=4 SV=1	4	3		3.5	2
>sp|P61983|1433G_RAT 14-3-3 protein gamma OS=Rattus norvegicus GN=Ywhag PE=1 SV=2	P61983	1433G_RAT	1433G_RAT 14-3-3 protein gamma OS=Rattus norvegicus GN=Ywhag PE=1 SV=2	5	2		3.5	2
>tr|F1M298|F1M298_RAT F-box only protein 18 (Predicted) OS=Rattus norvegicus GN=Fbxo18 PE=4 SV=2	F1M298	F1M298_RAT	F1M298_RAT F-box only protein 18 (Predicted) OS=Rattus norvegicus GN=Fbxo18 PE=4 SV=2	5	2		3.5	2
>P02584 SWISS-PROT:P02584 (Bos taurus) Profilin-1				1	4	5	3.33333	3
>tr|G5ATC4|G5ATC4_HETGA Prothrombin OS=Heterocephalus glaber GN=GW7_01180 PE=3 SV=1	G5ATC4	G5ATC4_HETGA	G5ATC4_HETGA Prothrombin OS=Heterocephalus glaber GN=GW7_01180 PE=3 SV=1	2	5	3	3.33333	3
>sp|P10960|SAP_RAT Sulfated glycoprotein 1 OS=Rattus norvegicus GN=Psap PE=1 SV=1	P10960	SAP_RAT	SAP_RAT Sulfated glycoprotein 1 OS=Rattus norvegicus GN=Psap PE=1 SV=1	3	2	5	3.33333	3
>sp|P31977|EZRI_RAT Ezrin OS=Rattus norvegicus GN=Ezr PE=1 SV=3	P31977	EZRI_RAT	EZRI_RAT Ezrin OS=Rattus norvegicus GN=Ezr PE=1 SV=3	3	4	3	3.33333	3
>sp|Q08163|CAP1_RAT Adenylyl cyclase-associated protein 1 OS=Rattus norvegicus GN=Cap1 PE=1 SV=3	Q08163	CAP1_RAT	CAP1_RAT Adenylyl cyclase-associated protein 1 OS=Rattus norvegicus GN=Cap1 PE=1 SV=3	3	4	3	3.33333	3
>tr|G3V824|G3V824_RAT Insulin-like growth factor 2 receptor, isoform CRA_b OS=Rattus norvegicus GN=Igf2r PE=4 SV=1	G3V824	G3V824_RAT	G3V824_RAT Insulin-like growth factor 2 receptor, isoform CRA_b OS=Rattus norvegicus GN=Igf2r PE=4 SV=1	3	4	3	3.33333	3
>tr|G5BC57|G5BC57_HETGA Cation-independent mannose-6-phosphate receptor OS=Heterocephalus glaber GN=GW7_11552 PE=4 SV=1	G5BC57	G5BC57_HETGA	G5BC57_HETGA Cation-independent mannose-6-phosphate receptor OS=Heterocephalus glaber GN=GW7_11552 PE=4 SV=1	3	3	4	3.33333	3
>sp|P06685|AT1A1_RAT Sodium/potassium-transporting ATPase subunit alpha-1 OS=Rattus norvegicus GN=Atp1a1 PE=1 SV=1	P06685	AT1A1_RAT	AT1A1_RAT Sodium/potassium-transporting ATPase subunit alpha-1 OS=Rattus norvegicus GN=Atp1a1 PE=1 SV=1	4	4	2	3.33333	3
>sp|P62828|RAN_RAT GTP-binding nuclear protein Ran OS=Rattus norvegicus GN=Ran PE=1 SV=3	P62828	RAN_RAT	RAN_RAT GTP-binding nuclear protein Ran OS=Rattus norvegicus GN=Ran PE=1 SV=3	4	3	3	3.33333	3
>sp|Q91ZN1|COR1A_RAT Coronin-1A OS=Rattus norvegicus GN=Coro1a PE=1 SV=3	Q91ZN1	COR1A_RAT	COR1A_RAT Coronin-1A OS=Rattus norvegicus GN=Coro1a PE=1 SV=3	4	2	4	3.33333	3
>tr|F1M798|F1M798_RAT Bone morphogenetic protein 1, isoform CRA_b OS=Rattus norvegicus GN=Bmp1 PE=3 SV=2	F1M798	F1M798_RAT	F1M798_RAT Bone morphogenetic protein 1, isoform CRA_b OS=Rattus norvegicus GN=Bmp1 PE=3 SV=2	4	4	2	3.33333	3
>tr|Q5M7T7|Q5M7T7_RAT Phospholipase A2, group VII (Platelet-activating factor acetylhydrolase, plasma) OS=Rattus norvegicus GN=Pla2g7 PE=2 SV=1	Q5M7T7	Q5M7T7_RAT	Q5M7T7_RAT Phospholipase A2, group VII (Platelet-activating factor acetylhydrolase, plasma) OS=Rattus norvegicus GN=Pla2g7 PE=2 SV=1	4	4	2	3.33333	3
>sp|P62907|RL10A_RAT 60S ribosomal protein L10a OS=Rattus norvegicus GN=Rpl10a PE=1 SV=2	P62907	RL10A_RAT	RL10A_RAT 60S ribosomal protein L10a OS=Rattus norvegicus GN=Rpl10a PE=1 SV=2	5	3	2	3.33333	3
>P08779 SWISS-PROT:P08779 Tax_Id=9606 Gene_Symbol=KRT16 Keratin, type I cytoskeletal 16				2	5	2	3	3
>sp|O70248|APBA3_RAT Amyloid beta A4 precursor protein-binding family A member 3 OS=Rattus norvegicus GN=Apba3 PE=2 SV=2	O70248	APBA3_RAT	APBA3_RAT Amyloid beta A4 precursor protein-binding family A member 3 OS=Rattus norvegicus GN=Apba3 PE=2 SV=2	2	2	5	3	3
>sp|P04642|LDHA_RAT L-lactate dehydrogenase A chain OS=Rattus norvegicus GN=Ldha PE=1 SV=1	P04642	LDHA_RAT	LDHA_RAT L-lactate dehydrogenase A chain OS=Rattus norvegicus GN=Ldha PE=1 SV=1	2	3	4	3	3
>sp|P04692|TPM1_RAT Tropomyosin alpha-1 chain OS=Rattus norvegicus GN=Tpm1 PE=1 SV=3	P04692	TPM1_RAT	TPM1_RAT Tropomyosin alpha-1 chain OS=Rattus norvegicus GN=Tpm1 PE=1 SV=3	3	4	2	3	3
>sp|P23928|CRYAB_RAT Alpha-crystallin B chain OS=Rattus norvegicus GN=Cryab PE=1 SV=1	P23928	CRYAB_RAT	CRYAB_RAT Alpha-crystallin B chain OS=Rattus norvegicus GN=Cryab PE=1 SV=1	3	4	2	3	3
>sp|P40112|PSB3_RAT Proteasome subunit beta type-3 OS=Rattus norvegicus GN=Psmb3 PE=1 SV=1	P40112	PSB3_RAT	PSB3_RAT Proteasome subunit beta type-3 OS=Rattus norvegicus GN=Psmb3 PE=1 SV=1	3	4	2	3	3
>sp|Q9JKU3|IF172_RAT Intraflagellar transport protein 172 homolog OS=Rattus norvegicus GN=Ift172 PE=1 SV=1	Q9JKU3	IF172_RAT	IF172_RAT Intraflagellar transport protein 172 homolog OS=Rattus norvegicus GN=Ift172 PE=1 SV=1	3	3	3	3	3
>sp|Q9R168|SFRP1_RAT Secreted frizzled-related protein 1 (Fragment) OS=Rattus norvegicus GN=Sfrp1 PE=2 SV=1	Q9R168	SFRP1_RAT	SFRP1_RAT Secreted frizzled-related protein 1 (Fragment) OS=Rattus norvegicus GN=Sfrp1 PE=2 SV=1	3	1	5	3	3
>tr|G3V7L3|G3V7L3_RAT Complement C1s subcomponent OS=Rattus norvegicus GN=C1s PE=3 SV=1	G3V7L3	G3V7L3_RAT	G3V7L3_RAT Complement C1s subcomponent OS=Rattus norvegicus GN=C1s PE=3 SV=1	3	4	2	3	3
>tr|M0R6Z9|M0R6Z9_RAT Protein Myo18b OS=Rattus norvegicus GN=Myo18b PE=4 SV=1	M0R6Z9	M0R6Z9_RAT	M0R6Z9_RAT Protein Myo18b OS=Rattus norvegicus GN=Myo18b PE=4 SV=1	3	4	2	3	3
>sp|P50609|FMOD_RAT Fibromodulin OS=Rattus norvegicus GN=Fmod PE=2 SV=1	P50609	FMOD_RAT	FMOD_RAT Fibromodulin OS=Rattus norvegicus GN=Fmod PE=2 SV=1	4	3	2	3	3
>sp|P54311|GBB1_RAT Guanine nucleotide-binding protein G(I)/G(S)/G(T) subunit beta-1 OS=Rattus norvegicus GN=Gnb1 PE=1 SV=4	P54311	GBB1_RAT	GBB1_RAT Guanine nucleotide-binding protein G(I)/G(S)/G(T) subunit beta-1 OS=Rattus norvegicus GN=Gnb1 PE=1 SV=4	4	2	3	3	3
>sp|P62804|H4_RAT Histone H4 OS=Rattus norvegicus GN=Hist1h4b PE=1 SV=2	P62804	H4_RAT	H4_RAT Histone H4 OS=Rattus norvegicus GN=Hist1h4b PE=1 SV=2	4	3	2	3	3
>sp|Q9EQV6|TPP1_RAT Tripeptidyl-peptidase 1 OS=Rattus norvegicus GN=Tpp1 PE=1 SV=1	Q9EQV6	TPP1_RAT	TPP1_RAT Tripeptidyl-peptidase 1 OS=Rattus norvegicus GN=Tpp1 PE=1 SV=1	4	3	2	3	3
>sp|Q9JLT0|MYH10_RAT Myosin-10 OS=Rattus norvegicus GN=Myh10 PE=1 SV=1	Q9JLT0	MYH10_RAT	MYH10_RAT Myosin-10 OS=Rattus norvegicus GN=Myh10 PE=1 SV=1	4	4	1	3	3
>tr|G5C4J0|G5C4J0_HETGA Collagen alpha-1(I) chain OS=Heterocephalus glaber GN=GW7_21775 PE=4 SV=1	G5C4J0	G5C4J0_HETGA	G5C4J0_HETGA Collagen alpha-1(I) chain OS=Heterocephalus glaber GN=GW7_21775 PE=4 SV=1	4	3	2	3	3
>sp|P24268|CATD_RAT Cathepsin D OS=Rattus norvegicus GN=Ctsd PE=1 SV=1	P24268	CATD_RAT	CATD_RAT Cathepsin D OS=Rattus norvegicus GN=Ctsd PE=1 SV=1	5	3	1	3	3
>tr|F1M6N1|F1M6N1_RAT Uncharacterized protein (Fragment) OS=Rattus norvegicus PE=4 SV=1	F1M6N1	F1M6N1_RAT	F1M6N1_RAT Uncharacterized protein (Fragment) OS=Rattus norvegicus PE=4 SV=1	5	2	2	3	3
>tr|F7ETU3|F7ETU3_RAT Protein Srpx2 OS=Rattus norvegicus GN=Srpx2 PE=4 SV=1	F7ETU3	F7ETU3_RAT	F7ETU3_RAT Protein Srpx2 OS=Rattus norvegicus GN=Srpx2 PE=4 SV=1	6	1	2	3	3
>tr|D4A9T0|D4A9T0_RAT Cask-interacting protein 2 (Predicted) OS=Rattus norvegicus GN=Caskin2 PE=4 SV=1	D4A9T0	D4A9T0_RAT	D4A9T0_RAT Cask-interacting protein 2 (Predicted) OS=Rattus norvegicus GN=Caskin2 PE=4 SV=1	3	3		3	2
>sp|Q03336|RGN_RAT Regucalcin OS=Rattus norvegicus GN=Rgn PE=1 SV=3	Q03336	RGN_RAT	RGN_RAT Regucalcin OS=Rattus norvegicus GN=Rgn PE=1 SV=3	4	2		3	2
>tr|G5BLN4|G5BLN4_HETGA Phosphorylase OS=Heterocephalus glaber GN=GW7_00231 PE=3 SV=1	G5BLN4	G5BLN4_HETGA	G5BLN4_HETGA Phosphorylase OS=Heterocephalus glaber GN=GW7_00231 PE=3 SV=1	4	2		3	2
>tr|M0RDG8|M0RDG8_RAT Protein B4galnt2 (Fragment) OS=Rattus norvegicus GN=B4galnt2 PE=4 SV=1	M0RDG8	M0RDG8_RAT	M0RDG8_RAT Protein B4galnt2 (Fragment) OS=Rattus norvegicus GN=B4galnt2 PE=4 SV=1	4		2	3	2
>sp|P40307|PSB2_RAT Proteasome subunit beta type-2 OS=Rattus norvegicus GN=Psmb2 PE=1 SV=1	P40307	PSB2_RAT	PSB2_RAT Proteasome subunit beta type-2 OS=Rattus norvegicus GN=Psmb2 PE=1 SV=1		2	4	3	2
>tr|G3V722|G3V722_RAT Beta-1,4-galactosyltransferase 1 OS=Rattus norvegicus GN=B4galt1 PE=4 SV=1	G3V722	G3V722_RAT	G3V722_RAT Beta-1,4-galactosyltransferase 1 OS=Rattus norvegicus GN=B4galt1 PE=4 SV=1		1	5	3	2
>tr|G5B0U1|G5B0U1_HETGA Titin OS=Heterocephalus glaber GN=GW7_13516 PE=4 SV=1	G5B0U1	G5B0U1_HETGA	G5B0U1_HETGA Titin OS=Heterocephalus glaber GN=GW7_13516 PE=4 SV=1		2	4	3	2
>tr|G5BK40|G5BK40_HETGA Putative DNA repair and recombination protein RAD26-like protein OS=Heterocephalus glaber GN=GW7_00807 PE=4 SV=1	G5BK40	G5BK40_HETGA	G5BK40_HETGA Putative DNA repair and recombination protein RAD26-like protein OS=Heterocephalus glaber GN=GW7_00807 PE=4 SV=1		2	4	3	2
>sp|Q5XI62|MENT_RAT Protein MENT OS=Rattus norvegicus GN=MENT PE=2 SV=1	Q5XI62	MENT_RAT	MENT_RAT Protein MENT OS=Rattus norvegicus GN=MENT PE=2 SV=1	3			3	1
>tr|B1H294|B1H294_RAT Lass3 protein OS=Rattus norvegicus GN=Cers3 PE=2 SV=1	B1H294	B1H294_RAT	B1H294_RAT Lass3 protein OS=Rattus norvegicus GN=Cers3 PE=2 SV=1	3			3	1
>tr|D3ZVJ3|D3ZVJ3_RAT Kinetochore associated 1 (Predicted) OS=Rattus norvegicus GN=Kntc1 PE=4 SV=2	D3ZVJ3	D3ZVJ3_RAT	D3ZVJ3_RAT Kinetochore associated 1 (Predicted) OS=Rattus norvegicus GN=Kntc1 PE=4 SV=2	3			3	1
>tr|F1LRS2|F1LRS2_RAT Protein Dock7 OS=Rattus norvegicus GN=Dock7 PE=2 SV=2	F1LRS2	F1LRS2_RAT	F1LRS2_RAT Protein Dock7 OS=Rattus norvegicus GN=Dock7 PE=2 SV=2	3			3	1
>sp|P16086|SPTN1_RAT Spectrin alpha chain, non-erythrocytic 1 OS=Rattus norvegicus GN=Sptan1 PE=1 SV=2	P16086	SPTN1_RAT	SPTN1_RAT Spectrin alpha chain, non-erythrocytic 1 OS=Rattus norvegicus GN=Sptan1 PE=1 SV=2		3		3	1
>sp|P27321|ICAL_RAT Calpastatin OS=Rattus norvegicus GN=Cast PE=1 SV=3	P27321	ICAL_RAT	ICAL_RAT Calpastatin OS=Rattus norvegicus GN=Cast PE=1 SV=3		3		3	1
>sp|Q64604|PTPRF_RAT Receptor-type tyrosine-protein phosphatase F OS=Rattus norvegicus GN=Ptprf PE=2 SV=1	Q64604	PTPRF_RAT	PTPRF_RAT Receptor-type tyrosine-protein phosphatase F OS=Rattus norvegicus GN=Ptprf PE=2 SV=1			3	3	1
>tr|M0RC19|M0RC19_RAT Protein LOC100360061 OS=Rattus norvegicus GN=LOC100360061 PE=4 SV=1	M0RC19	M0RC19_RAT	M0RC19_RAT Protein LOC100360061 OS=Rattus norvegicus GN=LOC100360061 PE=4 SV=1		3		3	1
>sp|Q63083|NUCB1_RAT Nucleobindin-1 OS=Rattus norvegicus GN=Nucb1 PE=1 SV=1	Q63083	NUCB1_RAT	NUCB1_RAT Nucleobindin-1 OS=Rattus norvegicus GN=Nucb1 PE=1 SV=1	1	1	6	2.66667	3
>tr|G5BS94|G5BS94_HETGA Glutathione S-transferase P OS=Heterocephalus glaber GN=GW7_14677 PE=4 SV=1	G5BS94	G5BS94_HETGA	G5BS94_HETGA Glutathione S-transferase P OS=Heterocephalus glaber GN=GW7_14677 PE=4 SV=1	1	5	2	2.66667	3
>sp|P47971|NPTX1_RAT Neuronal pentraxin-1 OS=Rattus norvegicus GN=Nptx1 PE=1 SV=1	P47971	NPTX1_RAT	NPTX1_RAT Neuronal pentraxin-1 OS=Rattus norvegicus GN=Nptx1 PE=1 SV=1	2	5	1	2.66667	3
>sp|P70627|FOLH1_RAT Glutamate carboxypeptidase 2 OS=Rattus norvegicus GN=Folh1 PE=2 SV=1	P70627	FOLH1_RAT	FOLH1_RAT Glutamate carboxypeptidase 2 OS=Rattus norvegicus GN=Folh1 PE=2 SV=1	2	4	2	2.66667	3
>tr|G3V9C7|G3V9C7_RAT Histone H2B OS=Rattus norvegicus GN=Hist1h2bk PE=3 SV=1	G3V9C7	G3V9C7_RAT	G3V9C7_RAT Histone H2B OS=Rattus norvegicus GN=Hist1h2bk PE=3 SV=1	2	1	5	2.66667	3
>tr|G5AMX1|G5AMX1_HETGA Tax1-binding protein 1-like protein OS=Heterocephalus glaber GN=GW7_08237 PE=4 SV=1	G5AMX1	G5AMX1_HETGA	G5AMX1_HETGA Tax1-binding protein 1-like protein OS=Heterocephalus glaber GN=GW7_08237 PE=4 SV=1	2	3	3	2.66667	3
>P01045-1 SWISS-PROT:P01045-1 (Bos taurus) Isoform HMW of Kininogen-2 precursor				3	2	3	2.66667	3
>sp|P05065|ALDOA_RAT Fructose-bisphosphate aldolase A OS=Rattus norvegicus GN=Aldoa PE=1 SV=2	P05065	ALDOA_RAT	ALDOA_RAT Fructose-bisphosphate aldolase A OS=Rattus norvegicus GN=Aldoa PE=1 SV=2	3	3	2	2.66667	3
>sp|P08721|OSTP_RAT Osteopontin OS=Rattus norvegicus GN=Spp1 PE=1 SV=2	P08721	OSTP_RAT	OSTP_RAT Osteopontin OS=Rattus norvegicus GN=Spp1 PE=1 SV=2	3	2	3	2.66667	3
>sp|Q66HA1|M3K11_RAT Mitogen-activated protein kinase kinase kinase 11 OS=Rattus norvegicus GN=Map3k11 PE=1 SV=1	Q66HA1	M3K11_RAT	M3K11_RAT Mitogen-activated protein kinase kinase kinase 11 OS=Rattus norvegicus GN=Map3k11 PE=1 SV=1	3	3	2	2.66667	3
>sp|Q6AY61|PRS23_RAT Serine protease 23 OS=Rattus norvegicus GN=Prss23 PE=2 SV=1	Q6AY61	PRS23_RAT	PRS23_RAT Serine protease 23 OS=Rattus norvegicus GN=Prss23 PE=2 SV=1	3	2	3	2.66667	3
>tr|F1M804|F1M804_RAT Uncharacterized protein (Fragment) OS=Rattus norvegicus PE=2 SV=2	F1M804	F1M804_RAT	F1M804_RAT Uncharacterized protein (Fragment) OS=Rattus norvegicus PE=2 SV=2	3	2	3	2.66667	3
>tr|G5BQT4|G5BQT4_HETGA Calcium/calmodulin-dependent protein kinase type 1B OS=Heterocephalus glaber GN=GW7_02019 PE=4 SV=1	G5BQT4	G5BQT4_HETGA	G5BQT4_HETGA Calcium/calmodulin-dependent protein kinase type 1B OS=Heterocephalus glaber GN=GW7_02019 PE=4 SV=1	3	4	1	2.66667	3
>sp|Q9R0J8|LGMN_RAT Legumain OS=Rattus norvegicus GN=Lgmn PE=2 SV=1	Q9R0J8	LGMN_RAT	LGMN_RAT Legumain OS=Rattus norvegicus GN=Lgmn PE=2 SV=1	4	1	3	2.66667	3
>tr|D4A9P0|D4A9P0_RAT Protein Kif7 OS=Rattus norvegicus GN=Kif7 PE=3 SV=1	D4A9P0	D4A9P0_RAT	D4A9P0_RAT Protein Kif7 OS=Rattus norvegicus GN=Kif7 PE=3 SV=1	4	2	2	2.66667	3
>tr|G5BPQ3|G5BPQ3_HETGA Meiosis inhibitor protein 1 OS=Heterocephalus glaber GN=GW7_19441 PE=4 SV=1	G5BPQ3	G5BPQ3_HETGA	G5BPQ3_HETGA Meiosis inhibitor protein 1 OS=Heterocephalus glaber GN=GW7_19441 PE=4 SV=1	4	3	1	2.66667	3
>tr|G5BY64|G5BY64_HETGA Insulin-like growth factor-binding protein complex acid labile chain OS=Heterocephalus glaber GN=GW7_05749 PE=4 SV=1	G5BY64	G5BY64_HETGA	G5BY64_HETGA Insulin-like growth factor-binding protein complex acid labile chain OS=Heterocephalus glaber GN=GW7_05749 PE=4 SV=1	4	3	1	2.66667	3
>sp|P24368|PPIB_RAT Peptidyl-prolyl cis-trans isomerase B OS=Rattus norvegicus GN=Ppib PE=2 SV=3	P24368	PPIB_RAT	PPIB_RAT Peptidyl-prolyl cis-trans isomerase B OS=Rattus norvegicus GN=Ppib PE=2 SV=3	5	2	1	2.66667	3
>tr|G5BSU1|G5BSU1_HETGA Polycystin-2 OS=Heterocephalus glaber GN=GW7_20315 PE=4 SV=1	G5BSU1	G5BSU1_HETGA	G5BSU1_HETGA Polycystin-2 OS=Heterocephalus glaber GN=GW7_20315 PE=4 SV=1	1	4		2.5	2
>sp|Q3B8Q0|MARE2_RAT Microtubule-associated protein RP/EB family member 2 OS=Rattus norvegicus GN=Mapre2 PE=2 SV=1	Q3B8Q0	MARE2_RAT	MARE2_RAT Microtubule-associated protein RP/EB family member 2 OS=Rattus norvegicus GN=Mapre2 PE=2 SV=1	2		3	2.5	2
>tr|B0BNN4|B0BNN4_RAT Complement factor properdin OS=Rattus norvegicus GN=Cfp PE=2 SV=1	B0BNN4	B0BNN4_RAT	B0BNN4_RAT Complement factor properdin OS=Rattus norvegicus GN=Cfp PE=2 SV=1	2	3		2.5	2
>tr|M0RC97|M0RC97_RAT Uncharacterized protein OS=Rattus norvegicus PE=4 SV=1	M0RC97	M0RC97_RAT	M0RC97_RAT Uncharacterized protein OS=Rattus norvegicus PE=4 SV=1	3	2		2.5	2
>sp|P69897|TBB5_RAT Tubulin beta-5 chain OS=Rattus norvegicus GN=Tubb5 PE=1 SV=1	P69897	TBB5_RAT	TBB5_RAT Tubulin beta-5 chain OS=Rattus norvegicus GN=Tubb5 PE=1 SV=1	4		1	2.5	2
>sp|Q6P7S1|ASAH1_RAT Acid ceramidase OS=Rattus norvegicus GN=Asah1 PE=2 SV=1	Q6P7S1	ASAH1_RAT	ASAH1_RAT Acid ceramidase OS=Rattus norvegicus GN=Asah1 PE=2 SV=1	4	1		2.5	2
>tr|F1LZD2|F1LZD2_RAT Protein LOC100362109 (Fragment) OS=Rattus norvegicus GN=LOC100362109 PE=4 SV=1	F1LZD2	F1LZD2_RAT	F1LZD2_RAT Protein LOC100362109 (Fragment) OS=Rattus norvegicus GN=LOC100362109 PE=4 SV=1	4	1		2.5	2
>tr|B4F7C2|B4F7C2_RAT Protein Tubb4a OS=Rattus norvegicus GN=Tubb4a PE=2 SV=1	B4F7C2	B4F7C2_RAT	B4F7C2_RAT Protein Tubb4a OS=Rattus norvegicus GN=Tubb4a PE=2 SV=1		3	2	2.5	2
>tr|G5AMV5|G5AMV5_HETGA Argininosuccinate synthase OS=Heterocephalus glaber GN=GW7_16540 PE=3 SV=1	G5AMV5	G5AMV5_HETGA	G5AMV5_HETGA Argininosuccinate synthase OS=Heterocephalus glaber GN=GW7_16540 PE=3 SV=1		1	4	2.5	2
>Q32PJ2 SWISS-PROT:Q32PJ2 (Bos taurus) Apolipoprotein A-IV precursor				1	2	4	2.33333	3
>tr|B5DEG7|B5DEG7_RAT Protein Zfp828 OS=Rattus norvegicus GN=Champ1 PE=2 SV=1	B5DEG7	B5DEG7_RAT	B5DEG7_RAT Protein Zfp828 OS=Rattus norvegicus GN=Champ1 PE=2 SV=1	1	4	2	2.33333	3
>tr|F1MAN8|F1MAN8_RAT Laminin, alpha 5, isoform CRA_a OS=Rattus norvegicus GN=Lama5 PE=4 SV=2	F1MAN8	F1MAN8_RAT	F1MAN8_RAT Laminin, alpha 5, isoform CRA_a OS=Rattus norvegicus GN=Lama5 PE=4 SV=2	1	1	5	2.33333	3
>tr|G5B831|G5B831_HETGA Kinetochore-associated protein DSN1-like protein OS=Heterocephalus glaber GN=GW7_21256 PE=4 SV=1	G5B831	G5B831_HETGA	G5B831_HETGA Kinetochore-associated protein DSN1-like protein OS=Heterocephalus glaber GN=GW7_21256 PE=4 SV=1	1	3	3	2.33333	3
>ENSEMBL:ENSBTAP00000038329 (Bos taurus) 9 kDa protein				2	2	3	2.33333	3
>sp|P16975|SPRC_RAT SPARC OS=Rattus norvegicus GN=Sparc PE=1 SV=4	P16975	SPRC_RAT	SPRC_RAT SPARC OS=Rattus norvegicus GN=Sparc PE=1 SV=4	2	2	3	2.33333	3
>sp|P21670|PSA4_RAT Proteasome subunit alpha type-4 OS=Rattus norvegicus GN=Psma4 PE=1 SV=1	P21670	PSA4_RAT	PSA4_RAT Proteasome subunit alpha type-4 OS=Rattus norvegicus GN=Psma4 PE=1 SV=1	2	3	2	2.33333	3
>sp|P55063|HS71L_RAT Heat shock 70 kDa protein 1-like OS=Rattus norvegicus GN=Hspa1l PE=2 SV=2	P55063	HS71L_RAT	HS71L_RAT Heat shock 70 kDa protein 1-like OS=Rattus norvegicus GN=Hspa1l PE=2 SV=2	2	2	3	2.33333	3
>sp|Q3MIE4|VAT1_RAT Synaptic vesicle membrane protein VAT-1 homolog OS=Rattus norvegicus GN=Vat1 PE=1 SV=1	Q3MIE4	VAT1_RAT	VAT1_RAT Synaptic vesicle membrane protein VAT-1 homolog OS=Rattus norvegicus GN=Vat1 PE=1 SV=1	2	2	3	2.33333	3
>tr|F1LLX7|F1LLX7_RAT Secreted frizzled-related protein 1 OS=Rattus norvegicus GN=Sfrp1 PE=2 SV=1	F1LLX7	F1LLX7_RAT	F1LLX7_RAT Secreted frizzled-related protein 1 OS=Rattus norvegicus GN=Sfrp1 PE=2 SV=1	2	4	1	2.33333	3
>tr|G5BJV7|G5BJV7_HETGA Adipocyte plasma membrane-associated protein OS=Heterocephalus glaber GN=GW7_03737 PE=4 SV=1	G5BJV7	G5BJV7_HETGA	G5BJV7_HETGA Adipocyte plasma membrane-associated protein OS=Heterocephalus glaber GN=GW7_03737 PE=4 SV=1	2	3	2	2.33333	3
>sp|O08619|F13A_RAT Coagulation factor XIII A chain OS=Rattus norvegicus GN=F13a1 PE=2 SV=3	O08619	F13A_RAT	F13A_RAT Coagulation factor XIII A chain OS=Rattus norvegicus GN=F13a1 PE=2 SV=3	3	2	2	2.33333	3
>sp|P18484|AP2A2_RAT AP-2 complex subunit alpha-2 OS=Rattus norvegicus GN=Ap2a2 PE=1 SV=3	P18484	AP2A2_RAT	AP2A2_RAT AP-2 complex subunit alpha-2 OS=Rattus norvegicus GN=Ap2a2 PE=1 SV=3	3	3	1	2.33333	3
>sp|P26644|APOH_RAT Beta-2-glycoprotein 1 OS=Rattus norvegicus GN=Apoh PE=2 SV=2	P26644	APOH_RAT	APOH_RAT Beta-2-glycoprotein 1 OS=Rattus norvegicus GN=Apoh PE=2 SV=2	3	2	2	2.33333	3
>sp|Q8R508|FAT3_RAT Protocadherin Fat 3 OS=Rattus norvegicus GN=Fat3 PE=1 SV=1	Q8R508	FAT3_RAT	FAT3_RAT Protocadherin Fat 3 OS=Rattus norvegicus GN=Fat3 PE=1 SV=1	3	2	2	2.33333	3
>sp|Q9ESV6|G3PT_RAT Glyceraldehyde-3-phosphate dehydrogenase, testis-specific OS=Rattus norvegicus GN=Gapdhs PE=1 SV=1	Q9ESV6	G3PT_RAT	G3PT_RAT Glyceraldehyde-3-phosphate dehydrogenase, testis-specific OS=Rattus norvegicus GN=Gapdhs PE=1 SV=1	3	2	2	2.33333	3
>tr|D3ZVB7|D3ZVB7_RAT Osteoglycin (Predicted) OS=Rattus norvegicus GN=LOC100910855 PE=4 SV=1	D3ZVB7	D3ZVB7_RAT	D3ZVB7_RAT Osteoglycin (Predicted) OS=Rattus norvegicus GN=LOC100910855 PE=4 SV=1	3	1	3	2.33333	3
>tr|F1M4Q3|F1M4Q3_RAT Protein Hmcn1 OS=Rattus norvegicus GN=Hmcn1 PE=4 SV=2	F1M4Q3	F1M4Q3_RAT	F1M4Q3_RAT Protein Hmcn1 OS=Rattus norvegicus GN=Hmcn1 PE=4 SV=2	3	2	2	2.33333	3
>tr|G5BE83|G5BE83_HETGA Retinol-binding protein 4 (Fragment) OS=Heterocephalus glaber GN=GW7_06242 PE=3 SV=1	G5BE83	G5BE83_HETGA	G5BE83_HETGA Retinol-binding protein 4 (Fragment) OS=Heterocephalus glaber GN=GW7_06242 PE=3 SV=1	3	2	2	2.33333	3
>tr|G5BIL3|G5BIL3_HETGA Peptidyl-prolyl cis-trans isomerase OS=Heterocephalus glaber GN=GW7_08274 PE=3 SV=1	G5BIL3	G5BIL3_HETGA	G5BIL3_HETGA Peptidyl-prolyl cis-trans isomerase OS=Heterocephalus glaber GN=GW7_08274 PE=3 SV=1	3	3	1	2.33333	3
>tr|G5BSD6|G5BSD6_HETGA Lysophosphatidylcholine acyltransferase 2 OS=Heterocephalus glaber GN=GW7_06028 PE=4 SV=1	G5BSD6	G5BSD6_HETGA	G5BSD6_HETGA Lysophosphatidylcholine acyltransferase 2 OS=Heterocephalus glaber GN=GW7_06028 PE=4 SV=1	3	3	1	2.33333	3
>tr|Q6P9V6|Q6P9V6_RAT Proteasome subunit alpha type OS=Rattus norvegicus GN=Psma5 PE=2 SV=1	Q6P9V6	Q6P9V6_RAT	Q6P9V6_RAT Proteasome subunit alpha type OS=Rattus norvegicus GN=Psma5 PE=2 SV=1	3	2	2	2.33333	3
>tr|D3ZDN1|D3ZDN1_RAT Protein LOC100912815 OS=Rattus norvegicus GN=LOC100912815 PE=4 SV=2	D3ZDN1	D3ZDN1_RAT	D3ZDN1_RAT Protein LOC100912815 OS=Rattus norvegicus GN=LOC100912815 PE=4 SV=2	4	2	1	2.33333	3
>tr|F1LPM8|F1LPM8_RAT Protein Herc6 OS=Rattus norvegicus GN=Herc6 PE=2 SV=2	F1LPM8	F1LPM8_RAT	F1LPM8_RAT Protein Herc6 OS=Rattus norvegicus GN=Herc6 PE=2 SV=2	4	2	1	2.33333	3
>tr|Q5FWS5|Q5FWS5_RAT Lysyl oxidase-like 1 OS=Rattus norvegicus GN=Loxl1 PE=2 SV=1	Q5FWS5	Q5FWS5_RAT	Q5FWS5_RAT Lysyl oxidase-like 1 OS=Rattus norvegicus GN=Loxl1 PE=2 SV=1	4	2	1	2.33333	3
>tr|G5AS95|G5AS95_HETGA C2 domain-containing protein 3 OS=Heterocephalus glaber GN=GW7_02098 PE=4 SV=1	G5AS95	G5AS95_HETGA	G5AS95_HETGA C2 domain-containing protein 3 OS=Heterocephalus glaber GN=GW7_02098 PE=4 SV=1	5	1	1	2.33333	3
>P02768-1 SWISS-PROT:P02768-1 Tax_Id=9606 Gene_Symbol=ALB Isoform 1 of Serum albumin precursor				1	2	3	2	3
>sp|P06761|GRP78_RAT 78 kDa glucose-regulated protein OS=Rattus norvegicus GN=Hspa5 PE=1 SV=1	P06761	GRP78_RAT	GRP78_RAT 78 kDa glucose-regulated protein OS=Rattus norvegicus GN=Hspa5 PE=1 SV=1	1	2	3	2	3
>sp|P24090|FETUA_RAT Alpha-2-HS-glycoprotein OS=Rattus norvegicus GN=Ahsg PE=1 SV=2	P24090	FETUA_RAT	FETUA_RAT Alpha-2-HS-glycoprotein OS=Rattus norvegicus GN=Ahsg PE=1 SV=2	1	2	3	2	3
>sp|P41739|ARNT_RAT Aryl hydrocarbon receptor nuclear translocator OS=Rattus norvegicus GN=Arnt PE=1 SV=2	P41739	ARNT_RAT	ARNT_RAT Aryl hydrocarbon receptor nuclear translocator OS=Rattus norvegicus GN=Arnt PE=1 SV=2	1	3	2	2	3
>sp|P48037|ANXA6_RAT Annexin A6 OS=Rattus norvegicus GN=Anxa6 PE=1 SV=2	P48037	ANXA6_RAT	ANXA6_RAT Annexin A6 OS=Rattus norvegicus GN=Anxa6 PE=1 SV=2	1	1	4	2	3
>sp|Q6RUV5|RAC1_RAT Ras-related C3 botulinum toxin substrate 1 OS=Rattus norvegicus GN=Rac1 PE=1 SV=1	Q6RUV5	RAC1_RAT	RAC1_RAT Ras-related C3 botulinum toxin substrate 1 OS=Rattus norvegicus GN=Rac1 PE=1 SV=1	1	2	3	2	3
>tr|D3ZMS3|D3ZMS3_RAT Matrilin 4 (Predicted), isoform CRA_b OS=Rattus norvegicus GN=Matn4 PE=4 SV=1	D3ZMS3	D3ZMS3_RAT	D3ZMS3_RAT Matrilin 4 (Predicted), isoform CRA_b OS=Rattus norvegicus GN=Matn4 PE=4 SV=1	1	1	4	2	3
>tr|G5BNV2|G5BNV2_HETGA Plasma kallikrein OS=Heterocephalus glaber GN=GW7_09839 PE=3 SV=1	G5BNV2	G5BNV2_HETGA	G5BNV2_HETGA Plasma kallikrein OS=Heterocephalus glaber GN=GW7_09839 PE=3 SV=1	1	3	2	2	3
>tr|G5BTR3|G5BTR3_HETGA CDK5 and ABL1 enzyme substrate 1 (Fragment) OS=Heterocephalus glaber GN=GW7_00883 PE=3 SV=1	G5BTR3	G5BTR3_HETGA	G5BTR3_HETGA CDK5 and ABL1 enzyme substrate 1 (Fragment) OS=Heterocephalus glaber GN=GW7_00883 PE=3 SV=1	1	3	2	2	3
>sp|P17246|TGFB1_RAT Transforming growth factor beta-1 OS=Rattus norvegicus GN=Tgfb1 PE=1 SV=1	P17246	TGFB1_RAT	TGFB1_RAT Transforming growth factor beta-1 OS=Rattus norvegicus GN=Tgfb1 PE=1 SV=1	2	2	2	2	3
>sp|P62260|1433E_RAT 14-3-3 protein epsilon OS=Rattus norvegicus GN=Ywhae PE=1 SV=1	P62260	1433E_RAT	1433E_RAT 14-3-3 protein epsilon OS=Rattus norvegicus GN=Ywhae PE=1 SV=1	2	2	2	2	3
>sp|Q07257|TGFB2_RAT Transforming growth factor beta-2 OS=Rattus norvegicus GN=Tgfb2 PE=2 SV=2	Q07257	TGFB2_RAT	TGFB2_RAT Transforming growth factor beta-2 OS=Rattus norvegicus GN=Tgfb2 PE=2 SV=2	2	3	1	2	3
>sp|Q62786|FPRP_RAT Prostaglandin F2 receptor negative regulator OS=Rattus norvegicus GN=Ptgfrn PE=1 SV=1	Q62786	FPRP_RAT	FPRP_RAT Prostaglandin F2 receptor negative regulator OS=Rattus norvegicus GN=Ptgfrn PE=1 SV=1	2	2	2	2	3
>sp|Q6IFV4|K1C13_RAT Keratin, type I cytoskeletal 13 OS=Rattus norvegicus GN=Krt13 PE=2 SV=1	Q6IFV4	K1C13_RAT	K1C13_RAT Keratin, type I cytoskeletal 13 OS=Rattus norvegicus GN=Krt13 PE=2 SV=1	2	2	2	2	3
>tr|D3ZAN8|D3ZAN8_RAT Protein LOC100910807 OS=Rattus norvegicus GN=LOC100910807 PE=4 SV=1	D3ZAN8	D3ZAN8_RAT	D3ZAN8_RAT Protein LOC100910807 OS=Rattus norvegicus GN=LOC100910807 PE=4 SV=1	2	2	2	2	3
>tr|D3ZCV0|D3ZCV0_RAT Protein Actn2 OS=Rattus norvegicus GN=Actn2 PE=4 SV=1	D3ZCV0	D3ZCV0_RAT	D3ZCV0_RAT Protein Actn2 OS=Rattus norvegicus GN=Actn2 PE=4 SV=1	2	1	3	2	3
>tr|D3ZZJ7|D3ZZJ7_RAT Protein Dcp1b OS=Rattus norvegicus GN=Dcp1b PE=4 SV=2	D3ZZJ7	D3ZZJ7_RAT	D3ZZJ7_RAT Protein Dcp1b OS=Rattus norvegicus GN=Dcp1b PE=4 SV=2	2	2	2	2	3
>tr|F1M1M6|F1M1M6_RAT Coagulation factor IX OS=Rattus norvegicus GN=F9 PE=3 SV=2	F1M1M6	F1M1M6_RAT	F1M1M6_RAT Coagulation factor IX OS=Rattus norvegicus GN=F9 PE=3 SV=2	2	2	2	2	3
>tr|F1M7L7|F1M7L7_RAT Latent transforming growth factor beta binding protein 2, isoform CRA_b OS=Rattus norvegicus GN=Ltbp2 PE=4 SV=2	F1M7L7	F1M7L7_RAT	F1M7L7_RAT Latent transforming growth factor beta binding protein 2, isoform CRA_b OS=Rattus norvegicus GN=Ltbp2 PE=4 SV=2	2	1	3	2	3
>tr|F1M9D6|F1M9D6_RAT Protein Stat1 OS=Rattus norvegicus GN=Stat1 PE=4 SV=2	F1M9D6	F1M9D6_RAT	F1M9D6_RAT Protein Stat1 OS=Rattus norvegicus GN=Stat1 PE=4 SV=2	2	3	1	2	3
>tr|G5B2Y7|G5B2Y7_HETGA WD repeat-containing protein 1 OS=Heterocephalus glaber GN=GW7_14537 PE=4 SV=1	G5B2Y7	G5B2Y7_HETGA	G5B2Y7_HETGA WD repeat-containing protein 1 OS=Heterocephalus glaber GN=GW7_14537 PE=4 SV=1	2	3	1	2	3
>tr|G5BNG0|G5BNG0_HETGA Platelet-activating factor acetylhydrolase OS=Heterocephalus glaber GN=GW7_19178 PE=4 SV=1	G5BNG0	G5BNG0_HETGA	G5BNG0_HETGA Platelet-activating factor acetylhydrolase OS=Heterocephalus glaber GN=GW7_19178 PE=4 SV=1	2	2	2	2	3
>tr|M0RBS1|M0RBS1_RAT Uncharacterized protein OS=Rattus norvegicus PE=4 SV=1	M0RBS1	M0RBS1_RAT	M0RBS1_RAT Uncharacterized protein OS=Rattus norvegicus PE=4 SV=1	2	1	3	2	3
>P02538 SWISS-PROT:P02538 Tax_Id=9606 Gene_Symbol=KRT6A Keratin, type II cytoskeletal 6A				3	2	1	2	3
>sp|Q62636|RAP1B_RAT Ras-related protein Rap-1b OS=Rattus norvegicus GN=Rap1b PE=2 SV=2	Q62636	RAP1B_RAT	RAP1B_RAT Ras-related protein Rap-1b OS=Rattus norvegicus GN=Rap1b PE=2 SV=2	3	2	1	2	3
>tr|D4A203|D4A203_RAT Protein Pramel1 OS=Rattus norvegicus GN=Pramel1 PE=4 SV=1	D4A203	D4A203_RAT	D4A203_RAT Protein Pramel1 OS=Rattus norvegicus GN=Pramel1 PE=4 SV=1	3	1	2	2	3
>tr|G3V9W9|G3V9W9_RAT Protein Fat1 OS=Rattus norvegicus GN=Fat1 PE=4 SV=1	G3V9W9	G3V9W9_RAT	G3V9W9_RAT Protein Fat1 OS=Rattus norvegicus GN=Fat1 PE=4 SV=1	3	1	2	2	3
>tr|G5ALG6|G5ALG6_HETGA U3 small nucleolar ribonucleoprotein IMP3 OS=Heterocephalus glaber GN=GW7_01160 PE=4 SV=1	G5ALG6	G5ALG6_HETGA	G5ALG6_HETGA U3 small nucleolar ribonucleoprotein IMP3 OS=Heterocephalus glaber GN=GW7_01160 PE=4 SV=1	3	2	1	2	3
>tr|Q7TP15|Q7TP15_RAT S-methyl-5'-thioadenosine phosphorylase OS=Rattus norvegicus GN=Mtap PE=2 SV=1	Q7TP15	Q7TP15_RAT	Q7TP15_RAT S-methyl-5'-thioadenosine phosphorylase OS=Rattus norvegicus GN=Mtap PE=2 SV=1	3	1	2	2	3
>sp|P47942|DPYL2_RAT Dihydropyrimidinase-related protein 2 OS=Rattus norvegicus GN=Dpysl2 PE=1 SV=1	P47942	DPYL2_RAT	DPYL2_RAT Dihydropyrimidinase-related protein 2 OS=Rattus norvegicus GN=Dpysl2 PE=1 SV=1	4	1	1	2	3
>sp|Q64194|LICH_RAT Lysosomal acid lipase/cholesteryl ester hydrolase OS=Rattus norvegicus GN=Lipa PE=2 SV=1	Q64194	LICH_RAT	LICH_RAT Lysosomal acid lipase/cholesteryl ester hydrolase OS=Rattus norvegicus GN=Lipa PE=2 SV=1	4	1	1	2	3
>sp|Q925G1|HDGR2_RAT Hepatoma-derived growth factor-related protein 2 OS=Rattus norvegicus GN=Hdgfrp2 PE=1 SV=2	Q925G1	HDGR2_RAT	HDGR2_RAT Hepatoma-derived growth factor-related protein 2 OS=Rattus norvegicus GN=Hdgfrp2 PE=1 SV=2	1	3		2	2
>tr|D4ABD7|D4ABD7_RAT Protein Trip11 OS=Rattus norvegicus GN=Trip11 PE=2 SV=2	D4ABD7	D4ABD7_RAT	D4ABD7_RAT Protein Trip11 OS=Rattus norvegicus GN=Trip11 PE=2 SV=2	1	3		2	2
>tr|G5BQY1|G5BQY1_HETGA Integrin alpha-1 OS=Heterocephalus glaber GN=GW7_01423 PE=3 SV=1	G5BQY1	G5BQY1_HETGA	G5BQY1_HETGA Integrin alpha-1 OS=Heterocephalus glaber GN=GW7_01423 PE=3 SV=1	1	3		2	2
>P04258 SWISS-PROT:P04258 (Bos taurus) Similar to Collagen alpha 1(III) chain				2	2		2	2
>sp|P21588|5NTD_RAT 5'-nucleotidase OS=Rattus norvegicus GN=Nt5e PE=1 SV=1	P21588	5NTD_RAT	5NTD_RAT 5'-nucleotidase OS=Rattus norvegicus GN=Nt5e PE=1 SV=1	2		2	2	2
>sp|P36380|CXB4_RAT Gap junction beta-4 protein OS=Rattus norvegicus GN=Gjb4 PE=2 SV=1	P36380	CXB4_RAT	CXB4_RAT Gap junction beta-4 protein OS=Rattus norvegicus GN=Gjb4 PE=2 SV=1	2	2		2	2
>sp|P48500|TPIS_RAT Triosephosphate isomerase OS=Rattus norvegicus GN=Tpi1 PE=1 SV=2	P48500	TPIS_RAT	TPIS_RAT Triosephosphate isomerase OS=Rattus norvegicus GN=Tpi1 PE=1 SV=2	2	2		2	2
>tr|F1M021|F1M021_RAT Protein B4galnt3 OS=Rattus norvegicus GN=B4galnt3 PE=4 SV=2	F1M021	F1M021_RAT	F1M021_RAT Protein B4galnt3 OS=Rattus norvegicus GN=B4galnt3 PE=4 SV=2	2	2		2	2
>tr|F1M4U9|F1M4U9_RAT Protein Baz1a (Fragment) OS=Rattus norvegicus GN=Baz1a PE=4 SV=2	F1M4U9	F1M4U9_RAT	F1M4U9_RAT Protein Baz1a (Fragment) OS=Rattus norvegicus GN=Baz1a PE=4 SV=2	2	2		2	2
>tr|G5B360|G5B360_HETGA Plasma membrane calcium-transporting ATPase 4 OS=Heterocephalus glaber GN=GW7_12839 PE=3 SV=1	G5B360	G5B360_HETGA	G5B360_HETGA Plasma membrane calcium-transporting ATPase 4 OS=Heterocephalus glaber GN=GW7_12839 PE=3 SV=1	2	2		2	2
>tr|G5B451|G5B451_HETGA Laminin subunit gamma-1 OS=Heterocephalus glaber GN=GW7_02156 PE=4 SV=1	G5B451	G5B451_HETGA	G5B451_HETGA Laminin subunit gamma-1 OS=Heterocephalus glaber GN=GW7_02156 PE=4 SV=1	2		2	2	2
>tr|G5BZ77|G5BZ77_HETGA Putative E3 ubiquitin-protein ligase HERC6 OS=Heterocephalus glaber GN=GW7_20244 PE=4 SV=1	G5BZ77	G5BZ77_HETGA	G5BZ77_HETGA Putative E3 ubiquitin-protein ligase HERC6 OS=Heterocephalus glaber GN=GW7_20244 PE=4 SV=1	2	2		2	2
>tr|G5C725|G5C725_HETGA Leucine-rich repeat-containing protein 39 OS=Heterocephalus glaber GN=GW7_08056 PE=4 SV=1	G5C725	G5C725_HETGA	G5C725_HETGA Leucine-rich repeat-containing protein 39 OS=Heterocephalus glaber GN=GW7_08056 PE=4 SV=1	2	2		2	2
>sp|P07154|CATL1_RAT Cathepsin L1 OS=Rattus norvegicus GN=Ctsl1 PE=1 SV=2	P07154	CATL1_RAT	CATL1_RAT Cathepsin L1 OS=Rattus norvegicus GN=Ctsl1 PE=1 SV=2	3	1		2	2
>sp|P60901|PSA6_RAT Proteasome subunit alpha type-6 OS=Rattus norvegicus GN=Psma6 PE=1 SV=1	P60901	PSA6_RAT	PSA6_RAT Proteasome subunit alpha type-6 OS=Rattus norvegicus GN=Psma6 PE=1 SV=1	3		1	2	2
>sp|Q2A865|S6A19_RAT Sodium-dependent neutral amino acid transporter B(0)AT1 OS=Rattus norvegicus GN=Slc6a19 PE=2 SV=2	Q2A865	S6A19_RAT	S6A19_RAT Sodium-dependent neutral amino acid transporter B(0)AT1 OS=Rattus norvegicus GN=Slc6a19 PE=2 SV=2	3		1	2	2
>sp|Q5FVC7|ACAP2_RAT Arf-GAP with coiled-coil, ANK repeat and PH domain-containing protein 2 OS=Rattus norvegicus GN=Acap2 PE=2 SV=1	Q5FVC7	ACAP2_RAT	ACAP2_RAT Arf-GAP with coiled-coil, ANK repeat and PH domain-containing protein 2 OS=Rattus norvegicus GN=Acap2 PE=2 SV=1	3	1		2	2
>tr|G5BX18|G5BX18_HETGA Dedicator of cytokinesis protein 11 OS=Heterocephalus glaber GN=GW7_08143 PE=4 SV=1	G5BX18	G5BX18_HETGA	G5BX18_HETGA Dedicator of cytokinesis protein 11 OS=Heterocephalus glaber GN=GW7_08143 PE=4 SV=1	3	1		2	2
>sp|P05539|CO2A1_RAT Collagen alpha-1(II) chain OS=Rattus norvegicus GN=Col2a1 PE=1 SV=2	P05539	CO2A1_RAT	CO2A1_RAT Collagen alpha-1(II) chain OS=Rattus norvegicus GN=Col2a1 PE=1 SV=2		2	2	2	2
>sp|P13444|METK1_RAT S-adenosylmethionine synthase isoform type-1 OS=Rattus norvegicus GN=Mat1a PE=1 SV=2	P13444	METK1_RAT	METK1_RAT S-adenosylmethionine synthase isoform type-1 OS=Rattus norvegicus GN=Mat1a PE=1 SV=2		2	2	2	2
>sp|P40241|CD9_RAT CD9 antigen OS=Rattus norvegicus GN=Cd9 PE=1 SV=2	P40241	CD9_RAT	CD9_RAT CD9 antigen OS=Rattus norvegicus GN=Cd9 PE=1 SV=2		3	1	2	2
>tr|D3ZMH5|D3ZMH5_RAT Protein Tiparp OS=Rattus norvegicus GN=Tiparp PE=4 SV=1	D3ZMH5	D3ZMH5_RAT	D3ZMH5_RAT Protein Tiparp OS=Rattus norvegicus GN=Tiparp PE=4 SV=1		1	3	2	2
>tr|G5B397|G5B397_HETGA Importin-9 OS=Heterocephalus glaber GN=GW7_12876 PE=4 SV=1	G5B397	G5B397_HETGA	G5B397_HETGA Importin-9 OS=Heterocephalus glaber GN=GW7_12876 PE=4 SV=1		3	1	2	2
>tr|M0R920|M0R920_RAT Protein Ranbp3 OS=Rattus norvegicus GN=Ranbp3 PE=4 SV=1	M0R920	M0R920_RAT	M0R920_RAT Protein Ranbp3 OS=Rattus norvegicus GN=Ranbp3 PE=4 SV=1		3	1	2	2
>sp|F1MA98|TPR_RAT Nucleoprotein TPR OS=Rattus norvegicus GN=Tpr PE=1 SV=1	F1MA98	TPR_RAT	TPR_RAT Nucleoprotein TPR OS=Rattus norvegicus GN=Tpr PE=1 SV=1	2			2	1
>sp|P10688|PLCD1_RAT 1-phosphatidylinositol 4,5-bisphosphate phosphodiesterase delta-1 OS=Rattus norvegicus GN=Plcd1 PE=1 SV=1	P10688	PLCD1_RAT	PLCD1_RAT 1-phosphatidylinositol 4,5-bisphosphate phosphodiesterase delta-1 OS=Rattus norvegicus GN=Plcd1 PE=1 SV=1	2			2	1
>sp|P16296|FA9_RAT Coagulation factor IX (Fragment) OS=Rattus norvegicus GN=F9 PE=2 SV=1	P16296	FA9_RAT	FA9_RAT Coagulation factor IX (Fragment) OS=Rattus norvegicus GN=F9 PE=2 SV=1	2			2	1
>sp|P21807|PERI_RAT Peripherin OS=Rattus norvegicus GN=Prph PE=1 SV=1	P21807	PERI_RAT	PERI_RAT Peripherin OS=Rattus norvegicus GN=Prph PE=1 SV=1	2			2	1
>sp|Q62769|UN13B_RAT Protein unc-13 homolog B OS=Rattus norvegicus GN=Unc13b PE=1 SV=2	Q62769	UN13B_RAT	UN13B_RAT Protein unc-13 homolog B OS=Rattus norvegicus GN=Unc13b PE=1 SV=2	2			2	1
>sp|Q62840|AMBN_RAT Ameloblastin OS=Rattus norvegicus GN=Ambn PE=2 SV=1	Q62840	AMBN_RAT	AMBN_RAT Ameloblastin OS=Rattus norvegicus GN=Ambn PE=2 SV=1	2			2	1
>sp|Q68FQ7|RPAP3_RAT RNA polymerase II-associated protein 3 OS=Rattus norvegicus GN=Rpap3 PE=2 SV=1	Q68FQ7	RPAP3_RAT	RPAP3_RAT RNA polymerase II-associated protein 3 OS=Rattus norvegicus GN=Rpap3 PE=2 SV=1	2			2	1
>tr|D3ZH30|D3ZH30_RAT Protein Rngtt OS=Rattus norvegicus GN=Rngtt PE=4 SV=1	D3ZH30	D3ZH30_RAT	D3ZH30_RAT Protein Rngtt OS=Rattus norvegicus GN=Rngtt PE=4 SV=1	2			2	1
>tr|D3ZR74|D3ZR74_RAT Uncharacterized protein OS=Rattus norvegicus GN=LOC100364680 PE=4 SV=2	D3ZR74	D3ZR74_RAT	D3ZR74_RAT Uncharacterized protein OS=Rattus norvegicus GN=LOC100364680 PE=4 SV=2	2			2	1
>tr|D3ZUT4|D3ZUT4_RAT Protein Kdm5b OS=Rattus norvegicus GN=Kdm5b PE=4 SV=1	D3ZUT4	D3ZUT4_RAT	D3ZUT4_RAT Protein Kdm5b OS=Rattus norvegicus GN=Kdm5b PE=4 SV=1	2			2	1
>tr|D3ZWL1|D3ZWL1_RAT Protein Skil OS=Rattus norvegicus GN=Skil PE=4 SV=1	D3ZWL1	D3ZWL1_RAT	D3ZWL1_RAT Protein Skil OS=Rattus norvegicus GN=Skil PE=4 SV=1	2			2	1
>tr|D3ZX13|D3ZX13_RAT Protein Kif20b OS=Rattus norvegicus GN=Kif20b PE=2 SV=1	D3ZX13	D3ZX13_RAT	D3ZX13_RAT Protein Kif20b OS=Rattus norvegicus GN=Kif20b PE=2 SV=1	2			2	1
>tr|D4A3B4|D4A3B4_RAT Protein Kdm5c (Fragment) OS=Rattus norvegicus GN=Kdm5c PE=2 SV=2	D4A3B4	D4A3B4_RAT	D4A3B4_RAT Protein Kdm5c (Fragment) OS=Rattus norvegicus GN=Kdm5c PE=2 SV=2	2			2	1
>tr|D4A904|D4A904_RAT N-acetylglutamate synthase (Predicted), isoform CRA_a OS=Rattus norvegicus GN=Nags PE=4 SV=1	D4A904	D4A904_RAT	D4A904_RAT N-acetylglutamate synthase (Predicted), isoform CRA_a OS=Rattus norvegicus GN=Nags PE=4 SV=1	2			2	1
>tr|D4A9K1|D4A9K1_RAT Uncharacterized protein OS=Rattus norvegicus PE=4 SV=1	D4A9K1	D4A9K1_RAT	D4A9K1_RAT Uncharacterized protein OS=Rattus norvegicus PE=4 SV=1	2			2	1
>tr|D4AEH9|D4AEH9_RAT Amylo-1, 6-glucosidase, 4-alpha-glucanotransferase (Glycogen debranching enzyme, glycogen storage disease type III) (Predicted), isoform CRA_a OS=Rattus norvegicus GN=Agl PE=4 SV=1	D4AEH9	D4AEH9_RAT	D4AEH9_RAT Amylo-1, 6-glucosidase, 4-alpha-glucanotransferase (Glycogen debranching enzyme, glycogen storage disease type III) (Predicted), isoform CRA_a OS=Rattus norvegicus GN=Agl PE=4 SV=1	2			2	1
>tr|F1LR36|F1LR36_RAT Protein Supt6h OS=Rattus norvegicus GN=Supt6h PE=2 SV=2	F1LR36	F1LR36_RAT	F1LR36_RAT Protein Supt6h OS=Rattus norvegicus GN=Supt6h PE=2 SV=2	2			2	1
>tr|G3V8X5|G3V8X5_RAT Protein Slc5a10 OS=Rattus norvegicus GN=Slc5a10 PE=3 SV=1	G3V8X5	G3V8X5_RAT	G3V8X5_RAT Protein Slc5a10 OS=Rattus norvegicus GN=Slc5a10 PE=3 SV=1	2			2	1
>tr|G5AMI3|G5AMI3_HETGA Dynein heavy chain 11, axonemal OS=Heterocephalus glaber GN=GW7_10765 PE=4 SV=1	G5AMI3	G5AMI3_HETGA	G5AMI3_HETGA Dynein heavy chain 11, axonemal OS=Heterocephalus glaber GN=GW7_10765 PE=4 SV=1	2			2	1
>tr|G5ATF5|G5ATF5_HETGA Multimerin-2 OS=Heterocephalus glaber GN=GW7_14616 PE=4 SV=1	G5ATF5	G5ATF5_HETGA	G5ATF5_HETGA Multimerin-2 OS=Heterocephalus glaber GN=GW7_14616 PE=4 SV=1	2			2	1
>tr|G5B4A0|G5B4A0_HETGA Septin-10 OS=Heterocephalus glaber GN=GW7_16193 PE=3 SV=1	G5B4A0	G5B4A0_HETGA	G5B4A0_HETGA Septin-10 OS=Heterocephalus glaber GN=GW7_16193 PE=3 SV=1	2			2	1
>tr|G5B5A9|G5B5A9_HETGA Solute carrier family 2, facilitated glucose transporter member 4 OS=Heterocephalus glaber GN=GW7_13811 PE=3 SV=1	G5B5A9	G5B5A9_HETGA	G5B5A9_HETGA Solute carrier family 2, facilitated glucose transporter member 4 OS=Heterocephalus glaber GN=GW7_13811 PE=3 SV=1	2			2	1
>tr|G5B5H8|G5B5H8_HETGA Cathepsin L1 OS=Heterocephalus glaber GN=GW7_13880 PE=3 SV=1	G5B5H8	G5B5H8_HETGA	G5B5H8_HETGA Cathepsin L1 OS=Heterocephalus glaber GN=GW7_13880 PE=3 SV=1	2			2	1
>tr|G5B625|G5B625_HETGA Breakpoint cluster region protein (Fragment) OS=Heterocephalus glaber GN=GW7_18905 PE=4 SV=1	G5B625	G5B625_HETGA	G5B625_HETGA Breakpoint cluster region protein (Fragment) OS=Heterocephalus glaber GN=GW7_18905 PE=4 SV=1	2			2	1
>tr|G5BII9|G5BII9_HETGA Ubiquitin carboxyl-terminal hydrolase OS=Heterocephalus glaber GN=GW7_10330 PE=3 SV=1	G5BII9	G5BII9_HETGA	G5BII9_HETGA Ubiquitin carboxyl-terminal hydrolase OS=Heterocephalus glaber GN=GW7_10330 PE=3 SV=1	2			2	1
>tr|G5BKA6|G5BKA6_HETGA Tudor domain-containing protein 1 (Fragment) OS=Heterocephalus glaber GN=GW7_14650 PE=4 SV=1	G5BKA6	G5BKA6_HETGA	G5BKA6_HETGA Tudor domain-containing protein 1 (Fragment) OS=Heterocephalus glaber GN=GW7_14650 PE=4 SV=1	2			2	1
>tr|G5BNS3|G5BNS3_HETGA Phosphatidylinositol 3,4,5-trisphosphate-dependent Rac exchanger 1 protein OS=Heterocephalus glaber GN=GW7_15199 PE=4 SV=1	G5BNS3	G5BNS3_HETGA	G5BNS3_HETGA Phosphatidylinositol 3,4,5-trisphosphate-dependent Rac exchanger 1 protein OS=Heterocephalus glaber GN=GW7_15199 PE=4 SV=1	2			2	1
>tr|G5BYQ7|G5BYQ7_HETGA Serine/threonine-protein phosphatase 2A 56 kDa regulatory subunit alpha isoform OS=Heterocephalus glaber GN=GW7_16027 PE=4 SV=1	G5BYQ7	G5BYQ7_HETGA	G5BYQ7_HETGA Serine/threonine-protein phosphatase 2A 56 kDa regulatory subunit alpha isoform OS=Heterocephalus glaber GN=GW7_16027 PE=4 SV=1	2			2	1
>tr|G5C7F3|G5C7F3_HETGA Lecithin retinol acyltransferase OS=Heterocephalus glaber GN=GW7_19052 PE=4 SV=1	G5C7F3	G5C7F3_HETGA	G5C7F3_HETGA Lecithin retinol acyltransferase OS=Heterocephalus glaber GN=GW7_19052 PE=4 SV=1	2			2	1
>tr|G5C839|G5C839_HETGA Putative E3 ubiquitin-protein ligase SH3RF2 OS=Heterocephalus glaber GN=GW7_01707 PE=4 SV=1	G5C839	G5C839_HETGA	G5C839_HETGA Putative E3 ubiquitin-protein ligase SH3RF2 OS=Heterocephalus glaber GN=GW7_01707 PE=4 SV=1	2			2	1
>tr|M0RAP6|M0RAP6_RAT Protein D14Abb1e OS=Rattus norvegicus GN=Fam208a PE=4 SV=1	M0RAP6	M0RAP6_RAT	M0RAP6_RAT Protein D14Abb1e OS=Rattus norvegicus GN=Fam208a PE=4 SV=1	2			2	1
>ENSEMBL:ENSBTAP00000016285 (Bos taurus) similar to peptidoglycan recognition protein L						2	2	1
>P02662 SWISS-PROT:P02662 Alpha-S1-casein - Bos taurus (Bovine).						2	2	1
>sp|D3ZHS6|BAP1_RAT Ubiquitin carboxyl-terminal hydrolase BAP1 OS=Rattus norvegicus GN=Bap1 PE=3 SV=2	D3ZHS6	BAP1_RAT	BAP1_RAT Ubiquitin carboxyl-terminal hydrolase BAP1 OS=Rattus norvegicus GN=Bap1 PE=3 SV=2			2	2	1
>sp|O35757|VEGFC_RAT Vascular endothelial growth factor C OS=Rattus norvegicus GN=Vegfc PE=1 SV=2	O35757	VEGFC_RAT	VEGFC_RAT Vascular endothelial growth factor C OS=Rattus norvegicus GN=Vegfc PE=1 SV=2			2	2	1
>sp|O35821|MBB1A_RAT Myb-binding protein 1A OS=Rattus norvegicus GN=Mybbp1a PE=2 SV=2	O35821	MBB1A_RAT	MBB1A_RAT Myb-binding protein 1A OS=Rattus norvegicus GN=Mybbp1a PE=2 SV=2		2		2	1
>sp|P04785|PDIA1_RAT Protein disulfide-isomerase OS=Rattus norvegicus GN=P4hb PE=1 SV=2	P04785	PDIA1_RAT	PDIA1_RAT Protein disulfide-isomerase OS=Rattus norvegicus GN=P4hb PE=1 SV=2		2		2	1
>sp|P25304|AGRIN_RAT Agrin OS=Rattus norvegicus GN=Agrn PE=1 SV=2	P25304	AGRIN_RAT	AGRIN_RAT Agrin OS=Rattus norvegicus GN=Agrn PE=1 SV=2			2	2	1
>sp|P29410|KAD2_RAT Adenylate kinase 2, mitochondrial OS=Rattus norvegicus GN=Ak2 PE=2 SV=2	P29410	KAD2_RAT	KAD2_RAT Adenylate kinase 2, mitochondrial OS=Rattus norvegicus GN=Ak2 PE=2 SV=2		2		2	1
>sp|P62909|RS3_RAT 40S ribosomal protein S3 OS=Rattus norvegicus GN=Rps3 PE=1 SV=1	P62909	RS3_RAT	RS3_RAT 40S ribosomal protein S3 OS=Rattus norvegicus GN=Rps3 PE=1 SV=1		2		2	1
>sp|Q00238|ICAM1_RAT Intercellular adhesion molecule 1 OS=Rattus norvegicus GN=Icam1 PE=2 SV=1	Q00238	ICAM1_RAT	ICAM1_RAT Intercellular adhesion molecule 1 OS=Rattus norvegicus GN=Icam1 PE=2 SV=1			2	2	1
>sp|Q00961|NMDE3_RAT Glutamate receptor ionotropic, NMDA 2C OS=Rattus norvegicus GN=Grin2c PE=1 SV=1	Q00961	NMDE3_RAT	NMDE3_RAT Glutamate receptor ionotropic, NMDA 2C OS=Rattus norvegicus GN=Grin2c PE=1 SV=1		2		2	1
>sp|Q08850|STX4_RAT Syntaxin-4 OS=Rattus norvegicus GN=Stx4 PE=1 SV=1	Q08850	STX4_RAT	STX4_RAT Syntaxin-4 OS=Rattus norvegicus GN=Stx4 PE=1 SV=1		2		2	1
>sp|Q62894|ECM1_RAT Extracellular matrix protein 1 OS=Rattus norvegicus GN=Ecm1 PE=2 SV=2	Q62894	ECM1_RAT	ECM1_RAT Extracellular matrix protein 1 OS=Rattus norvegicus GN=Ecm1 PE=2 SV=2			2	2	1
>sp|Q63377|AT1B3_RAT Sodium/potassium-transporting ATPase subunit beta-3 OS=Rattus norvegicus GN=Atp1b3 PE=2 SV=1	Q63377	AT1B3_RAT	AT1B3_RAT Sodium/potassium-transporting ATPase subunit beta-3 OS=Rattus norvegicus GN=Atp1b3 PE=2 SV=1		2		2	1
>sp|Q6AXZ4|CE57L_RAT Centrosomal protein CEP57L1 OS=Rattus norvegicus GN=Cep57l1 PE=2 SV=1	Q6AXZ4	CE57L_RAT	CE57L_RAT Centrosomal protein CEP57L1 OS=Rattus norvegicus GN=Cep57l1 PE=2 SV=1		2		2	1
>sp|Q925T8|DBC1_RAT Deleted in bladder cancer protein 1 homolog OS=Rattus norvegicus GN=Dbc1 PE=2 SV=1	Q925T8	DBC1_RAT	DBC1_RAT Deleted in bladder cancer protein 1 homolog OS=Rattus norvegicus GN=Dbc1 PE=2 SV=1		2		2	1
>sp|Q9Z2G8|NP1L1_RAT Nucleosome assembly protein 1-like 1 OS=Rattus norvegicus GN=Nap1l1 PE=2 SV=1	Q9Z2G8	NP1L1_RAT	NP1L1_RAT Nucleosome assembly protein 1-like 1 OS=Rattus norvegicus GN=Nap1l1 PE=2 SV=1			2	2	1
>tr|B1WC26|B1WC26_RAT N-acetylneuraminic acid synthase OS=Rattus norvegicus GN=Nans PE=2 SV=1	B1WC26	B1WC26_RAT	B1WC26_RAT N-acetylneuraminic acid synthase OS=Rattus norvegicus GN=Nans PE=2 SV=1		2		2	1
>tr|B5DF44|B5DF44_RAT Kctd15 protein OS=Rattus norvegicus GN=Kctd15 PE=2 SV=1	B5DF44	B5DF44_RAT	B5DF44_RAT Kctd15 protein OS=Rattus norvegicus GN=Kctd15 PE=2 SV=1		2		2	1
>tr|D3Z8D8|D3Z8D8_RAT Protein Slitrk1 OS=Rattus norvegicus GN=Slitrk1 PE=4 SV=1	D3Z8D8	D3Z8D8_RAT	D3Z8D8_RAT Protein Slitrk1 OS=Rattus norvegicus GN=Slitrk1 PE=4 SV=1		2		2	1
>tr|D3ZB99|D3ZB99_RAT Protein Nek1 OS=Rattus norvegicus GN=Nek1 PE=2 SV=2	D3ZB99	D3ZB99_RAT	D3ZB99_RAT Protein Nek1 OS=Rattus norvegicus GN=Nek1 PE=2 SV=2		2		2	1
>tr|D3ZDC7|D3ZDC7_RAT Protein Zfyve9 OS=Rattus norvegicus GN=Zfyve9 PE=2 SV=2	D3ZDC7	D3ZDC7_RAT	D3ZDC7_RAT Protein Zfyve9 OS=Rattus norvegicus GN=Zfyve9 PE=2 SV=2		2		2	1
>tr|D3ZFK8|D3ZFK8_RAT FERM, RhoGEF and pleckstrin domain protein 2 (Predicted) OS=Rattus norvegicus GN=Farp2 PE=4 SV=1	D3ZFK8	D3ZFK8_RAT	D3ZFK8_RAT FERM, RhoGEF and pleckstrin domain protein 2 (Predicted) OS=Rattus norvegicus GN=Farp2 PE=4 SV=1		2		2	1
>tr|D3ZIP0|D3ZIP0_RAT Protein Il31 OS=Rattus norvegicus GN=Il31 PE=4 SV=1	D3ZIP0	D3ZIP0_RAT	D3ZIP0_RAT Protein Il31 OS=Rattus norvegicus GN=Il31 PE=4 SV=1			2	2	1
>tr|E9PSQ1|E9PSQ1_RAT Protein Amy1a OS=Rattus norvegicus GN=Amy1a PE=2 SV=2	E9PSQ1	E9PSQ1_RAT	E9PSQ1_RAT Protein Amy1a OS=Rattus norvegicus GN=Amy1a PE=2 SV=2			2	2	1
>tr|F1LR02|F1LR02_RAT Procollagen, type XVIII, alpha 1, isoform CRA_a OS=Rattus norvegicus GN=Col18a1 PE=4 SV=2	F1LR02	F1LR02_RAT	F1LR02_RAT Procollagen, type XVIII, alpha 1, isoform CRA_a OS=Rattus norvegicus GN=Col18a1 PE=4 SV=2			2	2	1
>tr|F1LUN5|F1LUN5_RAT Protein Col4a5 OS=Rattus norvegicus GN=Col4a5 PE=2 SV=2	F1LUN5	F1LUN5_RAT	F1LUN5_RAT Protein Col4a5 OS=Rattus norvegicus GN=Col4a5 PE=2 SV=2		2		2	1
>tr|F1LVA9|F1LVA9_RAT Protein Dock5 OS=Rattus norvegicus GN=Dock5 PE=2 SV=2	F1LVA9	F1LVA9_RAT	F1LVA9_RAT Protein Dock5 OS=Rattus norvegicus GN=Dock5 PE=2 SV=2			2	2	1
>tr|F7FAQ0|F7FAQ0_RAT M-phase phosphoprotein 8 OS=Rattus norvegicus GN=Mphosph8 PE=4 SV=1	F7FAQ0	F7FAQ0_RAT	F7FAQ0_RAT M-phase phosphoprotein 8 OS=Rattus norvegicus GN=Mphosph8 PE=4 SV=1			2	2	1
>tr|G3V6H2|G3V6H2_RAT Pre-mRNA processing factor 8, isoform CRA_a OS=Rattus norvegicus GN=Prpf8 PE=4 SV=1	G3V6H2	G3V6H2_RAT	G3V6H2_RAT Pre-mRNA processing factor 8, isoform CRA_a OS=Rattus norvegicus GN=Prpf8 PE=4 SV=1		2		2	1
>tr|G3V982|G3V982_RAT Engulfment and cell motility 2, ced-12 homolog (C. elegans), isoform CRA_b OS=Rattus norvegicus GN=Elmo2 PE=4 SV=1	G3V982	G3V982_RAT	G3V982_RAT Engulfment and cell motility 2, ced-12 homolog (C. elegans), isoform CRA_b OS=Rattus norvegicus GN=Elmo2 PE=4 SV=1		2		2	1
>tr|G5AW28|G5AW28_HETGA ATP-binding cassette sub-family D member 3 (Fragment) OS=Heterocephalus glaber GN=GW7_16744 PE=3 SV=1	G5AW28	G5AW28_HETGA	G5AW28_HETGA ATP-binding cassette sub-family D member 3 (Fragment) OS=Heterocephalus glaber GN=GW7_16744 PE=3 SV=1		2		2	1
>tr|G5AWR6|G5AWR6_HETGA Coiled-coil domain-containing protein 60 OS=Heterocephalus glaber GN=GW7_03132 PE=4 SV=1	G5AWR6	G5AWR6_HETGA	G5AWR6_HETGA Coiled-coil domain-containing protein 60 OS=Heterocephalus glaber GN=GW7_03132 PE=4 SV=1			2	2	1
>tr|G5B6C9|G5B6C9_HETGA 40S ribosomal protein S3a OS=Heterocephalus glaber GN=GW7_08253 PE=4 SV=1	G5B6C9	G5B6C9_HETGA	G5B6C9_HETGA 40S ribosomal protein S3a OS=Heterocephalus glaber GN=GW7_08253 PE=4 SV=1			2	2	1
>tr|G5B8I8|G5B8I8_HETGA Collagen alpha-1(V) chain OS=Heterocephalus glaber GN=GW7_14330 PE=4 SV=1	G5B8I8	G5B8I8_HETGA	G5B8I8_HETGA Collagen alpha-1(V) chain OS=Heterocephalus glaber GN=GW7_14330 PE=4 SV=1			2	2	1
>tr|G5BBI8|G5BBI8_HETGA Small subunit processome component 20-like protein OS=Heterocephalus glaber GN=GW7_15036 PE=4 SV=1	G5BBI8	G5BBI8_HETGA	G5BBI8_HETGA Small subunit processome component 20-like protein OS=Heterocephalus glaber GN=GW7_15036 PE=4 SV=1			2	2	1
>tr|G5BBX4|G5BBX4_HETGA G-protein coupled receptor 98 OS=Heterocephalus glaber GN=GW7_06052 PE=4 SV=1	G5BBX4	G5BBX4_HETGA	G5BBX4_HETGA G-protein coupled receptor 98 OS=Heterocephalus glaber GN=GW7_06052 PE=4 SV=1			2	2	1
>tr|G5BBY1|G5BBY1_HETGA SH3 and PX domain-containing protein 2B OS=Heterocephalus glaber GN=GW7_00627 PE=4 SV=1	G5BBY1	G5BBY1_HETGA	G5BBY1_HETGA SH3 and PX domain-containing protein 2B OS=Heterocephalus glaber GN=GW7_00627 PE=4 SV=1			2	2	1
>tr|G5BCE6|G5BCE6_HETGA Acyl-coenzyme A thioesterase 9, mitochondrial (Fragment) OS=Heterocephalus glaber GN=GW7_20827 PE=4 SV=1	G5BCE6	G5BCE6_HETGA	G5BCE6_HETGA Acyl-coenzyme A thioesterase 9, mitochondrial (Fragment) OS=Heterocephalus glaber GN=GW7_20827 PE=4 SV=1		2		2	1
>tr|G5BCI0|G5BCI0_HETGA DNA polymerase nu (Fragment) OS=Heterocephalus glaber GN=GW7_18948 PE=3 SV=1	G5BCI0	G5BCI0_HETGA	G5BCI0_HETGA DNA polymerase nu (Fragment) OS=Heterocephalus glaber GN=GW7_18948 PE=3 SV=1		2		2	1
>tr|G5BIK7|G5BIK7_HETGA NudC domain-containing protein 3 OS=Heterocephalus glaber GN=GW7_08268 PE=4 SV=1	G5BIK7	G5BIK7_HETGA	G5BIK7_HETGA NudC domain-containing protein 3 OS=Heterocephalus glaber GN=GW7_08268 PE=4 SV=1		2		2	1
>tr|G5BL97|G5BL97_HETGA Keratin, type II cuticular Hb1 OS=Heterocephalus glaber GN=GW7_04046 PE=3 SV=1	G5BL97	G5BL97_HETGA	G5BL97_HETGA Keratin, type II cuticular Hb1 OS=Heterocephalus glaber GN=GW7_04046 PE=3 SV=1		2		2	1
>tr|G5BPB9|G5BPB9_HETGA Uncharacterized protein OS=Heterocephalus glaber GN=GW7_11250 PE=4 SV=1	G5BPB9	G5BPB9_HETGA	G5BPB9_HETGA Uncharacterized protein OS=Heterocephalus glaber GN=GW7_11250 PE=4 SV=1			2	2	1
>tr|G5BPG2|G5BPG2_HETGA Rap guanine nucleotide exchange factor 6 (Fragment) OS=Heterocephalus glaber GN=GW7_13761 PE=4 SV=1	G5BPG2	G5BPG2_HETGA	G5BPG2_HETGA Rap guanine nucleotide exchange factor 6 (Fragment) OS=Heterocephalus glaber GN=GW7_13761 PE=4 SV=1		2		2	1
>tr|G5BRM8|G5BRM8_HETGA Gamma-glutamylcyclotransferase OS=Heterocephalus glaber GN=GW7_21725 PE=4 SV=1	G5BRM8	G5BRM8_HETGA	G5BRM8_HETGA Gamma-glutamylcyclotransferase OS=Heterocephalus glaber GN=GW7_21725 PE=4 SV=1			2	2	1
>tr|G5BZW9|G5BZW9_HETGA Hepatocyte growth factor-like protein OS=Heterocephalus glaber GN=GW7_19924 PE=3 SV=1	G5BZW9	G5BZW9_HETGA	G5BZW9_HETGA Hepatocyte growth factor-like protein OS=Heterocephalus glaber GN=GW7_19924 PE=3 SV=1		2		2	1
>tr|G5C3I8|G5C3I8_HETGA Neurogenic locus notch-like protein 4 OS=Heterocephalus glaber GN=GW7_04818 PE=4 SV=1	G5C3I8	G5C3I8_HETGA	G5C3I8_HETGA Neurogenic locus notch-like protein 4 OS=Heterocephalus glaber GN=GW7_04818 PE=4 SV=1		2		2	1
>tr|G5C7W9|G5C7W9_HETGA Alpha-actinin-1 OS=Heterocephalus glaber GN=GW7_03701 PE=4 SV=1	G5C7W9	G5C7W9_HETGA	G5C7W9_HETGA Alpha-actinin-1 OS=Heterocephalus glaber GN=GW7_03701 PE=4 SV=1			2	2	1
>tr|G5CA39|G5CA39_HETGA HERV-H LTR-associating protein 2 OS=Heterocephalus glaber GN=GW7_12555 PE=4 SV=1	G5CA39	G5CA39_HETGA	G5CA39_HETGA HERV-H LTR-associating protein 2 OS=Heterocephalus glaber GN=GW7_12555 PE=4 SV=1			2	2	1
>tr|M0R4N6|M0R4N6_RAT Uncharacterized protein (Fragment) OS=Rattus norvegicus PE=4 SV=1	M0R4N6	M0R4N6_RAT	M0R4N6_RAT Uncharacterized protein (Fragment) OS=Rattus norvegicus PE=4 SV=1			2	2	1
>tr|M0R4Y5|M0R4Y5_RAT Uncharacterized protein (Fragment) OS=Rattus norvegicus PE=4 SV=1	M0R4Y5	M0R4Y5_RAT	M0R4Y5_RAT Uncharacterized protein (Fragment) OS=Rattus norvegicus PE=4 SV=1		2		2	1
>tr|M0R9S7|M0R9S7_RAT Protein Ly49i5 OS=Rattus norvegicus GN=Ly49i5 PE=4 SV=1	M0R9S7	M0R9S7_RAT	M0R9S7_RAT Protein Ly49i5 OS=Rattus norvegicus GN=Ly49i5 PE=4 SV=1		2		2	1
>tr|Q5XI17|Q5XI17_RAT Protein Tarsl2 OS=Rattus norvegicus GN=Tarsl2 PE=2 SV=1	Q5XI17	Q5XI17_RAT	Q5XI17_RAT Protein Tarsl2 OS=Rattus norvegicus GN=Tarsl2 PE=2 SV=1		2		2	1
>P02533 SWISS-PROT:P02533 Tax_Id=9606 Gene_Symbol=KRT14 Keratin, type I cytoskeletal 14				1	1	3	1.66667	3
>P02777 SWISS-PROT:P02777 (Bos taurus) similar to Platelet factor 4				1	2	2	1.66667	3
>sp|P11442|CLH1_RAT Clathrin heavy chain 1 OS=Rattus norvegicus GN=Cltc PE=1 SV=3	P11442	CLH1_RAT	CLH1_RAT Clathrin heavy chain 1 OS=Rattus norvegicus GN=Cltc PE=1 SV=3	1	1	3	1.66667	3
>sp|P18420|PSA1_RAT Proteasome subunit alpha type-1 OS=Rattus norvegicus GN=Psma1 PE=1 SV=2	P18420	PSA1_RAT	PSA1_RAT Proteasome subunit alpha type-1 OS=Rattus norvegicus GN=Psma1 PE=1 SV=2	1	2	2	1.66667	3
>sp|P48675|DESM_RAT Desmin OS=Rattus norvegicus GN=Des PE=1 SV=2	P48675	DESM_RAT	DESM_RAT Desmin OS=Rattus norvegicus GN=Des PE=1 SV=2	1	3	1	1.66667	3
>sp|P50398|GDIA_RAT Rab GDP dissociation inhibitor alpha OS=Rattus norvegicus GN=Gdi1 PE=1 SV=1	P50398	GDIA_RAT	GDIA_RAT Rab GDP dissociation inhibitor alpha OS=Rattus norvegicus GN=Gdi1 PE=1 SV=1	1	2	2	1.66667	3
>tr|D3ZJ81|D3ZJ81_RAT Follistatin-like 4 (Predicted) OS=Rattus norvegicus GN=Fstl4 PE=4 SV=1	D3ZJ81	D3ZJ81_RAT	D3ZJ81_RAT Follistatin-like 4 (Predicted) OS=Rattus norvegicus GN=Fstl4 PE=4 SV=1	1	2	2	1.66667	3
>tr|F1M7F8|F1M7F8_RAT Oxidation resistance protein 1 (Fragment) OS=Rattus norvegicus GN=C7 PE=4 SV=2	F1M7F8	F1M7F8_RAT	F1M7F8_RAT Oxidation resistance protein 1 (Fragment) OS=Rattus norvegicus GN=C7 PE=4 SV=2	1	1	3	1.66667	3
>tr|G5BEG0|G5BEG0_HETGA Glycogen [starch] synthase, liver OS=Heterocephalus glaber GN=GW7_05657 PE=4 SV=1	G5BEG0	G5BEG0_HETGA	G5BEG0_HETGA Glycogen [starch] synthase, liver OS=Heterocephalus glaber GN=GW7_05657 PE=4 SV=1	1	3	1	1.66667	3
>tr|G5C7R0|G5C7R0_HETGA Thrombospondin-2 OS=Heterocephalus glaber GN=GW7_11297 PE=4 SV=1	G5C7R0	G5C7R0_HETGA	G5C7R0_HETGA Thrombospondin-2 OS=Heterocephalus glaber GN=GW7_11297 PE=4 SV=1	1	3	1	1.66667	3
>Q2KJ62 TREMBL:Q2KJ62 (Bos taurus) KNG protein				2	1	2	1.66667	3
>sp|O35244|PRDX6_RAT Peroxiredoxin-6 OS=Rattus norvegicus GN=Prdx6 PE=1 SV=3	O35244	PRDX6_RAT	PRDX6_RAT Peroxiredoxin-6 OS=Rattus norvegicus GN=Prdx6 PE=1 SV=3	2	1	2	1.66667	3
>sp|O70199|UGDH_RAT UDP-glucose 6-dehydrogenase OS=Rattus norvegicus GN=Ugdh PE=1 SV=1	O70199	UGDH_RAT	UGDH_RAT UDP-glucose 6-dehydrogenase OS=Rattus norvegicus GN=Ugdh PE=1 SV=1	2	1	2	1.66667	3
>sp|P02564|MYH7_RAT Myosin-7 OS=Rattus norvegicus GN=Myh7 PE=2 SV=2	P02564	MYH7_RAT	MYH7_RAT Myosin-7 OS=Rattus norvegicus GN=Myh7 PE=2 SV=2	2	2	1	1.66667	3
>sp|P05183|CP3A2_RAT Cytochrome P450 3A2 OS=Rattus norvegicus GN=Cyp3a2 PE=1 SV=2	P05183	CP3A2_RAT	CP3A2_RAT Cytochrome P450 3A2 OS=Rattus norvegicus GN=Cyp3a2 PE=1 SV=2	2	2	1	1.66667	3
>sp|P06399|FIBA_RAT Fibrinogen alpha chain OS=Rattus norvegicus GN=Fga PE=1 SV=3	P06399	FIBA_RAT	FIBA_RAT Fibrinogen alpha chain OS=Rattus norvegicus GN=Fga PE=1 SV=3	2	2	1	1.66667	3
>sp|P23593|APOD_RAT Apolipoprotein D OS=Rattus norvegicus GN=Apod PE=1 SV=1	P23593	APOD_RAT	APOD_RAT Apolipoprotein D OS=Rattus norvegicus GN=Apod PE=1 SV=1	2	1	2	1.66667	3
>sp|P23764|GPX3_RAT Glutathione peroxidase 3 OS=Rattus norvegicus GN=Gpx3 PE=2 SV=2	P23764	GPX3_RAT	GPX3_RAT Glutathione peroxidase 3 OS=Rattus norvegicus GN=Gpx3 PE=2 SV=2	2	2	1	1.66667	3
>sp|P50503|F10A1_RAT Hsc70-interacting protein OS=Rattus norvegicus GN=St13 PE=1 SV=1	P50503	F10A1_RAT	F10A1_RAT Hsc70-interacting protein OS=Rattus norvegicus GN=St13 PE=1 SV=1	2	2	1	1.66667	3
>sp|P51635|AK1A1_RAT Alcohol dehydrogenase [NADP(+)] OS=Rattus norvegicus GN=Akr1a1 PE=1 SV=2	P51635	AK1A1_RAT	AK1A1_RAT Alcohol dehydrogenase [NADP(+)] OS=Rattus norvegicus GN=Akr1a1 PE=1 SV=2	2	2	1	1.66667	3
>sp|P68255|1433T_RAT 14-3-3 protein theta OS=Rattus norvegicus GN=Ywhaq PE=1 SV=1	P68255	1433T_RAT	1433T_RAT 14-3-3 protein theta OS=Rattus norvegicus GN=Ywhaq PE=1 SV=1	2	1	2	1.66667	3															SV=1
>sp|Q62740|SPP24_RAT Secreted phosphoprotein 24 OS=Rattus norvegicus GN=Spp2 PE=2 SV=2	Q62740	SPP24_RAT	SPP24_RAT Secreted phosphoprotein 24 OS=Rattus norvegicus GN=Spp2 PE=2 SV=2	2	2	1	1.66667	3
>sp|Q63862|MYH11_RAT Myosin-11 (Fragments) OS=Rattus norvegicus GN=Myh11 PE=2 SV=3	Q63862	MYH11_RAT	MYH11_RAT Myosin-11 (Fragments) OS=Rattus norvegicus GN=Myh11 PE=2 SV=3	2	2	1	1.66667	3
>tr|D3ZCQ8|D3ZCQ8_RAT Protein Rfx8 OS=Rattus norvegicus GN=Rfx8 PE=4 SV=2	D3ZCQ8	D3ZCQ8_RAT	D3ZCQ8_RAT Protein Rfx8 OS=Rattus norvegicus GN=Rfx8 PE=4 SV=2	2	1	2	1.66667	3
>tr|D3ZHF4|D3ZHF4_RAT Protein RGD1564013 OS=Rattus norvegicus GN=Stmnd1 PE=4 SV=2	D3ZHF4	D3ZHF4_RAT	D3ZHF4_RAT Protein RGD1564013 OS=Rattus norvegicus GN=Stmnd1 PE=4 SV=2	2	2	1	1.66667	3
>tr|D3ZP82|D3ZP82_RAT Lysyl oxidase-like 3 (Predicted), isoform CRA_a OS=Rattus norvegicus GN=Loxl3 PE=4 SV=1	D3ZP82	D3ZP82_RAT	D3ZP82_RAT Lysyl oxidase-like 3 (Predicted), isoform CRA_a OS=Rattus norvegicus GN=Loxl3 PE=4 SV=1	2	1	2	1.66667	3
>tr|D3ZZ24|D3ZZ24_RAT Protein Sp9 OS=Rattus norvegicus GN=Sp9 PE=4 SV=1	D3ZZ24	D3ZZ24_RAT	D3ZZ24_RAT Protein Sp9 OS=Rattus norvegicus GN=Sp9 PE=4 SV=1	2	1	2	1.66667	3
>tr|F1LND0|F1LND0_RAT Protein Col16a1 OS=Rattus norvegicus GN=Col16a1 PE=2 SV=2	F1LND0	F1LND0_RAT	F1LND0_RAT Protein Col16a1 OS=Rattus norvegicus GN=Col16a1 PE=2 SV=2	2	2	1	1.66667	3
>tr|F1M8S9|F1M8S9_RAT Protein Lekr1 OS=Rattus norvegicus GN=Lekr1 PE=4 SV=2	F1M8S9	F1M8S9_RAT	F1M8S9_RAT Protein Lekr1 OS=Rattus norvegicus GN=Lekr1 PE=4 SV=2	2	2	1	1.66667	3
>tr|G5AQH2|G5AQH2_HETGA Rab GDP dissociation inhibitor beta OS=Heterocephalus glaber GN=GW7_04360 PE=4 SV=1	G5AQH2	G5AQH2_HETGA	G5AQH2_HETGA Rab GDP dissociation inhibitor beta OS=Heterocephalus glaber GN=GW7_04360 PE=4 SV=1	2	2	1	1.66667	3
>tr|G5B1K2|G5B1K2_HETGA Serine/arginine repetitive matrix protein 2 (Fragment) OS=Heterocephalus glaber GN=GW7_03663 PE=4 SV=1	G5B1K2	G5B1K2_HETGA	G5B1K2_HETGA Serine/arginine repetitive matrix protein 2 (Fragment) OS=Heterocephalus glaber GN=GW7_03663 PE=4 SV=1	2	2	1	1.66667	3
>tr|G5C521|G5C521_HETGA Mannan-binding lectin serine protease 2 OS=Heterocephalus glaber GN=GW7_09111 PE=3 SV=1	G5C521	G5C521_HETGA	G5C521_HETGA Mannan-binding lectin serine protease 2 OS=Heterocephalus glaber GN=GW7_09111 PE=3 SV=1	2	1	2	1.66667	3
>tr|M0R849|M0R849_RAT Uncharacterized protein (Fragment) OS=Rattus norvegicus PE=4 SV=1	M0R849	M0R849_RAT	M0R849_RAT Uncharacterized protein (Fragment) OS=Rattus norvegicus PE=4 SV=1	2	1	2	1.66667	3
>tr|M0RAL4|M0RAL4_RAT Protein 297970 (Fragment) OS=Rattus norvegicus GN=297970 PE=4 SV=1	M0RAL4	M0RAL4_RAT	M0RAL4_RAT Protein 297970 (Fragment) OS=Rattus norvegicus GN=297970 PE=4 SV=1	2	2	1	1.66667	3
>sp|Q99JD4|CLAP2_RAT CLIP-associating protein 2 OS=Rattus norvegicus GN=Clasp2 PE=2 SV=1	Q99JD4	CLAP2_RAT	CLAP2_RAT CLIP-associating protein 2 OS=Rattus norvegicus GN=Clasp2 PE=2 SV=1	3	1	1	1.66667	3
>tr|E9PTY0|E9PTY0_RAT Protein Lrrcc1 OS=Rattus norvegicus GN=Lrrcc1 PE=4 SV=2	E9PTY0	E9PTY0_RAT	E9PTY0_RAT Protein Lrrcc1 OS=Rattus norvegicus GN=Lrrcc1 PE=4 SV=2	3	1	1	1.66667	3
>tr|G5AT07|G5AT07_HETGA Phosphoacetylglucosamine mutase OS=Heterocephalus glaber GN=GW7_21088 PE=4 SV=1	G5AT07	G5AT07_HETGA	G5AT07_HETGA Phosphoacetylglucosamine mutase OS=Heterocephalus glaber GN=GW7_21088 PE=4 SV=1	3	1	1	1.66667	3
>tr|G5AY50|G5AY50_HETGA Collagen alpha-3(VI) chain OS=Heterocephalus glaber GN=GW7_19424 PE=4 SV=1	G5AY50	G5AY50_HETGA	G5AY50_HETGA Collagen alpha-3(VI) chain OS=Heterocephalus glaber GN=GW7_19424 PE=4 SV=1	3	1	1	1.66667	3
>ENSEMBL:ENSBTAP00000023055 (Bos taurus) 68 kDa protein				1	2		1.5	2
>Q86YZ3 SWISS-PROT:Q86YZ3 Tax_Id=9606 Gene_Symbol=HRNR Hornerin				1	2		1.5	2
>sp|D3ZJP6|MYO10_RAT Unconventional myosin-X OS=Rattus norvegicus GN=Myo10 PE=1 SV=1	D3ZJP6	MYO10_RAT	MYO10_RAT Unconventional myosin-X OS=Rattus norvegicus GN=Myo10 PE=1 SV=1	1		2	1.5	2
>sp|P05540|CD4_RAT T-cell surface glycoprotein CD4 OS=Rattus norvegicus GN=Cd4 PE=1 SV=1	P05540	CD4_RAT	CD4_RAT T-cell surface glycoprotein CD4 OS=Rattus norvegicus GN=Cd4 PE=1 SV=1	1		2	1.5	2
>sp|P10111|PPIA_RAT Peptidyl-prolyl cis-trans isomerase A OS=Rattus norvegicus GN=Ppia PE=1 SV=2	P10111	PPIA_RAT	PPIA_RAT Peptidyl-prolyl cis-trans isomerase A OS=Rattus norvegicus GN=Ppia PE=1 SV=2	1	2		1.5	2
>sp|P11598|PDIA3_RAT Protein disulfide-isomerase A3 OS=Rattus norvegicus GN=Pdia3 PE=1 SV=2	P11598	PDIA3_RAT	PDIA3_RAT Protein disulfide-isomerase A3 OS=Rattus norvegicus GN=Pdia3 PE=1 SV=2	1		2	1.5	2
>sp|P28064|PSB8_RAT Proteasome subunit beta type-8 OS=Rattus norvegicus GN=Psmb8 PE=1 SV=3	P28064	PSB8_RAT	PSB8_RAT Proteasome subunit beta type-8 OS=Rattus norvegicus GN=Psmb8 PE=1 SV=3	1	2		1.5	2
>sp|P57769|SNX16_RAT Sorting nexin-16 OS=Rattus norvegicus GN=Snx16 PE=1 SV=2	P57769	SNX16_RAT	SNX16_RAT Sorting nexin-16 OS=Rattus norvegicus GN=Snx16 PE=1 SV=2	1		2	1.5	2
>sp|Q5I0D7|PEPD_RAT Xaa-Pro dipeptidase OS=Rattus norvegicus GN=Pepd PE=2 SV=1	Q5I0D7	PEPD_RAT	PEPD_RAT Xaa-Pro dipeptidase OS=Rattus norvegicus GN=Pepd PE=2 SV=1	1	2		1.5	2
>sp|Q63366|NXPH1_RAT Neurexophilin-1 OS=Rattus norvegicus GN=Nxph1 PE=2 SV=1	Q63366	NXPH1_RAT	NXPH1_RAT Neurexophilin-1 OS=Rattus norvegicus GN=Nxph1 PE=2 SV=1	1	2		1.5	2
>sp|Q6IFV3|K1C15_RAT Keratin, type I cytoskeletal 15 OS=Rattus norvegicus GN=Krt15 PE=1 SV=1	Q6IFV3	K1C15_RAT	K1C15_RAT Keratin, type I cytoskeletal 15 OS=Rattus norvegicus GN=Krt15 PE=1 SV=1	1	2		1.5	2
>sp|Q6J4I0|PPR1B_RAT Protein phosphatase 1 regulatory subunit 1B OS=Rattus norvegicus GN=Ppp1r1b PE=2 SV=1	Q6J4I0	PPR1B_RAT	PPR1B_RAT Protein phosphatase 1 regulatory subunit 1B OS=Rattus norvegicus GN=Ppp1r1b PE=2 SV=1	1	2		1.5	2
>sp|Q8CGX0|IF2B1_RAT Insulin-like growth factor 2 mRNA-binding protein 1 OS=Rattus norvegicus GN=Igf2bp1 PE=1 SV=1	Q8CGX0	IF2B1_RAT	IF2B1_RAT Insulin-like growth factor 2 mRNA-binding protein 1 OS=Rattus norvegicus GN=Igf2bp1 PE=1 SV=1	1	2		1.5	2
>tr|A1L1K8|A1L1K8_RAT Hyaluronan binding protein 4 OS=Rattus norvegicus GN=Habp4 PE=2 SV=1	A1L1K8	A1L1K8_RAT	A1L1K8_RAT Hyaluronan binding protein 4 OS=Rattus norvegicus GN=Habp4 PE=2 SV=1	1	2		1.5	2
>tr|D3ZP60|D3ZP60_RAT Protein Vwa5b1 OS=Rattus norvegicus GN=Vwa5b1 PE=4 SV=1	D3ZP60	D3ZP60_RAT	D3ZP60_RAT Protein Vwa5b1 OS=Rattus norvegicus GN=Vwa5b1 PE=4 SV=1	1		2	1.5	2
>tr|D3ZPK4|D3ZPK4_RAT Protein Ssc5d OS=Rattus norvegicus GN=Ssc5d PE=4 SV=1	D3ZPK4	D3ZPK4_RAT	D3ZPK4_RAT Protein Ssc5d OS=Rattus norvegicus GN=Ssc5d PE=4 SV=1	1		2	1.5	2
>tr|D4A2N4|D4A2N4_RAT Jumonji domain containing 2A (Predicted) OS=Rattus norvegicus GN=Kdm4a PE=4 SV=1	D4A2N4	D4A2N4_RAT	D4A2N4_RAT Jumonji domain containing 2A (Predicted) OS=Rattus norvegicus GN=Kdm4a PE=4 SV=1	1	2		1.5	2
>tr|D4A3S5|D4A3S5_RAT Protein Herc1 (Fragment) OS=Rattus norvegicus GN=Herc1 PE=4 SV=2	D4A3S5	D4A3S5_RAT	D4A3S5_RAT Protein Herc1 (Fragment) OS=Rattus norvegicus GN=Herc1 PE=4 SV=2	1	2		1.5	2
>tr|D4A6Y2|D4A6Y2_RAT Protein LOC100912388 OS=Rattus norvegicus GN=LOC100912388 PE=3 SV=1	D4A6Y2	D4A6Y2_RAT	D4A6Y2_RAT Protein LOC100912388 OS=Rattus norvegicus GN=LOC100912388 PE=3 SV=1	1	2		1.5	2
>tr|D4AC23|D4AC23_RAT Protein Cct7 OS=Rattus norvegicus GN=Cct7 PE=3 SV=1	D4AC23	D4AC23_RAT	D4AC23_RAT Protein Cct7 OS=Rattus norvegicus GN=Cct7 PE=3 SV=1	1		2	1.5	2
>tr|D4AEL4|D4AEL4_RAT Protein Abcb5 OS=Rattus norvegicus GN=Abcb5 PE=3 SV=1	D4AEL4	D4AEL4_RAT	D4AEL4_RAT Protein Abcb5 OS=Rattus norvegicus GN=Abcb5 PE=3 SV=1	1	2		1.5	2
>tr|F1LRT0|F1LRT0_RAT Protein Ltbp3 OS=Rattus norvegicus GN=Ltbp3 PE=2 SV=1	F1LRT0	F1LRT0_RAT	F1LRT0_RAT Protein Ltbp3 OS=Rattus norvegicus GN=Ltbp3 PE=2 SV=1	1	2		1.5	2
>tr|F1LUQ5|F1LUQ5_RAT Eukaryotic translation initiation factor 2C, 4 (Predicted) OS=Rattus norvegicus GN=Ago4 PE=4 SV=2	F1LUQ5	F1LUQ5_RAT	F1LUQ5_RAT Eukaryotic translation initiation factor 2C, 4 (Predicted) OS=Rattus norvegicus GN=Ago4 PE=4 SV=2	1	2		1.5	2
>tr|F1M8N8|F1M8N8_RAT Protein Heatr7b1 OS=Rattus norvegicus GN=Heatr7b1 PE=2 SV=2	F1M8N8	F1M8N8_RAT	F1M8N8_RAT Protein Heatr7b1 OS=Rattus norvegicus GN=Heatr7b1 PE=2 SV=2	1	2		1.5	2
>tr|G5APK6|G5APK6_HETGA Dynein heavy chain 7, axonemal (Fragment) OS=Heterocephalus glaber GN=GW7_00936 PE=4 SV=1	G5APK6	G5APK6_HETGA	G5APK6_HETGA Dynein heavy chain 7, axonemal (Fragment) OS=Heterocephalus glaber GN=GW7_00936 PE=4 SV=1	1		2	1.5	2
>tr|G5AUP5|G5AUP5_HETGA Adenylyl cyclase-associated protein OS=Heterocephalus glaber GN=GW7_15006 PE=3 SV=1	G5AUP5	G5AUP5_HETGA	G5AUP5_HETGA Adenylyl cyclase-associated protein OS=Heterocephalus glaber GN=GW7_15006 PE=3 SV=1	1	2		1.5	2
>tr|G5AYW5|G5AYW5_HETGA Small G protein signaling modulator 3 (Fragment) OS=Heterocephalus glaber GN=GW7_02612 PE=4 SV=1	G5AYW5	G5AYW5_HETGA	G5AYW5_HETGA Small G protein signaling modulator 3 (Fragment) OS=Heterocephalus glaber GN=GW7_02612 PE=4 SV=1	1	2		1.5	2
>tr|G5AZ01|G5AZ01_HETGA Protein FAM65C OS=Heterocephalus glaber GN=GW7_16438 PE=4 SV=1	G5AZ01	G5AZ01_HETGA	G5AZ01_HETGA Protein FAM65C OS=Heterocephalus glaber GN=GW7_16438 PE=4 SV=1	1	2		1.5	2
>tr|G5BGN6|G5BGN6_HETGA Myosin-XVIIIb OS=Heterocephalus glaber GN=GW7_20837 PE=4 SV=1	G5BGN6	G5BGN6_HETGA	G5BGN6_HETGA Myosin-XVIIIb OS=Heterocephalus glaber GN=GW7_20837 PE=4 SV=1	1		2	1.5	2
>tr|G5BLL6|G5BLL6_HETGA Caprin-2 OS=Heterocephalus glaber GN=GW7_15672 PE=4 SV=1	G5BLL6	G5BLL6_HETGA	G5BLL6_HETGA Caprin-2 OS=Heterocephalus glaber GN=GW7_15672 PE=4 SV=1	1	2		1.5	2
>tr|G5BZ04|G5BZ04_HETGA General transcription factor 3C polypeptide 2 OS=Heterocephalus glaber GN=GW7_14388 PE=4 SV=1	G5BZ04	G5BZ04_HETGA	G5BZ04_HETGA General transcription factor 3C polypeptide 2 OS=Heterocephalus glaber GN=GW7_14388 PE=4 SV=1	1		2	1.5	2
>tr|G5C7K7|G5C7K7_HETGA Periostin OS=Heterocephalus glaber GN=GW7_14990 PE=4 SV=1	G5C7K7	G5C7K7_HETGA	G5C7K7_HETGA Periostin OS=Heterocephalus glaber GN=GW7_14990 PE=4 SV=1	1		2	1.5	2
>tr|M0RC54|M0RC54_RAT Protein Bod1l (Fragment) OS=Rattus norvegicus GN=Abp10 PE=4 SV=1	M0RC54	M0RC54_RAT	M0RC54_RAT Protein Bod1l (Fragment) OS=Rattus norvegicus GN=Abp10 PE=4 SV=1	1	2		1.5	2
>tr|O88768|O88768_RAT ArfGAP with dual PH domains 1 OS=Rattus norvegicus GN=Adap1 PE=2 SV=1	O88768	O88768_RAT	O88768_RAT ArfGAP with dual PH domains 1 OS=Rattus norvegicus GN=Adap1 PE=2 SV=1	1		2	1.5	2
>tr|Q5XI04|Q5XI04_RAT Protein Stom OS=Rattus norvegicus GN=Stom PE=2 SV=1	Q5XI04	Q5XI04_RAT	Q5XI04_RAT Protein Stom OS=Rattus norvegicus GN=Stom PE=2 SV=1	1		2	1.5	2
>tr|Q6P9V1|Q6P9V1_RAT CD81 antigen OS=Rattus norvegicus GN=Cd81 PE=2 SV=1	Q6P9V1	Q6P9V1_RAT	Q6P9V1_RAT CD81 antigen OS=Rattus norvegicus GN=Cd81 PE=2 SV=1	1	2		1.5	2
>sp|P00762|TRY1_RAT Anionic trypsin-1 OS=Rattus norvegicus GN=Prss1 PE=1 SV=1	P00762	TRY1_RAT	TRY1_RAT Anionic trypsin-1 OS=Rattus norvegicus GN=Prss1 PE=1 SV=1	2	1		1.5	2
>sp|P31044|PEBP1_RAT Phosphatidylethanolamine-binding protein 1 OS=Rattus norvegicus GN=Pebp1 PE=1 SV=3	P31044	PEBP1_RAT	PEBP1_RAT Phosphatidylethanolamine-binding protein 1 OS=Rattus norvegicus GN=Pebp1 PE=1 SV=3	2	1		1.5	2
>sp|P46462|TERA_RAT Transitional endoplasmic reticulum ATPase OS=Rattus norvegicus GN=Vcp PE=1 SV=3	P46462	TERA_RAT	TERA_RAT Transitional endoplasmic reticulum ATPase OS=Rattus norvegicus GN=Vcp PE=1 SV=3	2		1	1.5	2
>sp|P47820|ACE_RAT Angiotensin-converting enzyme OS=Rattus norvegicus GN=Ace PE=2 SV=1	P47820	ACE_RAT	ACE_RAT Angiotensin-converting enzyme OS=Rattus norvegicus GN=Ace PE=2 SV=1	2	1		1.5	2
>sp|P55009|AIF1_RAT Allograft inflammatory factor 1 OS=Rattus norvegicus GN=Aif1 PE=2 SV=1	P55009	AIF1_RAT	AIF1_RAT Allograft inflammatory factor 1 OS=Rattus norvegicus GN=Aif1 PE=2 SV=1	2	1		1.5	2
>sp|Q62632|FSTL1_RAT Follistatin-related protein 1 OS=Rattus norvegicus GN=Fstl1 PE=1 SV=1	Q62632	FSTL1_RAT	FSTL1_RAT Follistatin-related protein 1 OS=Rattus norvegicus GN=Fstl1 PE=1 SV=1	2	1		1.5	2
>sp|Q63639|AL1A2_RAT Retinal dehydrogenase 2 OS=Rattus norvegicus GN=Aldh1a2 PE=1 SV=2	Q63639	AL1A2_RAT	AL1A2_RAT Retinal dehydrogenase 2 OS=Rattus norvegicus GN=Aldh1a2 PE=1 SV=2	2		1	1.5	2
>sp|Q6IG12|K2C7_RAT Keratin, type II cytoskeletal 7 OS=Rattus norvegicus GN=Krt7 PE=2 SV=1	Q6IG12	K2C7_RAT	K2C7_RAT Keratin, type II cytoskeletal 7 OS=Rattus norvegicus GN=Krt7 PE=2 SV=1	2	1		1.5	2
>sp|Q7TPA5|SPA11_RAT Serpin A11 OS=Rattus norvegicus GN=Serpina11 PE=2 SV=2	Q7TPA5	SPA11_RAT	SPA11_RAT Serpin A11 OS=Rattus norvegicus GN=Serpina11 PE=2 SV=2	2	1		1.5	2
>sp|Q9EQT5|TINAL_RAT Tubulointerstitial nephritis antigen-like OS=Rattus norvegicus GN=Tinagl1 PE=2 SV=1	Q9EQT5	TINAL_RAT	TINAL_RAT Tubulointerstitial nephritis antigen-like OS=Rattus norvegicus GN=Tinagl1 PE=2 SV=1	2	1		1.5	2
>tr|B2GV73|B2GV73_RAT Actin related protein 2/3 complex, subunit 3 OS=Rattus norvegicus GN=Arpc3 PE=2 SV=1	B2GV73	B2GV73_RAT	B2GV73_RAT Actin related protein 2/3 complex, subunit 3 OS=Rattus norvegicus GN=Arpc3 PE=2 SV=1	2		1	1.5	2
>tr|D3ZKG5|D3ZKG5_RAT Protein Parvb OS=Rattus norvegicus GN=Parvb PE=4 SV=1	D3ZKG5	D3ZKG5_RAT	D3ZKG5_RAT Protein Parvb OS=Rattus norvegicus GN=Parvb PE=4 SV=1	2		1	1.5	2
>tr|D3ZLU5|D3ZLU5_RAT Protein Tspyl5 OS=Rattus norvegicus GN=Tspyl5 PE=3 SV=1	D3ZLU5	D3ZLU5_RAT	D3ZLU5_RAT Protein Tspyl5 OS=Rattus norvegicus GN=Tspyl5 PE=3 SV=1	2		1	1.5	2
>tr|G3V765|G3V765_RAT Envoplakin (Predicted) OS=Rattus norvegicus GN=Evpl PE=4 SV=1	G3V765	G3V765_RAT	G3V765_RAT Envoplakin (Predicted) OS=Rattus norvegicus GN=Evpl PE=4 SV=1	2	1		1.5	2
>tr|G5AS48|G5AS48_HETGA Tetraspanin-18 OS=Heterocephalus glaber GN=GW7_07029 PE=4 SV=1	G5AS48	G5AS48_HETGA	G5AS48_HETGA Tetraspanin-18 OS=Heterocephalus glaber GN=GW7_07029 PE=4 SV=1	2		1	1.5	2
>tr|G5BBE7|G5BBE7_HETGA USP6-like protein OS=Heterocephalus glaber GN=GW7_19732 PE=4 SV=1	G5BBE7	G5BBE7_HETGA	G5BBE7_HETGA USP6-like protein OS=Heterocephalus glaber GN=GW7_19732 PE=4 SV=1	2	1		1.5	2
>tr|G5BBH0|G5BBH0_HETGA Ras-related protein Rap-1b OS=Heterocephalus glaber GN=GW7_05469 PE=4 SV=1	G5BBH0	G5BBH0_HETGA	G5BBH0_HETGA Ras-related protein Rap-1b OS=Heterocephalus glaber GN=GW7_05469 PE=4 SV=1	2	1		1.5	2
>tr|G5BFF5|G5BFF5_HETGA Growth/differentiation factor 9 OS=Heterocephalus glaber GN=GW7_14994 PE=3 SV=1	G5BFF5	G5BFF5_HETGA	G5BFF5_HETGA Growth/differentiation factor 9 OS=Heterocephalus glaber GN=GW7_14994 PE=3 SV=1	2		1	1.5	2
>tr|G5BGJ6|G5BGJ6_HETGA Contactin-1 OS=Heterocephalus glaber GN=GW7_19026 PE=4 SV=1	G5BGJ6	G5BGJ6_HETGA	G5BGJ6_HETGA Contactin-1 OS=Heterocephalus glaber GN=GW7_19026 PE=4 SV=1	2	1		1.5	2
>tr|G5BXS0|G5BXS0_HETGA Fructose-bisphosphate aldolase OS=Heterocephalus glaber GN=GW7_19061 PE=3 SV=1	G5BXS0	G5BXS0_HETGA	G5BXS0_HETGA Fructose-bisphosphate aldolase OS=Heterocephalus glaber GN=GW7_19061 PE=3 SV=1	2	1		1.5	2
>tr|G5C7I2|G5C7I2_HETGA Vinculin OS=Heterocephalus glaber GN=GW7_13170 PE=4 SV=1	G5C7I2	G5C7I2_HETGA	G5C7I2_HETGA Vinculin OS=Heterocephalus glaber GN=GW7_13170 PE=4 SV=1	2	1		1.5	2
>tr|M0R6T6|M0R6T6_RAT Uncharacterized protein (Fragment) OS=Rattus norvegicus PE=4 SV=1	M0R6T6	M0R6T6_RAT	M0R6T6_RAT Uncharacterized protein (Fragment) OS=Rattus norvegicus PE=4 SV=1	2		1	1.5	2
>tr|M0R9D5|M0R9D5_RAT Protein Ahnak OS=Rattus norvegicus GN=Ahnak PE=4 SV=1	M0R9D5	M0R9D5_RAT	M0R9D5_RAT Protein Ahnak OS=Rattus norvegicus GN=Ahnak PE=4 SV=1	2	1		1.5	2
>tr|Q6QI87|Q6QI87_RAT LRRG00121 OS=Rattus norvegicus GN=LOC499219 PE=2 SV=1	Q6QI87	Q6QI87_RAT	Q6QI87_RAT LRRG00121 OS=Rattus norvegicus GN=LOC499219 PE=2 SV=1	2		1	1.5	2
>tr|Q8R4I6|Q8R4I6_RAT Actinin alpha 3, isoform CRA_a OS=Rattus norvegicus GN=Actn3 PE=2 SV=1	Q8R4I6	Q8R4I6_RAT	Q8R4I6_RAT Actinin alpha 3, isoform CRA_a OS=Rattus norvegicus GN=Actn3 PE=2 SV=1	2		1	1.5	2
>sp|P04762|CATA_RAT Catalase OS=Rattus norvegicus GN=Cat PE=1 SV=3	P04762	CATA_RAT	CATA_RAT Catalase OS=Rattus norvegicus GN=Cat PE=1 SV=3		1	2	1.5	2
>sp|P07895|SODM_RAT Superoxide dismutase [Mn], mitochondrial OS=Rattus norvegicus GN=Sod2 PE=1 SV=2	P07895	SODM_RAT	SODM_RAT Superoxide dismutase [Mn], mitochondrial OS=Rattus norvegicus GN=Sod2 PE=1 SV=2		2	1	1.5	2
>sp|P10686|PLCG1_RAT 1-phosphatidylinositol 4,5-bisphosphate phosphodiesterase gamma-1 OS=Rattus norvegicus GN=Plcg1 PE=1 SV=1	P10686	PLCG1_RAT	PLCG1_RAT 1-phosphatidylinositol 4,5-bisphosphate phosphodiesterase gamma-1 OS=Rattus norvegicus GN=Plcg1 PE=1 SV=1		1	2	1.5	2
>sp|Q3MHS2|ZN830_RAT Zinc finger protein 830 OS=Rattus norvegicus GN=Znf830 PE=2 SV=1	Q3MHS2	ZN830_RAT	ZN830_RAT Zinc finger protein 830 OS=Rattus norvegicus GN=Znf830 PE=2 SV=1		1	2	1.5	2
>sp|Q5XI07|LPP_RAT Lipoma-preferred partner homolog OS=Rattus norvegicus GN=Lpp PE=1 SV=1	Q5XI07	LPP_RAT	LPP_RAT Lipoma-preferred partner homolog OS=Rattus norvegicus GN=Lpp PE=1 SV=1		2	1	1.5	2
>tr|D3Z902|D3Z902_RAT Protein Fbxw7 OS=Rattus norvegicus GN=Fbxw7 PE=2 SV=2	D3Z902	D3Z902_RAT	D3Z902_RAT Protein Fbxw7 OS=Rattus norvegicus GN=Fbxw7 PE=2 SV=2		2	1	1.5	2
>tr|F1M3U2|F1M3U2_RAT Uncharacterized protein OS=Rattus norvegicus PE=4 SV=2	F1M3U2	F1M3U2_RAT	F1M3U2_RAT Uncharacterized protein OS=Rattus norvegicus PE=4 SV=2		1	2	1.5	2
>tr|G5B8P5|G5B8P5_HETGA Reticulocalbin-3 OS=Heterocephalus glaber GN=GW7_15292 PE=4 SV=1	G5B8P5	G5B8P5_HETGA	G5B8P5_HETGA Reticulocalbin-3 OS=Heterocephalus glaber GN=GW7_15292 PE=4 SV=1		1	2	1.5	2
>tr|G5BGP7|G5BGP7_HETGA Heterogeneous nuclear ribonucleoprotein G OS=Heterocephalus glaber GN=GW7_04641 PE=4 SV=1	G5BGP7	G5BGP7_HETGA	G5BGP7_HETGA Heterogeneous nuclear ribonucleoprotein G OS=Heterocephalus glaber GN=GW7_04641 PE=4 SV=1		1	2	1.5	2
>tr|G5BKT2|G5BKT2_HETGA Target of Nesh-SH3 OS=Heterocephalus glaber GN=GW7_08130 PE=4 SV=1	G5BKT2	G5BKT2_HETGA	G5BKT2_HETGA Target of Nesh-SH3 OS=Heterocephalus glaber GN=GW7_08130 PE=4 SV=1		2	1	1.5	2
>tr|G5BZD9|G5BZD9_HETGA Uncharacterized protein OS=Heterocephalus glaber GN=GW7_12933 PE=4 SV=1	G5BZD9	G5BZD9_HETGA	G5BZD9_HETGA Uncharacterized protein OS=Heterocephalus glaber GN=GW7_12933 PE=4 SV=1		2	1	1.5	2
>tr|Q32KJ5|Q32KJ5_RAT Glucosamine (N-acetyl)-6-sulfatase OS=Rattus norvegicus GN=LOC100909505 PE=2 SV=1	Q32KJ5	Q32KJ5_RAT	Q32KJ5_RAT Glucosamine (N-acetyl)-6-sulfatase OS=Rattus norvegicus GN=LOC100909505 PE=2 SV=1		2	1	1.5	2
>Q2KIT0 TREMBL:Q2KIT0 (Bos taurus) Similar to collagen, type X, alpha 1				1	2	1	1.33333	3
>sp|P00787|CATB_RAT Cathepsin B OS=Rattus norvegicus GN=Ctsb PE=1 SV=2	P00787	CATB_RAT	CATB_RAT Cathepsin B OS=Rattus norvegicus GN=Ctsb PE=1 SV=2	1	1	2	1.33333	3
>sp|P18422|PSA3_RAT Proteasome subunit alpha type-3 OS=Rattus norvegicus GN=Psma3 PE=1 SV=3	P18422	PSA3_RAT	PSA3_RAT Proteasome subunit alpha type-3 OS=Rattus norvegicus GN=Psma3 PE=1 SV=3	1	1	2	1.33333	3
>sp|P35952|LDLR_RAT Low-density lipoprotein receptor OS=Rattus norvegicus GN=Ldlr PE=2 SV=1	P35952	LDLR_RAT	LDLR_RAT Low-density lipoprotein receptor OS=Rattus norvegicus GN=Ldlr PE=2 SV=1	1	2	1	1.33333	3
>sp|P55314|CO8B_RAT Complement component C8 beta chain OS=Rattus norvegicus GN=C8b PE=2 SV=2	P55314	CO8B_RAT	CO8B_RAT Complement component C8 beta chain OS=Rattus norvegicus GN=C8b PE=2 SV=2	1	1	2	1.33333	3
>sp|Q4G075|ILEUA_RAT Leukocyte elastase inhibitor A OS=Rattus norvegicus GN=Serpinb1a PE=2 SV=1	Q4G075	ILEUA_RAT	ILEUA_RAT Leukocyte elastase inhibitor A OS=Rattus norvegicus GN=Serpinb1a PE=2 SV=1	1	1	2	1.33333	3
>sp|Q5RKH1|PRP4B_RAT Serine/threonine-protein kinase PRP4 homolog OS=Rattus norvegicus GN=Prpf4b PE=2 SV=1	Q5RKH1	PRP4B_RAT	PRP4B_RAT Serine/threonine-protein kinase PRP4 homolog OS=Rattus norvegicus GN=Prpf4b PE=2 SV=1	1	1	2	1.33333	3
>sp|Q66HG4|GALM_RAT Aldose 1-epimerase OS=Rattus norvegicus GN=Galm PE=1 SV=1	Q66HG4	GALM_RAT	GALM_RAT Aldose 1-epimerase OS=Rattus norvegicus GN=Galm PE=1 SV=1	1	1	2	1.33333	3
>sp|Q9EPB1|DPP2_RAT Dipeptidyl peptidase 2 OS=Rattus norvegicus GN=Dpp7 PE=1 SV=1	Q9EPB1	DPP2_RAT	DPP2_RAT Dipeptidyl peptidase 2 OS=Rattus norvegicus GN=Dpp7 PE=1 SV=1	1	2	1	1.33333	3
>tr|B2RYP3|B2RYP3_RAT Fam91a1 protein OS=Rattus norvegicus GN=Fam91a1 PE=2 SV=1	B2RYP3	B2RYP3_RAT	B2RYP3_RAT Fam91a1 protein OS=Rattus norvegicus GN=Fam91a1 PE=2 SV=1	1	2	1	1.33333	3
>tr|D3ZGB8|D3ZGB8_RAT Protein Cilp OS=Rattus norvegicus GN=Cilp PE=4 SV=2	D3ZGB8	D3ZGB8_RAT	D3ZGB8_RAT Protein Cilp OS=Rattus norvegicus GN=Cilp PE=4 SV=2	1	2	1	1.33333	3
>tr|D3ZMI0|D3ZMI0_RAT Protein Gm6484 OS=Rattus norvegicus GN=LOC100361444 PE=4 SV=1	D3ZMI0	D3ZMI0_RAT	D3ZMI0_RAT Protein Gm6484 OS=Rattus norvegicus GN=LOC100361444 PE=4 SV=1	1	2	1	1.33333	3
>tr|D4A8F2|D4A8F2_RAT Protein Rsu1 OS=Rattus norvegicus GN=Rsu1 PE=2 SV=2	D4A8F2	D4A8F2_RAT	D4A8F2_RAT Protein Rsu1 OS=Rattus norvegicus GN=Rsu1 PE=2 SV=2	1	1	2	1.33333	3
>tr|D4ACB8|D4ACB8_RAT Chaperonin subunit 8 (Theta) (Predicted), isoform CRA_a OS=Rattus norvegicus GN=Cct8 PE=3 SV=1	D4ACB8	D4ACB8_RAT	D4ACB8_RAT Chaperonin subunit 8 (Theta) (Predicted), isoform CRA_a OS=Rattus norvegicus GN=Cct8 PE=3 SV=1	1	2	1	1.33333	3
>tr|E9PTX9|E9PTX9_RAT Protein Slc12a2 OS=Rattus norvegicus GN=Slc12a2 PE=4 SV=1	E9PTX9	E9PTX9_RAT	E9PTX9_RAT Protein Slc12a2 OS=Rattus norvegicus GN=Slc12a2 PE=4 SV=1	1	1	2	1.33333	3
>tr|F1LV07|F1LV07_RAT Protein Dnah9 OS=Rattus norvegicus GN=Dnah9 PE=2 SV=2	F1LV07	F1LV07_RAT	F1LV07_RAT Protein Dnah9 OS=Rattus norvegicus GN=Dnah9 PE=2 SV=2	1	1	2	1.33333	3
>tr|G5ARY1|G5ARY1_HETGA Synemin OS=Heterocephalus glaber GN=GW7_19272 PE=4 SV=1	G5ARY1	G5ARY1_HETGA	G5ARY1_HETGA Synemin OS=Heterocephalus glaber GN=GW7_19272 PE=4 SV=1	1	2	1	1.33333	3
>tr|G5BEA3|G5BEA3_HETGA Hormonally up-regulated neu tumor-associated kinase OS=Heterocephalus glaber GN=GW7_08754 PE=4 SV=1	G5BEA3	G5BEA3_HETGA	G5BEA3_HETGA Hormonally up-regulated neu tumor-associated kinase OS=Heterocephalus glaber GN=GW7_08754 PE=4 SV=1	1	2	1	1.33333	3
>tr|G5C5Q0|G5C5Q0_HETGA F-box/LRR-repeat protein 14 OS=Heterocephalus glaber GN=GW7_19208 PE=4 SV=1	G5C5Q0	G5C5Q0_HETGA	G5C5Q0_HETGA F-box/LRR-repeat protein 14 OS=Heterocephalus glaber GN=GW7_19208 PE=4 SV=1	1	1	2	1.33333	3
>tr|Q6IFU9|Q6IFU9_RAT Protein Krt16 OS=Rattus norvegicus GN=Krt16 PE=2 SV=1	Q6IFU9	Q6IFU9_RAT	Q6IFU9_RAT Protein Krt16 OS=Rattus norvegicus GN=Krt16 PE=2 SV=1	1	2	1	1.33333	3
>tr|Q76KC5|Q76KC5_RAT CAMP-specific cyclic nucleotide phosphodiesterase PDE8 OS=Rattus norvegicus GN=Pde8b PE=2 SV=1	Q76KC5	Q76KC5_RAT	Q76KC5_RAT CAMP-specific cyclic nucleotide phosphodiesterase PDE8 OS=Rattus norvegicus GN=Pde8b PE=2 SV=1	1	1	2	1.33333	3
>sp|P09034|ASSY_RAT Argininosuccinate synthase OS=Rattus norvegicus GN=Ass1 PE=2 SV=1	P09034	ASSY_RAT	ASSY_RAT Argininosuccinate synthase OS=Rattus norvegicus GN=Ass1 PE=2 SV=1	2	1	1	1.33333	3
>sp|P12843|IBP2_RAT Insulin-like growth factor-binding protein 2 OS=Rattus norvegicus GN=Igfbp2 PE=1 SV=3	P12843	IBP2_RAT	IBP2_RAT Insulin-like growth factor-binding protein 2 OS=Rattus norvegicus GN=Igfbp2 PE=1 SV=3	2	1	1	1.33333	3
>sp|P38652|PGM1_RAT Phosphoglucomutase-1 OS=Rattus norvegicus GN=Pgm1 PE=1 SV=2	P38652	PGM1_RAT	PGM1_RAT Phosphoglucomutase-1 OS=Rattus norvegicus GN=Pgm1 PE=1 SV=2	2	1	1	1.33333	3
>sp|P48721|GRP75_RAT Stress-70 protein, mitochondrial OS=Rattus norvegicus GN=Hspa9 PE=1 SV=3	P48721	GRP75_RAT	GRP75_RAT Stress-70 protein, mitochondrial OS=Rattus norvegicus GN=Hspa9 PE=1 SV=3	2	1	1	1.33333	3
>sp|Q66HD0|ENPL_RAT Endoplasmin OS=Rattus norvegicus GN=Hsp90b1 PE=1 SV=2	Q66HD0	ENPL_RAT	ENPL_RAT Endoplasmin OS=Rattus norvegicus GN=Hsp90b1 PE=1 SV=2	2	1	1	1.33333	3
>tr|F1M6I7|F1M6I7_RAT Proteasome subunit alpha type OS=Rattus norvegicus GN=Psma8 PE=3 SV=2	F1M6I7	F1M6I7_RAT	F1M6I7_RAT Proteasome subunit alpha type OS=Rattus norvegicus GN=Psma8 PE=3 SV=2	2	1	1	1.33333	3
>tr|G5B3T6|G5B3T6_HETGA Protein cordon-bleu OS=Heterocephalus glaber GN=GW7_10262 PE=4 SV=1	G5B3T6	G5B3T6_HETGA	G5B3T6_HETGA Protein cordon-bleu OS=Heterocephalus glaber GN=GW7_10262 PE=4 SV=1	2	1	1	1.33333	3
>tr|G5BKK1|G5BKK1_HETGA EGF-containing fibulin-like extracellular matrix protein 1 (Fragment) OS=Heterocephalus glaber GN=GW7_14004 PE=4 SV=1	G5BKK1	G5BKK1_HETGA	G5BKK1_HETGA EGF-containing fibulin-like extracellular matrix protein 1 (Fragment) OS=Heterocephalus glaber GN=GW7_14004 PE=4 SV=1	2	1	1	1.33333	3
>tr|G5BNW9|G5BNW9_HETGA Protein kinase C iota type OS=Heterocephalus glaber GN=GW7_03055 PE=4 SV=1	G5BNW9	G5BNW9_HETGA	G5BNW9_HETGA Protein kinase C iota type OS=Heterocephalus glaber GN=GW7_03055 PE=4 SV=1	2	1	1	1.33333	3
>sp|O35763|MOES_RAT Moesin OS=Rattus norvegicus GN=Msn PE=1 SV=3	O35763	MOES_RAT	MOES_RAT Moesin OS=Rattus norvegicus GN=Msn PE=1 SV=3	1	1	1	1	3
>sp|O35793|GREM1_RAT Gremlin-1 OS=Rattus norvegicus GN=Grem1 PE=1 SV=1	O35793	GREM1_RAT	GREM1_RAT Gremlin-1 OS=Rattus norvegicus GN=Grem1 PE=1 SV=1	1	1	1	1	3
>sp|P01346|IGF2_RAT Insulin-like growth factor II OS=Rattus norvegicus GN=Igf2 PE=1 SV=1	P01346	IGF2_RAT	IGF2_RAT Insulin-like growth factor II OS=Rattus norvegicus GN=Igf2 PE=1 SV=1	1	1	1	1	3
>sp|P31210|AK1D1_RAT 3-oxo-5-beta-steroid 4-dehydrogenase OS=Rattus norvegicus GN=Akr1d1 PE=1 SV=1	P31210	AK1D1_RAT	AK1D1_RAT 3-oxo-5-beta-steroid 4-dehydrogenase OS=Rattus norvegicus GN=Akr1d1 PE=1 SV=1	1	1	1	1	3
>sp|P52873|PYC_RAT Pyruvate carboxylase, mitochondrial OS=Rattus norvegicus GN=Pc PE=1 SV=2	P52873	PYC_RAT	PYC_RAT Pyruvate carboxylase, mitochondrial OS=Rattus norvegicus GN=Pc PE=1 SV=2	1	1	1	1	3
>sp|Q10758|K2C8_RAT Keratin, type II cytoskeletal 8 OS=Rattus norvegicus GN=Krt8 PE=1 SV=3	Q10758	K2C8_RAT	K2C8_RAT Keratin, type II cytoskeletal 8 OS=Rattus norvegicus GN=Krt8 PE=1 SV=3	1	1	1	1	3
>sp|Q4V8I4|DEFI8_RAT Differentially expressed in FDCP 8 homolog OS=Rattus norvegicus GN=Def8 PE=2 SV=1	Q4V8I4	DEFI8_RAT	DEFI8_RAT Differentially expressed in FDCP 8 homolog OS=Rattus norvegicus GN=Def8 PE=2 SV=1	1	1	1	1	3
>sp|Q5RKI0|WDR1_RAT WD repeat-containing protein 1 OS=Rattus norvegicus GN=Wdr1 PE=1 SV=3	Q5RKI0	WDR1_RAT	WDR1_RAT WD repeat-containing protein 1 OS=Rattus norvegicus GN=Wdr1 PE=1 SV=3	1	1	1	1	3
>sp|Q5XI01|LARP7_RAT La-related protein 7 OS=Rattus norvegicus GN=Larp7 PE=1 SV=2	Q5XI01	LARP7_RAT	LARP7_RAT La-related protein 7 OS=Rattus norvegicus GN=Larp7 PE=1 SV=2	1	1	1	1	3
>sp|Q63207|FA10_RAT Coagulation factor X OS=Rattus norvegicus GN=F10 PE=2 SV=1	Q63207	FA10_RAT	FA10_RAT Coagulation factor X OS=Rattus norvegicus GN=F10 PE=2 SV=1	1	1	1	1	3
>sp|Q64640|ADK_RAT Adenosine kinase OS=Rattus norvegicus GN=Adk PE=1 SV=3	Q64640	ADK_RAT	ADK_RAT Adenosine kinase OS=Rattus norvegicus GN=Adk PE=1 SV=3	1	1	1	1	3
>sp|Q6IFW5|K1C12_RAT Keratin, type I cytoskeletal 12 OS=Rattus norvegicus GN=Krt12 PE=2 SV=1	Q6IFW5	K1C12_RAT	K1C12_RAT Keratin, type I cytoskeletal 12 OS=Rattus norvegicus GN=Krt12 PE=2 SV=1	1	1	1	1	3
>sp|Q6IG00|K2C4_RAT Keratin, type II cytoskeletal 4 OS=Rattus norvegicus GN=Krt4 PE=2 SV=1	Q6IG00	K2C4_RAT	K2C4_RAT Keratin, type II cytoskeletal 4 OS=Rattus norvegicus GN=Krt4 PE=2 SV=1	1	1	1	1	3
>sp|Q6P6T4|EMAL2_RAT Echinoderm microtubule-associated protein-like 2 OS=Rattus norvegicus GN=Eml2 PE=1 SV=1	Q6P6T4	EMAL2_RAT	EMAL2_RAT Echinoderm microtubule-associated protein-like 2 OS=Rattus norvegicus GN=Eml2 PE=1 SV=1	1	1	1	1	3
>sp|Q99ML5|PCYOX_RAT Prenylcysteine oxidase OS=Rattus norvegicus GN=Pcyox1 PE=1 SV=1	Q99ML5	PCYOX_RAT	PCYOX_RAT Prenylcysteine oxidase OS=Rattus norvegicus GN=Pcyox1 PE=1 SV=1	1	1	1	1	3
>sp|Q9JJS8|MASP2_RAT Mannan-binding lectin serine protease 2 OS=Rattus norvegicus GN=Masp2 PE=1 SV=2	Q9JJS8	MASP2_RAT	MASP2_RAT Mannan-binding lectin serine protease 2 OS=Rattus norvegicus GN=Masp2 PE=1 SV=2	1	1	1	1	3
>sp|Q9WUW3|CFAI_RAT Complement factor I OS=Rattus norvegicus GN=Cfi PE=2 SV=1	Q9WUW3	CFAI_RAT	CFAI_RAT Complement factor I OS=Rattus norvegicus GN=Cfi PE=2 SV=1	1	1	1	1	3
>sp|Q9Z0W7|CLIC4_RAT Chloride intracellular channel protein 4 OS=Rattus norvegicus GN=Clic4 PE=1 SV=3	Q9Z0W7	CLIC4_RAT	CLIC4_RAT Chloride intracellular channel protein 4 OS=Rattus norvegicus GN=Clic4 PE=1 SV=3	1	1	1	1	3
>tr|B0BNG3|B0BNG3_RAT Lman2 protein OS=Rattus norvegicus GN=Lman2 PE=2 SV=1	B0BNG3	B0BNG3_RAT	B0BNG3_RAT Lman2 protein OS=Rattus norvegicus GN=Lman2 PE=2 SV=1	1	1	1	1	3
>tr|D3ZHA0|D3ZHA0_RAT Protein Flnc OS=Rattus norvegicus GN=Flnc PE=2 SV=1	D3ZHA0	D3ZHA0_RAT	D3ZHA0_RAT Protein Flnc OS=Rattus norvegicus GN=Flnc PE=2 SV=1	1	1	1	1	3
>tr|D3ZMK9|D3ZMK9_RAT Protein Pragmin OS=Rattus norvegicus GN=Pragmin PE=4 SV=1	D3ZMK9	D3ZMK9_RAT	D3ZMK9_RAT Protein Pragmin OS=Rattus norvegicus GN=Pragmin PE=4 SV=1	1	1	1	1	3
>tr|D3ZXU5|D3ZXU5_RAT Uncharacterized protein OS=Rattus norvegicus GN=LOC686839 PE=3 SV=2	D3ZXU5	D3ZXU5_RAT	D3ZXU5_RAT Uncharacterized protein OS=Rattus norvegicus GN=LOC686839 PE=3 SV=2	1	1	1	1	3
>tr|F1LNQ5|F1LNQ5_RAT Protein Nars2 OS=Rattus norvegicus GN=Nars2 PE=2 SV=2	F1LNQ5	F1LNQ5_RAT	F1LNQ5_RAT Protein Nars2 OS=Rattus norvegicus GN=Nars2 PE=2 SV=2	1	1	1	1	3
>tr|F1LY69|F1LY69_RAT Protein Ift140 OS=Rattus norvegicus GN=Ift140 PE=4 SV=2	F1LY69	F1LY69_RAT	F1LY69_RAT Protein Ift140 OS=Rattus norvegicus GN=Ift140 PE=4 SV=2	1	1	1	1	3
>tr|F1LZ43|F1LZ43_RAT Protein Dip2a OS=Rattus norvegicus GN=Dip2a PE=2 SV=2	F1LZ43	F1LZ43_RAT	F1LZ43_RAT Protein Dip2a OS=Rattus norvegicus GN=Dip2a PE=2 SV=2	1	1	1	1	3
>tr|F1M1D5|F1M1D5_RAT Protein Tbcd OS=Rattus norvegicus GN=Tbcd PE=4 SV=2	F1M1D5	F1M1D5_RAT	F1M1D5_RAT Protein Tbcd OS=Rattus norvegicus GN=Tbcd PE=4 SV=2	1	1	1	1	3
>tr|F1MAF2|F1MAF2_RAT Protein Akap17a OS=Rattus norvegicus GN=Akap17a PE=4 SV=1	F1MAF2	F1MAF2_RAT	F1MAF2_RAT Protein Akap17a OS=Rattus norvegicus GN=Akap17a PE=4 SV=1	1	1	1	1	3
>tr|G3V7Q7|G3V7Q7_RAT IQ motif containing GTPase activating protein 1 (Predicted), isoform CRA_b OS=Rattus norvegicus GN=Iqgap1 PE=4 SV=1	G3V7Q7	G3V7Q7_RAT	G3V7Q7_RAT IQ motif containing GTPase activating protein 1 (Predicted), isoform CRA_b OS=Rattus norvegicus GN=Iqgap1 PE=4 SV=1	1	1	1	1	3
>tr|G5AM69|G5AM69_HETGA Serine/threonine-protein kinase Nek11 OS=Heterocephalus glaber GN=GW7_02660 PE=4 SV=1	G5AM69	G5AM69_HETGA	G5AM69_HETGA Serine/threonine-protein kinase Nek11 OS=Heterocephalus glaber GN=GW7_02660 PE=4 SV=1	1	1	1	1	3
>tr|G5AVB6|G5AVB6_HETGA Protein very KIND OS=Heterocephalus glaber GN=GW7_07886 PE=4 SV=1	G5AVB6	G5AVB6_HETGA	G5AVB6_HETGA Protein very KIND OS=Heterocephalus glaber GN=GW7_07886 PE=4 SV=1	1	1	1	1	3
>tr|G5AYL7|G5AYL7_HETGA Sulfhydryl oxidase 1 OS=Heterocephalus glaber GN=GW7_10608 PE=4 SV=1	G5AYL7	G5AYL7_HETGA	G5AYL7_HETGA Sulfhydryl oxidase 1 OS=Heterocephalus glaber GN=GW7_10608 PE=4 SV=1	1	1	1	1	3
>tr|G5AZE3|G5AZE3_HETGA Receptor-type tyrosine-protein phosphatase zeta OS=Heterocephalus glaber GN=GW7_13190 PE=4 SV=1	G5AZE3	G5AZE3_HETGA	G5AZE3_HETGA Receptor-type tyrosine-protein phosphatase zeta OS=Heterocephalus glaber GN=GW7_13190 PE=4 SV=1	1	1	1	1	3
>tr|G5B2L3|G5B2L3_HETGA Sushi repeat-containing protein SRPX2 OS=Heterocephalus glaber GN=GW7_14358 PE=4 SV=1	G5B2L3	G5B2L3_HETGA	G5B2L3_HETGA Sushi repeat-containing protein SRPX2 OS=Heterocephalus glaber GN=GW7_14358 PE=4 SV=1	1	1	1	1	3
>tr|G5BML1|G5BML1_HETGA Fibrinogen gamma chain OS=Heterocephalus glaber GN=GW7_21604 PE=4 SV=1	G5BML1	G5BML1_HETGA	G5BML1_HETGA Fibrinogen gamma chain OS=Heterocephalus glaber GN=GW7_21604 PE=4 SV=1	1	1	1	1	3
>tr|G5BQB5|G5BQB5_HETGA Transmembrane protein 108 OS=Heterocephalus glaber GN=GW7_05112 PE=4 SV=1	G5BQB5	G5BQB5_HETGA	G5BQB5_HETGA Transmembrane protein 108 OS=Heterocephalus glaber GN=GW7_05112 PE=4 SV=1	1	1	1	1	3
>tr|G5BQS1|G5BQS1_HETGA Arylsulfatase E OS=Heterocephalus glaber GN=GW7_02006 PE=4 SV=1	G5BQS1	G5BQS1_HETGA	G5BQS1_HETGA Arylsulfatase E OS=Heterocephalus glaber GN=GW7_02006 PE=4 SV=1	1	1	1	1	3
>tr|G5BTD5|G5BTD5_HETGA Mannan-binding lectin serine protease 1 OS=Heterocephalus glaber GN=GW7_17192 PE=3 SV=1	G5BTD5	G5BTD5_HETGA	G5BTD5_HETGA Mannan-binding lectin serine protease 1 OS=Heterocephalus glaber GN=GW7_17192 PE=3 SV=1	1	1	1	1	3
>tr|G5BYC9|G5BYC9_HETGA Zinc finger protein 668 OS=Heterocephalus glaber GN=GW7_05129 PE=4 SV=1	G5BYC9	G5BYC9_HETGA	G5BYC9_HETGA Zinc finger protein 668 OS=Heterocephalus glaber GN=GW7_05129 PE=4 SV=1	1	1	1	1	3
>tr|G5BZG6|G5BZG6_HETGA Collagen alpha-2(V) chain OS=Heterocephalus glaber GN=GW7_11684 PE=4 SV=1	G5BZG6	G5BZG6_HETGA	G5BZG6_HETGA Collagen alpha-2(V) chain OS=Heterocephalus glaber GN=GW7_11684 PE=4 SV=1	1	1	1	1	3
>tr|G5C011|G5C011_HETGA Protein LAP2 OS=Heterocephalus glaber GN=GW7_01649 PE=4 SV=1	G5C011	G5C011_HETGA	G5C011_HETGA Protein LAP2 OS=Heterocephalus glaber GN=GW7_01649 PE=4 SV=1	1	1	1	1	3
>tr|G5C430|G5C430_HETGA Heat shock cognate 71 kDa protein OS=Heterocephalus glaber GN=GW7_02992 PE=3 SV=1	G5C430	G5C430_HETGA	G5C430_HETGA Heat shock cognate 71 kDa protein OS=Heterocephalus glaber GN=GW7_02992 PE=3 SV=1	1	1	1	1	3
>tr|G5C6U1|G5C6U1_HETGA Myosin-IXa OS=Heterocephalus glaber GN=GW7_09966 PE=4 SV=1	G5C6U1	G5C6U1_HETGA	G5C6U1_HETGA Myosin-IXa OS=Heterocephalus glaber GN=GW7_09966 PE=4 SV=1	1	1	1	1	3
>tr|G5CAS5|G5CAS5_HETGA Complement C1s subcomponent OS=Heterocephalus glaber GN=GW7_12134 PE=3 SV=1	G5CAS5	G5CAS5_HETGA	G5CAS5_HETGA Complement C1s subcomponent OS=Heterocephalus glaber GN=GW7_12134 PE=3 SV=1	1	1	1	1	3
>tr|Q4V7C3|Q4V7C3_RAT Protein Fhad1 OS=Rattus norvegicus GN=Fhad1 PE=2 SV=1	Q4V7C3	Q4V7C3_RAT	Q4V7C3_RAT Protein Fhad1 OS=Rattus norvegicus GN=Fhad1 PE=2 SV=1	1	1	1	1	3
>tr|Q7TP89|Q7TP89_RAT Peptidyl-prolyl cis-trans isomerase OS=Rattus norvegicus GN=Ppie PE=2 SV=1	Q7TP89	Q7TP89_RAT	Q7TP89_RAT Peptidyl-prolyl cis-trans isomerase OS=Rattus norvegicus GN=Ppie PE=2 SV=1	1	1	1	1	3
>tr|Q8K3Z1|Q8K3Z1_RAT Alpha1,3 galactosyltransferase OS=Rattus norvegicus GN=Ggta1 PE=2 SV=1	Q8K3Z1	Q8K3Z1_RAT	Q8K3Z1_RAT Alpha1,3 galactosyltransferase OS=Rattus norvegicus GN=Ggta1 PE=2 SV=1	1	1	1	1	3
>P48668 SWISS-PROT:P48668 Tax_Id=9606 Gene_Symbol=KRT6C Keratin, type II cytoskeletal 6C				1	1		1	2
>sp|A4L9P7|PDS5A_RAT Sister chromatid cohesion protein PDS5 homolog A OS=Rattus norvegicus GN=Pds5a PE=2 SV=1	A4L9P7	PDS5A_RAT	PDS5A_RAT Sister chromatid cohesion protein PDS5 homolog A OS=Rattus norvegicus GN=Pds5a PE=2 SV=1	1	1		1	2
>sp|B6VQA5|SPT31_RAT Spermatogenesis-associated protein 31 OS=Rattus norvegicus GN=Spata31 PE=1 SV=1	B6VQA5	SPT31_RAT	SPT31_RAT Spermatogenesis-associated protein 31 OS=Rattus norvegicus GN=Spata31 PE=1 SV=1	1	1		1	2
>sp|E9PT37|RBM20_RAT RNA-binding protein 20 OS=Rattus norvegicus GN=Rbm20 PE=2 SV=1	E9PT37	RBM20_RAT	RBM20_RAT RNA-binding protein 20 OS=Rattus norvegicus GN=Rbm20 PE=2 SV=1	1		1	1	2
>sp|F1LMY4|RYR1_RAT Ryanodine receptor 1 OS=Rattus norvegicus GN=Ryr1 PE=2 SV=1	F1LMY4	RYR1_RAT	RYR1_RAT Ryanodine receptor 1 OS=Rattus norvegicus GN=Ryr1 PE=2 SV=1	1		1	1	2
>sp|O08651|SERA_RAT D-3-phosphoglycerate dehydrogenase OS=Rattus norvegicus GN=Phgdh PE=1 SV=3	O08651	SERA_RAT	SERA_RAT D-3-phosphoglycerate dehydrogenase OS=Rattus norvegicus GN=Phgdh PE=1 SV=3	1	1		1	2
>sp|O08775|VGFR2_RAT Vascular endothelial growth factor receptor 2 OS=Rattus norvegicus GN=Kdr PE=1 SV=1	O08775	VGFR2_RAT	VGFR2_RAT Vascular endothelial growth factor receptor 2 OS=Rattus norvegicus GN=Kdr PE=1 SV=1	1	1		1	2
>sp|O08962|KCNH2_RAT Potassium voltage-gated channel subfamily H member 2 OS=Rattus norvegicus GN=Kcnh2 PE=1 SV=1	O08962	KCNH2_RAT	KCNH2_RAT Potassium voltage-gated channel subfamily H member 2 OS=Rattus norvegicus GN=Kcnh2 PE=1 SV=1	1	1		1	2
>sp|O88201|CLC11_RAT C-type lectin domain family 11 member A OS=Rattus norvegicus GN=Clec11a PE=2 SV=1	O88201	CLC11_RAT	CLC11_RAT C-type lectin domain family 11 member A OS=Rattus norvegicus GN=Clec11a PE=2 SV=1	1		1	1	2
>sp|P00763|TRY2_RAT Anionic trypsin-2 OS=Rattus norvegicus GN=Prss2 PE=1 SV=2	P00763	TRY2_RAT	TRY2_RAT Anionic trypsin-2 OS=Rattus norvegicus GN=Prss2 PE=1 SV=2	1		1	1	2
>sp|P06760|BGLR_RAT Beta-glucuronidase OS=Rattus norvegicus GN=Gusb PE=2 SV=1	P06760	BGLR_RAT	BGLR_RAT Beta-glucuronidase OS=Rattus norvegicus GN=Gusb PE=2 SV=1	1	1		1	2
>sp|P08461|ODP2_RAT Dihydrolipoyllysine-residue acetyltransferase component of pyruvate dehydrogenase complex, mitochondrial OS=Rattus norvegicus GN=Dlat PE=1 SV=3	P08461	ODP2_RAT	ODP2_RAT Dihydrolipoyllysine-residue acetyltransferase component of pyruvate dehydrogenase complex, mitochondrial OS=Rattus norvegicus GN=Dlat PE=1 SV=3	1	1		1	2
>sp|P08934|KNG1_RAT Kininogen-1 OS=Rattus norvegicus GN=Kng1 PE=2 SV=1	P08934	KNG1_RAT	KNG1_RAT Kininogen-1 OS=Rattus norvegicus GN=Kng1 PE=2 SV=1	1		1	1	2
>sp|P09811|PYGL_RAT Glycogen phosphorylase, liver form OS=Rattus norvegicus GN=Pygl PE=1 SV=5	P09811	PYGL_RAT	PYGL_RAT Glycogen phosphorylase, liver form OS=Rattus norvegicus GN=Pygl PE=1 SV=5	1		1	1	2
>sp|P0C5Y8|ALS2_RAT Alsin OS=Rattus norvegicus GN=Als2 PE=2 SV=1	P0C5Y8	ALS2_RAT	ALS2_RAT Alsin OS=Rattus norvegicus GN=Als2 PE=2 SV=1	1	1		1	2
>sp|P11762|LEG1_RAT Galectin-1 OS=Rattus norvegicus GN=Lgals1 PE=1 SV=2	P11762	LEG1_RAT	LEG1_RAT Galectin-1 OS=Rattus norvegicus GN=Lgals1 PE=1 SV=2	1		1	1	2
>sp|P13635|CERU_RAT Ceruloplasmin OS=Rattus norvegicus GN=Cp PE=1 SV=3	P13635	CERU_RAT	CERU_RAT Ceruloplasmin OS=Rattus norvegicus GN=Cp PE=1 SV=3	1		1	1	2
>sp|P14630|APOM_RAT Apolipoprotein M OS=Rattus norvegicus GN=Apom PE=1 SV=2	P14630	APOM_RAT	APOM_RAT Apolipoprotein M OS=Rattus norvegicus GN=Apom PE=1 SV=2	1	1		1	2
>sp|P15650|ACADL_RAT Long-chain specific acyl-CoA dehydrogenase, mitochondrial OS=Rattus norvegicus GN=Acadl PE=1 SV=1	P15650	ACADL_RAT	ACADL_RAT Long-chain specific acyl-CoA dehydrogenase, mitochondrial OS=Rattus norvegicus GN=Acadl PE=1 SV=1	1		1	1	2
>sp|P15684|AMPN_RAT Aminopeptidase N OS=Rattus norvegicus GN=Anpep PE=1 SV=2	P15684	AMPN_RAT	AMPN_RAT Aminopeptidase N OS=Rattus norvegicus GN=Anpep PE=1 SV=2	1		1	1	2
>sp|P24049|RL17_RAT 60S ribosomal protein L17 OS=Rattus norvegicus GN=Rpl17 PE=2 SV=3	P24049	RL17_RAT	RL17_RAT 60S ribosomal protein L17 OS=Rattus norvegicus GN=Rpl17 PE=2 SV=3	1	1		1	2
>sp|P24062|IGF1R_RAT Insulin-like growth factor 1 receptor OS=Rattus norvegicus GN=Igf1r PE=2 SV=2	P24062	IGF1R_RAT	IGF1R_RAT Insulin-like growth factor 1 receptor OS=Rattus norvegicus GN=Igf1r PE=2 SV=2	1	1		1	2
>sp|P35446|SPON1_RAT Spondin-1 OS=Rattus norvegicus GN=Spon1 PE=1 SV=1	P35446	SPON1_RAT	SPON1_RAT Spondin-1 OS=Rattus norvegicus GN=Spon1 PE=1 SV=1	1	1		1	2
>sp|P35859|ALS_RAT Insulin-like growth factor-binding protein complex acid labile subunit OS=Rattus norvegicus GN=Igfals PE=1 SV=1	P35859	ALS_RAT	ALS_RAT Insulin-like growth factor-binding protein complex acid labile subunit OS=Rattus norvegicus GN=Igfals PE=1 SV=1	1	1		1	2
>sp|P36972|APT_RAT Adenine phosphoribosyltransferase OS=Rattus norvegicus GN=Aprt PE=1 SV=1	P36972	APT_RAT	APT_RAT Adenine phosphoribosyltransferase OS=Rattus norvegicus GN=Aprt PE=1 SV=1	1		1	1	2
>sp|P38718|MPC2_RAT Mitochondrial pyruvate carrier 2 OS=Rattus norvegicus GN=Mpc2 PE=2 SV=1	P38718	MPC2_RAT	MPC2_RAT Mitochondrial pyruvate carrier 2 OS=Rattus norvegicus GN=Mpc2 PE=2 SV=1	1	1		1	2
>sp|P42123|LDHB_RAT L-lactate dehydrogenase B chain OS=Rattus norvegicus GN=Ldhb PE=1 SV=2	P42123	LDHB_RAT	LDHB_RAT L-lactate dehydrogenase B chain OS=Rattus norvegicus GN=Ldhb PE=1 SV=2	1	1		1	2
>sp|P47727|CBR1_RAT Carbonyl reductase [NADPH] 1 OS=Rattus norvegicus GN=Cbr1 PE=1 SV=2	P47727	CBR1_RAT	CBR1_RAT Carbonyl reductase [NADPH] 1 OS=Rattus norvegicus GN=Cbr1 PE=1 SV=2	1		1	1	2
>sp|P49185|MK08_RAT Mitogen-activated protein kinase 8 OS=Rattus norvegicus GN=Mapk8 PE=1 SV=1	P49185	MK08_RAT	MK08_RAT Mitogen-activated protein kinase 8 OS=Rattus norvegicus GN=Mapk8 PE=1 SV=1	1	1		1	2
>sp|P49621|DGKB_RAT Diacylglycerol kinase beta OS=Rattus norvegicus GN=Dgkb PE=2 SV=1	P49621	DGKB_RAT	DGKB_RAT Diacylglycerol kinase beta OS=Rattus norvegicus GN=Dgkb PE=2 SV=1	1		1	1	2
>sp|P58195|PLS1_RAT Phospholipid scramblase 1 OS=Rattus norvegicus GN=Plscr1 PE=1 SV=1	P58195	PLS1_RAT	PLS1_RAT Phospholipid scramblase 1 OS=Rattus norvegicus GN=Plscr1 PE=1 SV=1	1		1	1	2
>sp|P85973|PNPH_RAT Purine nucleoside phosphorylase OS=Rattus norvegicus GN=Pnp PE=1 SV=1	P85973	PNPH_RAT	PNPH_RAT Purine nucleoside phosphorylase OS=Rattus norvegicus GN=Pnp PE=1 SV=1	1	1		1	2
>sp|P98158|LRP2_RAT Low-density lipoprotein receptor-related protein 2 OS=Rattus norvegicus GN=Lrp2 PE=1 SV=1	P98158	LRP2_RAT	LRP2_RAT Low-density lipoprotein receptor-related protein 2 OS=Rattus norvegicus GN=Lrp2 PE=1 SV=1	1		1	1	2
>sp|Q01986|MP2K1_RAT Dual specificity mitogen-activated protein kinase kinase 1 OS=Rattus norvegicus GN=Map2k1 PE=1 SV=2	Q01986	MP2K1_RAT	MP2K1_RAT Dual specificity mitogen-activated protein kinase kinase 1 OS=Rattus norvegicus GN=Map2k1 PE=1 SV=2	1		1	1	2
>sp|Q03348|PTPRA_RAT Receptor-type tyrosine-protein phosphatase alpha OS=Rattus norvegicus GN=Ptpra PE=2 SV=1	Q03348	PTPRA_RAT	PTPRA_RAT Receptor-type tyrosine-protein phosphatase alpha OS=Rattus norvegicus GN=Ptpra PE=2 SV=1	1	1		1	2
>sp|Q03626|MUG1_RAT Murinoglobulin-1 OS=Rattus norvegicus GN=Mug1 PE=2 SV=1	Q03626	MUG1_RAT	MUG1_RAT Murinoglobulin-1 OS=Rattus norvegicus GN=Mug1 PE=2 SV=1	1		1	1	2
>sp|Q09429|ABCC8_RAT ATP-binding cassette sub-family C member 8 OS=Rattus norvegicus GN=Abcc8 PE=1 SV=4	Q09429	ABCC8_RAT	ABCC8_RAT ATP-binding cassette sub-family C member 8 OS=Rattus norvegicus GN=Abcc8 PE=1 SV=4	1	1		1	2
>sp|Q3C2P8|SPRE2_RAT Sprouty-related, EVH1 domain-containing protein 2 OS=Rattus norvegicus GN=Spred2 PE=2 SV=1	Q3C2P8	SPRE2_RAT	SPRE2_RAT Sprouty-related, EVH1 domain-containing protein 2 OS=Rattus norvegicus GN=Spred2 PE=2 SV=1	1	1		1	2
>sp|Q4QR77|F166A_RAT Protein FAM166A OS=Rattus norvegicus GN=Fam166a PE=2 SV=1	Q4QR77	F166A_RAT	F166A_RAT Protein FAM166A OS=Rattus norvegicus GN=Fam166a PE=2 SV=1	1	1		1	2
>sp|Q4QR99|TGT_RAT Queuine tRNA-ribosyltransferase OS=Rattus norvegicus GN=Qtrt1 PE=2 SV=1	Q4QR99	TGT_RAT	TGT_RAT Queuine tRNA-ribosyltransferase OS=Rattus norvegicus GN=Qtrt1 PE=2 SV=1	1		1	1	2
>sp|Q5BKC9|NGEF_RAT Ephexin-1 OS=Rattus norvegicus GN=Ngef PE=1 SV=2	Q5BKC9	NGEF_RAT	NGEF_RAT Ephexin-1 OS=Rattus norvegicus GN=Ngef PE=1 SV=2	1		1	1	2
>sp|Q5RJQ4|SIR2_RAT NAD-dependent protein deacetylase sirtuin-2 OS=Rattus norvegicus GN=Sirt2 PE=1 SV=1	Q5RJQ4	SIR2_RAT	SIR2_RAT NAD-dependent protein deacetylase sirtuin-2 OS=Rattus norvegicus GN=Sirt2 PE=1 SV=1	1	1		1	2
>sp|Q5U4E6|GOGA4_RAT Golgin subfamily A member 4 OS=Rattus norvegicus GN=Golga4 PE=1 SV=2	Q5U4E6	GOGA4_RAT	GOGA4_RAT Golgin subfamily A member 4 OS=Rattus norvegicus GN=Golga4 PE=1 SV=2	1		1	1	2
>sp|Q62656|PTPRZ_RAT Receptor-type tyrosine-protein phosphatase zeta OS=Rattus norvegicus GN=Ptprz1 PE=1 SV=1	Q62656	PTPRZ_RAT	PTPRZ_RAT Receptor-type tyrosine-protein phosphatase zeta OS=Rattus norvegicus GN=Ptprz1 PE=1 SV=1	1		1	1	2
>sp|Q6ED65|EMAL5_RAT Echinoderm microtubule-associated protein-like 5 OS=Rattus norvegicus GN=Eml5 PE=1 SV=2	Q6ED65	EMAL5_RAT	EMAL5_RAT Echinoderm microtubule-associated protein-like 5 OS=Rattus norvegicus GN=Eml5 PE=1 SV=2	1	1		1	2
>sp|Q6IFV1|K1C14_RAT Keratin, type I cytoskeletal 14 OS=Rattus norvegicus GN=Krt14 PE=2 SV=1	Q6IFV1	K1C14_RAT	K1C14_RAT Keratin, type I cytoskeletal 14 OS=Rattus norvegicus GN=Krt14 PE=2 SV=1	1		1	1	2
>sp|Q6NX65|PDC10_RAT Programmed cell death protein 10 OS=Rattus norvegicus GN=Pdcd10 PE=2 SV=1	Q6NX65	PDC10_RAT	PDC10_RAT Programmed cell death protein 10 OS=Rattus norvegicus GN=Pdcd10 PE=2 SV=1	1		1	1	2
>sp|Q7M733|HPS6_RAT Hermansky-Pudlak syndrome 6 protein homolog OS=Rattus norvegicus GN=Hps6 PE=1 SV=1	Q7M733	HPS6_RAT	HPS6_RAT Hermansky-Pudlak syndrome 6 protein homolog OS=Rattus norvegicus GN=Hps6 PE=1 SV=1	1	1		1	2
>sp|Q811M5|CO6_RAT Complement component C6 OS=Rattus norvegicus GN=C6 PE=2 SV=1	Q811M5	CO6_RAT	CO6_RAT Complement component C6 OS=Rattus norvegicus GN=C6 PE=2 SV=1	1		1	1	2
>sp|Q8K4M9|OSBL1_RAT Oxysterol-binding protein-related protein 1 OS=Rattus norvegicus GN=Osbpl1a PE=1 SV=1	Q8K4M9	OSBL1_RAT	OSBL1_RAT Oxysterol-binding protein-related protein 1 OS=Rattus norvegicus GN=Osbpl1a PE=1 SV=1	1		1	1	2
>sp|Q99J82|ILK_RAT Integrin-linked protein kinase OS=Rattus norvegicus GN=Ilk PE=2 SV=1	Q99J82	ILK_RAT	ILK_RAT Integrin-linked protein kinase OS=Rattus norvegicus GN=Ilk PE=2 SV=1	1	1		1	2
>sp|Q99MH9|BBS2_RAT Bardet-Biedl syndrome 2 protein homolog OS=Rattus norvegicus GN=Bbs2 PE=2 SV=1	Q99MH9	BBS2_RAT	BBS2_RAT Bardet-Biedl syndrome 2 protein homolog OS=Rattus norvegicus GN=Bbs2 PE=2 SV=1	1		1	1	2
>sp|Q9JIL8|RAD50_RAT DNA repair protein RAD50 OS=Rattus norvegicus GN=Rad50 PE=1 SV=1	Q9JIL8	RAD50_RAT	RAD50_RAT DNA repair protein RAD50 OS=Rattus norvegicus GN=Rad50 PE=1 SV=1	1		1	1	2
>sp|Q9QXN1|LEF1_RAT Lymphoid enhancer-binding factor 1 OS=Rattus norvegicus GN=Lef1 PE=2 SV=1	Q9QXN1	LEF1_RAT	LEF1_RAT Lymphoid enhancer-binding factor 1 OS=Rattus norvegicus GN=Lef1 PE=2 SV=1	1		1	1	2
>sp|Q9QXQ0|ACTN4_RAT Alpha-actinin-4 OS=Rattus norvegicus GN=Actn4 PE=1 SV=2	Q9QXQ0	ACTN4_RAT	ACTN4_RAT Alpha-actinin-4 OS=Rattus norvegicus GN=Actn4 PE=1 SV=2	1		1	1	2
>sp|Q9QZA2|PDC6I_RAT Programmed cell death 6-interacting protein OS=Rattus norvegicus GN=Pdcd6ip PE=1 SV=2	Q9QZA2	PDC6I_RAT	PDC6I_RAT Programmed cell death 6-interacting protein OS=Rattus norvegicus GN=Pdcd6ip PE=1 SV=2	1	1		1	2
>tr|B0BN31|B0BN31_RAT Protein Fopnl OS=Rattus norvegicus GN=Fopnl PE=2 SV=1	B0BN31	B0BN31_RAT	B0BN31_RAT Protein Fopnl OS=Rattus norvegicus GN=Fopnl PE=2 SV=1	1	1		1	2
>tr|B2RZ72|B2RZ72_RAT Actin related protein 2/3 complex, subunit 4 (Predicted), isoform CRA_a OS=Rattus norvegicus GN=Arpc4 PE=2 SV=1	B2RZ72	B2RZ72_RAT	B2RZ72_RAT Actin related protein 2/3 complex, subunit 4 (Predicted), isoform CRA_a OS=Rattus norvegicus GN=Arpc4 PE=2 SV=1	1		1	1	2
>tr|B5DFA0|B5DFA0_RAT Protein Vil1 OS=Rattus norvegicus GN=Vil1 PE=2 SV=1	B5DFA0	B5DFA0_RAT	B5DFA0_RAT Protein Vil1 OS=Rattus norvegicus GN=Vil1 PE=2 SV=1	1	1		1	2
>tr|B5DFE8|B5DFE8_RAT Protein Rad54l OS=Rattus norvegicus GN=Rad54l PE=2 SV=1	B5DFE8	B5DFE8_RAT	B5DFE8_RAT Protein Rad54l OS=Rattus norvegicus GN=Rad54l PE=2 SV=1	1		1	1	2
>tr|D3Z9C8|D3Z9C8_RAT Protein Mphosph9 (Fragment) OS=Rattus norvegicus GN=Mphosph9 PE=4 SV=2	D3Z9C8	D3Z9C8_RAT	D3Z9C8_RAT Protein Mphosph9 (Fragment) OS=Rattus norvegicus GN=Mphosph9 PE=4 SV=2	1	1		1	2
>tr|D3ZAQ9|D3ZAQ9_RAT Excision repair cross-complementing rodent repair deficiency, complementation group 1 (Predicted), isoform CRA_a OS=Rattus norvegicus GN=Ercc1 PE=4 SV=1	D3ZAQ9	D3ZAQ9_RAT	D3ZAQ9_RAT Excision repair cross-complementing rodent repair deficiency, complementation group 1 (Predicted), isoform CRA_a OS=Rattus norvegicus GN=Ercc1 PE=4 SV=1	1	1		1	2
>tr|D3ZGQ0|D3ZGQ0_RAT Protein Il17rd OS=Rattus norvegicus GN=Il17rd PE=4 SV=1	D3ZGQ0	D3ZGQ0_RAT	D3ZGQ0_RAT Protein Il17rd OS=Rattus norvegicus GN=Il17rd PE=4 SV=1	1		1	1	2
>tr|D3ZJZ8|D3ZJZ8_RAT Protein Capn12 OS=Rattus norvegicus GN=Capn12 PE=2 SV=1	D3ZJZ8	D3ZJZ8_RAT	D3ZJZ8_RAT Protein Capn12 OS=Rattus norvegicus GN=Capn12 PE=2 SV=1	1	1		1	2
>tr|D3ZKG7|D3ZKG7_RAT Inositol polyphosphate-5-phosphatase F (Predicted), isoform CRA_c OS=Rattus norvegicus GN=Inpp5f PE=4 SV=1	D3ZKG7	D3ZKG7_RAT	D3ZKG7_RAT Inositol polyphosphate-5-phosphatase F (Predicted), isoform CRA_c OS=Rattus norvegicus GN=Inpp5f PE=4 SV=1	1	1		1	2
>tr|D3ZNF1|D3ZNF1_RAT Protein Bai1 OS=Rattus norvegicus GN=Bai1 PE=4 SV=2	D3ZNF1	D3ZNF1_RAT	D3ZNF1_RAT Protein Bai1 OS=Rattus norvegicus GN=Bai1 PE=4 SV=2	1	1		1	2
>tr|D3ZT95|D3ZT95_RAT Protein Ercc4 OS=Rattus norvegicus GN=Ercc4 PE=2 SV=2	D3ZT95	D3ZT95_RAT	D3ZT95_RAT Protein Ercc4 OS=Rattus norvegicus GN=Ercc4 PE=2 SV=2	1	1		1	2
>tr|D3ZWA5|D3ZWA5_RAT Protein Kifap3 OS=Rattus norvegicus GN=Kifap3 PE=2 SV=2	D3ZWA5	D3ZWA5_RAT	D3ZWA5_RAT Protein Kifap3 OS=Rattus norvegicus GN=Kifap3 PE=2 SV=2	1	1		1	2
>tr|D3ZWS0|D3ZWS0_RAT Protein Scrib OS=Rattus norvegicus GN=Scrib PE=4 SV=1	D3ZWS0	D3ZWS0_RAT	D3ZWS0_RAT Protein Scrib OS=Rattus norvegicus GN=Scrib PE=4 SV=1	1	1		1	2
>tr|D3ZY82|D3ZY82_RAT Uncharacterized protein (Fragment) OS=Rattus norvegicus PE=4 SV=2	D3ZY82	D3ZY82_RAT	D3ZY82_RAT Uncharacterized protein (Fragment) OS=Rattus norvegicus PE=4 SV=2	1	1		1	2
>tr|D4A150|D4A150_RAT Uncharacterized protein (Fragment) OS=Rattus norvegicus PE=4 SV=2	D4A150	D4A150_RAT	D4A150_RAT Uncharacterized protein (Fragment) OS=Rattus norvegicus PE=4 SV=2	1		1	1	2
>tr|D4A1D3|D4A1D3_RAT Protein Sacs OS=Rattus norvegicus GN=Sacs PE=2 SV=1	D4A1D3	D4A1D3_RAT	D4A1D3_RAT Protein Sacs OS=Rattus norvegicus GN=Sacs PE=2 SV=1	1		1	1	2
>tr|D4A1G8|D4A1G8_RAT Protein AW555464 OS=Rattus norvegicus GN=Cep170b PE=2 SV=1	D4A1G8	D4A1G8_RAT	D4A1G8_RAT Protein AW555464 OS=Rattus norvegicus GN=Cep170b PE=2 SV=1	1		1	1	2
>tr|D4A6X1|D4A6X1_RAT Dysferlin (Predicted), isoform CRA_a OS=Rattus norvegicus GN=Dysf PE=4 SV=2	D4A6X1	D4A6X1_RAT	D4A6X1_RAT Dysferlin (Predicted), isoform CRA_a OS=Rattus norvegicus GN=Dysf PE=4 SV=2	1		1	1	2
>tr|D4A9F0|D4A9F0_RAT Protein Smc5 OS=Rattus norvegicus GN=Smc5 PE=4 SV=1	D4A9F0	D4A9F0_RAT	D4A9F0_RAT Protein Smc5 OS=Rattus norvegicus GN=Smc5 PE=4 SV=1	1		1	1	2
>tr|D4A9Z2|D4A9Z2_RAT DNA topoisomerase OS=Rattus norvegicus GN=Top3b PE=3 SV=1	D4A9Z2	D4A9Z2_RAT	D4A9Z2_RAT DNA topoisomerase OS=Rattus norvegicus GN=Top3b PE=3 SV=1	1	1		1	2
>tr|D4ABB3|D4ABB3_RAT Protein Adamts17 OS=Rattus norvegicus GN=Adamts17 PE=4 SV=2	D4ABB3	D4ABB3_RAT	D4ABB3_RAT Protein Adamts17 OS=Rattus norvegicus GN=Adamts17 PE=4 SV=2	1	1		1	2
>tr|E9PSN4|E9PSN4_RAT Protein Zc3h13 OS=Rattus norvegicus GN=Zc3h13 PE=4 SV=2	E9PSN4	E9PSN4_RAT	E9PSN4_RAT Protein Zc3h13 OS=Rattus norvegicus GN=Zc3h13 PE=4 SV=2	1	1		1	2
>tr|E9PTS4|E9PTS4_RAT Minichromosome maintenance deficient 5, cell division cycle 46 (S. cerevisiae) (Predicted) OS=Rattus norvegicus GN=Mcm5 PE=3 SV=2	E9PTS4	E9PTS4_RAT	E9PTS4_RAT Minichromosome maintenance deficient 5, cell division cycle 46 (S. cerevisiae) (Predicted) OS=Rattus norvegicus GN=Mcm5 PE=3 SV=2	1	1		1	2
>tr|F1LNF0|F1LNF0_RAT Protein Myh14 OS=Rattus norvegicus GN=Myh14 PE=2 SV=1	F1LNF0	F1LNF0_RAT	F1LNF0_RAT Protein Myh14 OS=Rattus norvegicus GN=Myh14 PE=2 SV=1	1	1		1	2
>tr|F1LPJ2|F1LPJ2_RAT Protein Ryr3 (Fragment) OS=Rattus norvegicus GN=Ryr3 PE=2 SV=2	F1LPJ2	F1LPJ2_RAT	F1LPJ2_RAT Protein Ryr3 (Fragment) OS=Rattus norvegicus GN=Ryr3 PE=2 SV=2	1	1		1	2
>tr|F1LRV9|F1LRV9_RAT Protein Myh1 OS=Rattus norvegicus GN=Myh1 PE=2 SV=2	F1LRV9	F1LRV9_RAT	F1LRV9_RAT Protein Myh1 OS=Rattus norvegicus GN=Myh1 PE=2 SV=2	1	1		1	2
>tr|F1LSS7|F1LSS7_RAT Protein Colec11 (Fragment) OS=Rattus norvegicus GN=Colec11 PE=4 SV=1	F1LSS7	F1LSS7_RAT	F1LSS7_RAT Protein Colec11 (Fragment) OS=Rattus norvegicus GN=Colec11 PE=4 SV=1	1		1	1	2
>tr|F1LT68|F1LT68_RAT Protein RGD1562608 OS=Rattus norvegicus GN=RGD1562608 PE=4 SV=2	F1LT68	F1LT68_RAT	F1LT68_RAT Protein RGD1562608 OS=Rattus norvegicus GN=RGD1562608 PE=4 SV=2	1		1	1	2
>tr|F1LU89|F1LU89_RAT Protein LOC681383 (Fragment) OS=Rattus norvegicus GN=LOC681383 PE=2 SV=1	F1LU89	F1LU89_RAT	F1LU89_RAT Protein LOC681383 (Fragment) OS=Rattus norvegicus GN=LOC681383 PE=2 SV=1	1	1		1	2
>tr|F1M305|F1M305_RAT Protein Abi3bp OS=Rattus norvegicus GN=Abi3bp PE=2 SV=2	F1M305	F1M305_RAT	F1M305_RAT Protein Abi3bp OS=Rattus norvegicus GN=Abi3bp PE=2 SV=2	1	1		1	2
>tr|F1M568|F1M568_RAT Protein Zfp558 (Fragment) OS=Rattus norvegicus GN=Zfp558 PE=4 SV=2	F1M568	F1M568_RAT	F1M568_RAT Protein Zfp558 (Fragment) OS=Rattus norvegicus GN=Zfp558 PE=4 SV=2	1	1		1	2
>tr|F1M726|F1M726_RAT Protein Gm11435 (Fragment) OS=Rattus norvegicus GN=RGD1559875 PE=4 SV=1	F1M726	F1M726_RAT	F1M726_RAT Protein Gm11435 (Fragment) OS=Rattus norvegicus GN=RGD1559875 PE=4 SV=1	1	1		1	2
>tr|F1M8C9|F1M8C9_RAT Uncharacterized protein (Fragment) OS=Rattus norvegicus PE=2 SV=2	F1M8C9	F1M8C9_RAT	F1M8C9_RAT Uncharacterized protein (Fragment) OS=Rattus norvegicus PE=2 SV=2	1	1		1	2
>tr|G3V6C4|G3V6C4_RAT UDP-glucose 6-dehydrogenase OS=Rattus norvegicus GN=Ugdh PE=3 SV=1	G3V6C4	G3V6C4_RAT	G3V6C4_RAT UDP-glucose 6-dehydrogenase OS=Rattus norvegicus GN=Ugdh PE=3 SV=1	1	1		1	2
>tr|G3V7C6|G3V7C6_RAT RCG45400 OS=Rattus norvegicus GN=Tubb4b PE=3 SV=1	G3V7C6	G3V7C6_RAT	G3V7C6_RAT RCG45400 OS=Rattus norvegicus GN=Tubb4b PE=3 SV=1	1	1		1	2
>tr|G3V817|G3V817_RAT Protein Xrcc5 OS=Rattus norvegicus GN=Xrcc5 PE=4 SV=1	G3V817	G3V817_RAT	G3V817_RAT Protein Xrcc5 OS=Rattus norvegicus GN=Xrcc5 PE=4 SV=1	1		1	1	2
>tr|G5AJU2|G5AJU2_HETGA 1-phosphatidylinositol-4,5-bisphosphate phosphodiesterase epsilon-1 OS=Heterocephalus glaber GN=GW7_00943 PE=4 SV=1	G5AJU2	G5AJU2_HETGA	G5AJU2_HETGA 1-phosphatidylinositol-4,5-bisphosphate phosphodiesterase epsilon-1 OS=Heterocephalus glaber GN=GW7_00943 PE=4 SV=1	1	1		1	2
>tr|G5ALY3|G5ALY3_HETGA Coiled-coil domain-containing protein 13 OS=Heterocephalus glaber GN=GW7_09182 PE=4 SV=1	G5ALY3	G5ALY3_HETGA	G5ALY3_HETGA Coiled-coil domain-containing protein 13 OS=Heterocephalus glaber GN=GW7_09182 PE=4 SV=1	1		1	1	2
>tr|G5AMQ6|G5AMQ6_HETGA Olfactory receptor 9I1 OS=Heterocephalus glaber GN=GW7_11188 PE=3 SV=1	G5AMQ6	G5AMQ6_HETGA	G5AMQ6_HETGA Olfactory receptor 9I1 OS=Heterocephalus glaber GN=GW7_11188 PE=3 SV=1	1		1	1	2
>tr|G5ANJ3|G5ANJ3_HETGA Putative methyltransferase KIAA1456 OS=Heterocephalus glaber GN=GW7_04162 PE=4 SV=1	G5ANJ3	G5ANJ3_HETGA	G5ANJ3_HETGA Putative methyltransferase KIAA1456 OS=Heterocephalus glaber GN=GW7_04162 PE=4 SV=1	1	1		1	2
>tr|G5ARW2|G5ARW2_HETGA Methylmalonic aciduria and homocystinuria type C protein OS=Heterocephalus glaber GN=GW7_00327 PE=4 SV=1	G5ARW2	G5ARW2_HETGA	G5ARW2_HETGA Methylmalonic aciduria and homocystinuria type C protein OS=Heterocephalus glaber GN=GW7_00327 PE=4 SV=1	1	1		1	2
>tr|G5ATM7|G5ATM7_HETGA Uncharacterized protein OS=Heterocephalus glaber GN=GW7_00203 PE=4 SV=1	G5ATM7	G5ATM7_HETGA	G5ATM7_HETGA Uncharacterized protein OS=Heterocephalus glaber GN=GW7_00203 PE=4 SV=1	1		1	1	2
>tr|G5AVN0|G5AVN0_HETGA Inositol 1,4,5-trisphosphate receptor type 2 OS=Heterocephalus glaber GN=GW7_02454 PE=4 SV=1	G5AVN0	G5AVN0_HETGA	G5AVN0_HETGA Inositol 1,4,5-trisphosphate receptor type 2 OS=Heterocephalus glaber GN=GW7_02454 PE=4 SV=1	1	1		1	2
>tr|G5AVU0|G5AVU0_HETGA Caseinolytic peptidase B protein-like protein OS=Heterocephalus glaber GN=GW7_07745 PE=4 SV=1	G5AVU0	G5AVU0_HETGA	G5AVU0_HETGA Caseinolytic peptidase B protein-like protein OS=Heterocephalus glaber GN=GW7_07745 PE=4 SV=1	1	1		1	2
>tr|G5AXC5|G5AXC5_HETGA Tripartite motif-containing protein 56 OS=Heterocephalus glaber GN=GW7_12461 PE=4 SV=1	G5AXC5	G5AXC5_HETGA	G5AXC5_HETGA Tripartite motif-containing protein 56 OS=Heterocephalus glaber GN=GW7_12461 PE=4 SV=1	1		1	1	2
>tr|G5AXE1|G5AXE1_HETGA Hexokinase-2 OS=Heterocephalus glaber GN=GW7_02859 PE=3 SV=1	G5AXE1	G5AXE1_HETGA	G5AXE1_HETGA Hexokinase-2 OS=Heterocephalus glaber GN=GW7_02859 PE=3 SV=1	1		1	1	2
>tr|G5AXH7|G5AXH7_HETGA Biotin--protein ligase OS=Heterocephalus glaber GN=GW7_17145 PE=4 SV=1	G5AXH7	G5AXH7_HETGA	G5AXH7_HETGA Biotin--protein ligase OS=Heterocephalus glaber GN=GW7_17145 PE=4 SV=1	1	1		1	2
>tr|G5AYX1|G5AYX1_HETGA Caspase recruitment domain-containing protein 10 OS=Heterocephalus glaber GN=GW7_02552 PE=4 SV=1	G5AYX1	G5AYX1_HETGA	G5AYX1_HETGA Caspase recruitment domain-containing protein 10 OS=Heterocephalus glaber GN=GW7_02552 PE=4 SV=1	1	1		1	2
>tr|G5B0I9|G5B0I9_HETGA E3 ubiquitin-protein ligase TRIM37 OS=Heterocephalus glaber GN=GW7_21702 PE=4 SV=1	G5B0I9	G5B0I9_HETGA	G5B0I9_HETGA E3 ubiquitin-protein ligase TRIM37 OS=Heterocephalus glaber GN=GW7_21702 PE=4 SV=1	1	1		1	2
>tr|G5B0X0|G5B0X0_HETGA Choline O-acetyltransferase OS=Heterocephalus glaber GN=GW7_11362 PE=3 SV=1	G5B0X0	G5B0X0_HETGA	G5B0X0_HETGA Choline O-acetyltransferase OS=Heterocephalus glaber GN=GW7_11362 PE=3 SV=1	1	1		1	2
>tr|G5B1J0|G5B1J0_HETGA Coiled-coil domain-containing protein 64B OS=Heterocephalus glaber GN=GW7_03651 PE=4 SV=1	G5B1J0	G5B1J0_HETGA	G5B1J0_HETGA Coiled-coil domain-containing protein 64B OS=Heterocephalus glaber GN=GW7_03651 PE=4 SV=1	1	1		1	2
>tr|G5B283|G5B283_HETGA Testis-specific serine/threonine-protein kinase 4 OS=Heterocephalus glaber GN=GW7_11955 PE=4 SV=1	G5B283	G5B283_HETGA	G5B283_HETGA Testis-specific serine/threonine-protein kinase 4 OS=Heterocephalus glaber GN=GW7_11955 PE=4 SV=1	1		1	1	2
>tr|G5B5E8|G5B5E8_HETGA Centrobin OS=Heterocephalus glaber GN=GW7_13850 PE=4 SV=1	G5B5E8	G5B5E8_HETGA	G5B5E8_HETGA Centrobin OS=Heterocephalus glaber GN=GW7_13850 PE=4 SV=1	1		1	1	2
>tr|G5BAT2|G5BAT2_HETGA Cancer-associated gene 1 protein OS=Heterocephalus glaber GN=GW7_06447 PE=4 SV=1	G5BAT2	G5BAT2_HETGA	G5BAT2_HETGA Cancer-associated gene 1 protein OS=Heterocephalus glaber GN=GW7_06447 PE=4 SV=1	1	1		1	2
>tr|G5BAU5|G5BAU5_HETGA Transient receptor potential cation channel subfamily A member 1 OS=Heterocephalus glaber GN=GW7_19086 PE=4 SV=1	G5BAU5	G5BAU5_HETGA	G5BAU5_HETGA Transient receptor potential cation channel subfamily A member 1 OS=Heterocephalus glaber GN=GW7_19086 PE=4 SV=1	1	1		1	2
>tr|G5BBM7|G5BBM7_HETGA Integrin alpha-10 OS=Heterocephalus glaber GN=GW7_07974 PE=3 SV=1	G5BBM7	G5BBM7_HETGA	G5BBM7_HETGA Integrin alpha-10 OS=Heterocephalus glaber GN=GW7_07974 PE=3 SV=1	1		1	1	2
>tr|G5BLS9|G5BLS9_HETGA 60S ribosomal protein L12 OS=Heterocephalus glaber GN=GW7_05242 PE=3 SV=1	G5BLS9	G5BLS9_HETGA	G5BLS9_HETGA 60S ribosomal protein L12 OS=Heterocephalus glaber GN=GW7_05242 PE=3 SV=1	1	1		1	2
>tr|G5BLY2|G5BLY2_HETGA Mitotic checkpoint serine/threonine-protein kinase BUB1 beta OS=Heterocephalus glaber GN=GW7_18704 PE=4 SV=1	G5BLY2	G5BLY2_HETGA	G5BLY2_HETGA Mitotic checkpoint serine/threonine-protein kinase BUB1 beta OS=Heterocephalus glaber GN=GW7_18704 PE=4 SV=1	1		1	1	2
>tr|G5BLZ4|G5BLZ4_HETGA Protein CASC5 (Fragment) OS=Heterocephalus glaber GN=GW7_18716 PE=4 SV=1	G5BLZ4	G5BLZ4_HETGA	G5BLZ4_HETGA Protein CASC5 (Fragment) OS=Heterocephalus glaber GN=GW7_18716 PE=4 SV=1	1	1		1	2
>tr|G5BMS2|G5BMS2_HETGA AF4/FMR2 family member 3 (Fragment) OS=Heterocephalus glaber GN=GW7_18292 PE=4 SV=1	G5BMS2	G5BMS2_HETGA	G5BMS2_HETGA AF4/FMR2 family member 3 (Fragment) OS=Heterocephalus glaber GN=GW7_18292 PE=4 SV=1	1		1	1	2
>tr|G5BNF7|G5BNF7_HETGA 24-hydroxycholesterol 7-alpha-hydroxylase OS=Heterocephalus glaber GN=GW7_19175 PE=4 SV=1	G5BNF7	G5BNF7_HETGA	G5BNF7_HETGA 24-hydroxycholesterol 7-alpha-hydroxylase OS=Heterocephalus glaber GN=GW7_19175 PE=4 SV=1	1		1	1	2
>tr|G5BPF1|G5BPF1_HETGA DNA replication licensing factor MCM5 (Fragment) OS=Heterocephalus glaber GN=GW7_07171 PE=3 SV=1	G5BPF1	G5BPF1_HETGA	G5BPF1_HETGA DNA replication licensing factor MCM5 (Fragment) OS=Heterocephalus glaber GN=GW7_07171 PE=3 SV=1	1		1	1	2
>tr|G5BPM0|G5BPM0_HETGA Murinoglobulin-1 OS=Heterocephalus glaber GN=GW7_17300 PE=4 SV=1	G5BPM0	G5BPM0_HETGA	G5BPM0_HETGA Murinoglobulin-1 OS=Heterocephalus glaber GN=GW7_17300 PE=4 SV=1	1	1		1	2
>tr|G5BTA7|G5BTA7_HETGA 15 kDa protein A OS=Heterocephalus glaber GN=GW7_17264 PE=4 SV=1	G5BTA7	G5BTA7_HETGA	G5BTA7_HETGA 15 kDa protein A OS=Heterocephalus glaber GN=GW7_17264 PE=4 SV=1	1		1	1	2
>tr|G5BXG8|G5BXG8_HETGA Glutamyl aminopeptidase OS=Heterocephalus glaber GN=GW7_04273 PE=4 SV=1	G5BXG8	G5BXG8_HETGA	G5BXG8_HETGA Glutamyl aminopeptidase OS=Heterocephalus glaber GN=GW7_04273 PE=4 SV=1	1	1		1	2
>tr|G5BYA9|G5BYA9_HETGA Dedicator of cytokinesis protein 5 OS=Heterocephalus glaber GN=GW7_07635 PE=4 SV=1	G5BYA9	G5BYA9_HETGA	G5BYA9_HETGA Dedicator of cytokinesis protein 5 OS=Heterocephalus glaber GN=GW7_07635 PE=4 SV=1	1	1		1	2
>tr|G5BYM0|G5BYM0_HETGA TBC1 domain family member 10B OS=Heterocephalus glaber GN=GW7_11895 PE=4 SV=1	G5BYM0	G5BYM0_HETGA	G5BYM0_HETGA TBC1 domain family member 10B OS=Heterocephalus glaber GN=GW7_11895 PE=4 SV=1	1	1		1	2
>tr|G5BZA1|G5BZA1_HETGA UBX domain-containing protein 6 (Fragment) OS=Heterocephalus glaber GN=GW7_06757 PE=4 SV=1	G5BZA1	G5BZA1_HETGA	G5BZA1_HETGA UBX domain-containing protein 6 (Fragment) OS=Heterocephalus glaber GN=GW7_06757 PE=4 SV=1	1	1		1	2
>tr|G5C1U2|G5C1U2_HETGA Otolin-1 (Fragment) OS=Heterocephalus glaber GN=GW7_19791 PE=4 SV=1	G5C1U2	G5C1U2_HETGA	G5C1U2_HETGA Otolin-1 (Fragment) OS=Heterocephalus glaber GN=GW7_19791 PE=4 SV=1	1		1	1	2
>tr|G5C3U6|G5C3U6_HETGA UDP-glucose 6-dehydrogenase OS=Heterocephalus glaber GN=GW7_04980 PE=3 SV=1	G5C3U6	G5C3U6_HETGA	G5C3U6_HETGA UDP-glucose 6-dehydrogenase OS=Heterocephalus glaber GN=GW7_04980 PE=3 SV=1	1	1		1	2
>tr|G5C6K0|G5C6K0_HETGA Leucine-rich repeat-containing protein 37A2 (Fragment) OS=Heterocephalus glaber GN=GW7_02744 PE=4 SV=1	G5C6K0	G5C6K0_HETGA	G5C6K0_HETGA Leucine-rich repeat-containing protein 37A2 (Fragment) OS=Heterocephalus glaber GN=GW7_02744 PE=4 SV=1	1	1		1	2
>tr|G5C8Q7|G5C8Q7_HETGA Low-density lipoprotein receptor-related protein 2 OS=Heterocephalus glaber GN=GW7_06210 PE=4 SV=1	G5C8Q7	G5C8Q7_HETGA	G5C8Q7_HETGA Low-density lipoprotein receptor-related protein 2 OS=Heterocephalus glaber GN=GW7_06210 PE=4 SV=1	1		1	1	2
>tr|G5C919|G5C919_HETGA Rho GTPase-activating protein SYDE2 OS=Heterocephalus glaber GN=GW7_02225 PE=4 SV=1	G5C919	G5C919_HETGA	G5C919_HETGA Rho GTPase-activating protein SYDE2 OS=Heterocephalus glaber GN=GW7_02225 PE=4 SV=1	1		1	1	2
>tr|G5CA20|G5CA20_HETGA Guanine nucleotide-binding protein subunit beta-like protein 1 OS=Heterocephalus glaber GN=GW7_11138 PE=4 SV=1	G5CA20	G5CA20_HETGA	G5CA20_HETGA Guanine nucleotide-binding protein subunit beta-like protein 1 OS=Heterocephalus glaber GN=GW7_11138 PE=4 SV=1	1		1	1	2
>tr|M0R960|M0R960_RAT Protein Dnmbp OS=Rattus norvegicus GN=Dnmbp PE=4 SV=1	M0R960	M0R960_RAT	M0R960_RAT Protein Dnmbp OS=Rattus norvegicus GN=Dnmbp PE=4 SV=1	1		1	1	2
>tr|M0RAC3|M0RAC3_RAT Protein Nynrin OS=Rattus norvegicus GN=Nynrin PE=4 SV=1	M0RAC3	M0RAC3_RAT	M0RAC3_RAT Protein Nynrin OS=Rattus norvegicus GN=Nynrin PE=4 SV=1	1	1		1	2
>tr|M0RBG8|M0RBG8_RAT Importin subunit alpha OS=Rattus norvegicus GN=Kpna7 PE=3 SV=1	M0RBG8	M0RBG8_RAT	M0RBG8_RAT Importin subunit alpha OS=Rattus norvegicus GN=Kpna7 PE=3 SV=1	1	1		1	2
>tr|M0RC04|M0RC04_RAT Protein LOC684015 OS=Rattus norvegicus GN=LOC684015 PE=4 SV=1	M0RC04	M0RC04_RAT	M0RC04_RAT Protein LOC684015 OS=Rattus norvegicus GN=LOC684015 PE=4 SV=1	1		1	1	2
>tr|M0RDJ3|M0RDJ3_RAT Interferon-induced, double-stranded RNA-activated protein kinase OS=Rattus norvegicus GN=Eif2ak2 PE=4 SV=1	M0RDJ3	M0RDJ3_RAT	M0RDJ3_RAT Interferon-induced, double-stranded RNA-activated protein kinase OS=Rattus norvegicus GN=Eif2ak2 PE=4 SV=1	1	1		1	2
>tr|M0RDJ5|M0RDJ5_RAT Protein Ccdc136 (Fragment) OS=Rattus norvegicus GN=Ccdc136 PE=4 SV=1	M0RDJ5	M0RDJ5_RAT	M0RDJ5_RAT Protein Ccdc136 (Fragment) OS=Rattus norvegicus GN=Ccdc136 PE=4 SV=1	1		1	1	2
>tr|Q4KLZ0|Q4KLZ0_RAT Protein Vnn1 OS=Rattus norvegicus GN=Vnn1 PE=2 SV=1	Q4KLZ0	Q4KLZ0_RAT	Q4KLZ0_RAT Protein Vnn1 OS=Rattus norvegicus GN=Vnn1 PE=2 SV=1	1		1	1	2
>tr|Q5RJR9|Q5RJR9_RAT Serine (Or cysteine) proteinase inhibitor, clade H, member 1, isoform CRA_b OS=Rattus norvegicus GN=Serpinh1 PE=2 SV=1	Q5RJR9	Q5RJR9_RAT	Q5RJR9_RAT Serine (Or cysteine) proteinase inhibitor, clade H, member 1, isoform CRA_b OS=Rattus norvegicus GN=Serpinh1 PE=2 SV=1	1		1	1	2
>tr|Q6AY58|Q6AY58_RAT B-cell receptor-associated protein 31 OS=Rattus norvegicus GN=Bcap31 PE=2 SV=1	Q6AY58	Q6AY58_RAT	Q6AY58_RAT B-cell receptor-associated protein 31 OS=Rattus norvegicus GN=Bcap31 PE=2 SV=1	1		1	1	2
>tr|Q6AYS3|Q6AYS3_RAT Protective protein for beta-galactosidase OS=Rattus norvegicus GN=Ctsa PE=2 SV=1	Q6AYS3	Q6AYS3_RAT	Q6AYS3_RAT Protective protein for beta-galactosidase OS=Rattus norvegicus GN=Ctsa PE=2 SV=1	1		1	1	2
>tr|Q6IG09|Q6IG09_RAT Protein Krt85 OS=Rattus norvegicus GN=Krt85 PE=2 SV=1	Q6IG09	Q6IG09_RAT	Q6IG09_RAT Protein Krt85 OS=Rattus norvegicus GN=Krt85 PE=2 SV=1	1	1		1	2
>tr|Q6PDW4|Q6PDW4_RAT Proteasome subunit beta type OS=Rattus norvegicus GN=Psmb1 PE=2 SV=1	Q6PDW4	Q6PDW4_RAT	Q6PDW4_RAT Proteasome subunit beta type OS=Rattus norvegicus GN=Psmb1 PE=2 SV=1	1		1	1	2
>tr|Q80YV8|Q80YV8_RAT Protein Cxcl12 OS=Rattus norvegicus GN=Cxcl12 PE=4 SV=1	Q80YV8	Q80YV8_RAT	Q80YV8_RAT Protein Cxcl12 OS=Rattus norvegicus GN=Cxcl12 PE=4 SV=1	1		1	1	2
>sp|D3ZKB9|TSH3_RAT Teashirt homolog 3 OS=Rattus norvegicus GN=Tshz3 PE=1 SV=2	D3ZKB9	TSH3_RAT	TSH3_RAT Teashirt homolog 3 OS=Rattus norvegicus GN=Tshz3 PE=1 SV=2		1	1	1	2
>sp|O88761|PSMD1_RAT 26S proteasome non-ATPase regulatory subunit 1 OS=Rattus norvegicus GN=Psmd1 PE=2 SV=1	O88761	PSMD1_RAT	PSMD1_RAT 26S proteasome non-ATPase regulatory subunit 1 OS=Rattus norvegicus GN=Psmd1 PE=2 SV=1		1	1	1	2
>sp|P08592|A4_RAT Amyloid beta A4 protein OS=Rattus norvegicus GN=App PE=1 SV=2	P08592	A4_RAT	A4_RAT Amyloid beta A4 protein OS=Rattus norvegicus GN=App PE=1 SV=2		1	1	1	2
>sp|P08644|RASK_RAT GTPase KRas OS=Rattus norvegicus GN=Kras PE=1 SV=3	P08644	RASK_RAT	RASK_RAT GTPase KRas OS=Rattus norvegicus GN=Kras PE=1 SV=3		1	1	1	2
>sp|P12346|TRFE_RAT Serotransferrin OS=Rattus norvegicus GN=Tf PE=1 SV=3	P12346	TRFE_RAT	TRFE_RAT Serotransferrin OS=Rattus norvegicus GN=Tf PE=1 SV=3		1	1	1	2
>sp|P12785|FAS_RAT Fatty acid synthase OS=Rattus norvegicus GN=Fasn PE=1 SV=3	P12785	FAS_RAT	FAS_RAT Fatty acid synthase OS=Rattus norvegicus GN=Fasn PE=1 SV=3		1	1	1	2
>sp|P28075|PSB5_RAT Proteasome subunit beta type-5 OS=Rattus norvegicus GN=Psmb5 PE=1 SV=3	P28075	PSB5_RAT	PSB5_RAT Proteasome subunit beta type-5 OS=Rattus norvegicus GN=Psmb5 PE=1 SV=3		1	1	1	2
>sp|Q5PQP4|BORG1_RAT Cdc42 effector protein 2 OS=Rattus norvegicus GN=Cdc42ep2 PE=2 SV=1	Q5PQP4	BORG1_RAT	BORG1_RAT Cdc42 effector protein 2 OS=Rattus norvegicus GN=Cdc42ep2 PE=2 SV=1		1	1	1	2
>sp|Q641Z4|CDK9_RAT Cyclin-dependent kinase 9 OS=Rattus norvegicus GN=Cdk9 PE=2 SV=1	Q641Z4	CDK9_RAT	CDK9_RAT Cyclin-dependent kinase 9 OS=Rattus norvegicus GN=Cdk9 PE=2 SV=1		1	1	1	2
>sp|Q925R7|GLT10_RAT Polypeptide N-acetylgalactosaminyltransferase 10 OS=Rattus norvegicus GN=Galnt10 PE=2 SV=1	Q925R7	GLT10_RAT	GLT10_RAT Polypeptide N-acetylgalactosaminyltransferase 10 OS=Rattus norvegicus GN=Galnt10 PE=2 SV=1		1	1	1	2
>sp|Q9Z1T4|CNKR2_RAT Connector enhancer of kinase suppressor of ras 2 OS=Rattus norvegicus GN=Cnksr2 PE=1 SV=1	Q9Z1T4	CNKR2_RAT	CNKR2_RAT Connector enhancer of kinase suppressor of ras 2 OS=Rattus norvegicus GN=Cnksr2 PE=1 SV=1		1	1	1	2
>tr|D3ZAH4|D3ZAH4_RAT Protein Skor2-ps1 OS=Rattus norvegicus GN=Skor2 PE=4 SV=2	D3ZAH4	D3ZAH4_RAT	D3ZAH4_RAT Protein Skor2-ps1 OS=Rattus norvegicus GN=Skor2 PE=4 SV=2		1	1	1	2
>tr|D3ZDA6|D3ZDA6_RAT Protein Sdk2 OS=Rattus norvegicus GN=Sdk2 PE=4 SV=1	D3ZDA6	D3ZDA6_RAT	D3ZDA6_RAT Protein Sdk2 OS=Rattus norvegicus GN=Sdk2 PE=4 SV=1		1	1	1	2
>tr|D3ZGS2|D3ZGS2_RAT Protein Trrap OS=Rattus norvegicus GN=Trrap PE=4 SV=2	D3ZGS2	D3ZGS2_RAT	D3ZGS2_RAT Protein Trrap OS=Rattus norvegicus GN=Trrap PE=4 SV=2		1	1	1	2
>tr|D3ZQK8|D3ZQK8_RAT Protein Ly75 OS=Rattus norvegicus GN=Ly75 PE=4 SV=2	D3ZQK8	D3ZQK8_RAT	D3ZQK8_RAT Protein Ly75 OS=Rattus norvegicus GN=Ly75 PE=4 SV=2		1	1	1	2
>tr|D3ZWB5|D3ZWB5_RAT Protein Tulp1 OS=Rattus norvegicus GN=Tulp1 PE=4 SV=1	D3ZWB5	D3ZWB5_RAT	D3ZWB5_RAT Protein Tulp1 OS=Rattus norvegicus GN=Tulp1 PE=4 SV=1		1	1	1	2
>tr|D4A383|D4A383_RAT Protein Ttyh3 OS=Rattus norvegicus GN=Ttyh3 PE=4 SV=1	D4A383	D4A383_RAT	D4A383_RAT Protein Ttyh3 OS=Rattus norvegicus GN=Ttyh3 PE=4 SV=1		1	1	1	2
>tr|D4A4B0|D4A4B0_RAT Protein Ttn (Fragment) OS=Rattus norvegicus GN=Ttn PE=2 SV=2	D4A4B0	D4A4B0_RAT	D4A4B0_RAT Protein Ttn (Fragment) OS=Rattus norvegicus GN=Ttn PE=2 SV=2		1	1	1	2
>tr|D4A582|D4A582_RAT Protein Zdbf2 OS=Rattus norvegicus GN=Zdbf2 PE=4 SV=2	D4A582	D4A582_RAT	D4A582_RAT Protein Zdbf2 OS=Rattus norvegicus GN=Zdbf2 PE=4 SV=2		1	1	1	2
>tr|E9PTV1|E9PTV1_RAT Uncharacterized protein OS=Rattus norvegicus PE=2 SV=2	E9PTV1	E9PTV1_RAT	E9PTV1_RAT Uncharacterized protein OS=Rattus norvegicus PE=2 SV=2		1	1	1	2
>tr|F1LRS8|F1LRS8_RAT Protein Cd2ap (Fragment) OS=Rattus norvegicus GN=Cd2ap PE=4 SV=1	F1LRS8	F1LRS8_RAT	F1LRS8_RAT Protein Cd2ap (Fragment) OS=Rattus norvegicus GN=Cd2ap PE=4 SV=1		1	1	1	2
>tr|F1LSL8|F1LSL8_RAT Protein Sptbn4 OS=Rattus norvegicus GN=Sptbn4 PE=2 SV=2	F1LSL8	F1LSL8_RAT	F1LSL8_RAT Protein Sptbn4 OS=Rattus norvegicus GN=Sptbn4 PE=2 SV=2		1	1	1	2
>tr|F1LVD8|F1LVD8_RAT Protein Syde2-ps1 OS=Rattus norvegicus GN=Syde2 PE=4 SV=2	F1LVD8	F1LVD8_RAT	F1LVD8_RAT Protein Syde2-ps1 OS=Rattus norvegicus GN=Syde2 PE=4 SV=2		1	1	1	2
>tr|F1LVK0|F1LVK0_RAT Uncharacterized protein (Fragment) OS=Rattus norvegicus PE=4 SV=2	F1LVK0	F1LVK0_RAT	F1LVK0_RAT Uncharacterized protein (Fragment) OS=Rattus norvegicus PE=4 SV=2		1	1	1	2
>tr|F1M2P5|F1M2P5_RAT Protein Atrnl1 (Fragment) OS=Rattus norvegicus GN=Atrnl1 PE=2 SV=2	F1M2P5	F1M2P5_RAT	F1M2P5_RAT Protein Atrnl1 (Fragment) OS=Rattus norvegicus GN=Atrnl1 PE=2 SV=2		1	1	1	2
>tr|G5AKC3|G5AKC3_HETGA AT-rich interactive domain-containing protein 4B OS=Heterocephalus glaber GN=GW7_10997 PE=4 SV=1	G5AKC3	G5AKC3_HETGA	G5AKC3_HETGA AT-rich interactive domain-containing protein 4B OS=Heterocephalus glaber GN=GW7_10997 PE=4 SV=1		1	1	1	2
>tr|G5AKG0|G5AKG0_HETGA Serine protease HTRA1 OS=Heterocephalus glaber GN=GW7_05693 PE=4 SV=1	G5AKG0	G5AKG0_HETGA	G5AKG0_HETGA Serine protease HTRA1 OS=Heterocephalus glaber GN=GW7_05693 PE=4 SV=1		1	1	1	2
>tr|G5AQJ3|G5AQJ3_HETGA Transcription factor HIVEP3 OS=Heterocephalus glaber GN=GW7_04381 PE=4 SV=1	G5AQJ3	G5AQJ3_HETGA	G5AQJ3_HETGA Transcription factor HIVEP3 OS=Heterocephalus glaber GN=GW7_04381 PE=4 SV=1		1	1	1	2
>tr|G5AQR1|G5AQR1_HETGA FCH and double SH3 domains protein 1 (Fragment) OS=Heterocephalus glaber GN=GW7_10588 PE=4 SV=1	G5AQR1	G5AQR1_HETGA	G5AQR1_HETGA FCH and double SH3 domains protein 1 (Fragment) OS=Heterocephalus glaber GN=GW7_10588 PE=4 SV=1		1	1	1	2
>tr|G5AR68|G5AR68_HETGA Anion exchange protein 4 OS=Heterocephalus glaber GN=GW7_12550 PE=4 SV=1	G5AR68	G5AR68_HETGA	G5AR68_HETGA Anion exchange protein 4 OS=Heterocephalus glaber GN=GW7_12550 PE=4 SV=1		1	1	1	2
>tr|G5ARS6|G5ARS6_HETGA Antithrombin-III (Fragment) OS=Heterocephalus glaber GN=GW7_21564 PE=3 SV=1	G5ARS6	G5ARS6_HETGA	G5ARS6_HETGA Antithrombin-III (Fragment) OS=Heterocephalus glaber GN=GW7_21564 PE=3 SV=1		1	1	1	2
>tr|G5ATY3|G5ATY3_HETGA Electroneutral sodium bicarbonate exchanger 1 OS=Heterocephalus glaber GN=GW7_14415 PE=4 SV=1	G5ATY3	G5ATY3_HETGA	G5ATY3_HETGA Electroneutral sodium bicarbonate exchanger 1 OS=Heterocephalus glaber GN=GW7_14415 PE=4 SV=1		1	1	1	2
>tr|G5AVW1|G5AVW1_HETGA Coagulation factor X OS=Heterocephalus glaber GN=GW7_08588 PE=3 SV=1	G5AVW1	G5AVW1_HETGA	G5AVW1_HETGA Coagulation factor X OS=Heterocephalus glaber GN=GW7_08588 PE=3 SV=1		1	1	1	2
>tr|G5B1B6|G5B1B6_HETGA General vesicular transport factor p115 OS=Heterocephalus glaber GN=GW7_07916 PE=4 SV=1	G5B1B6	G5B1B6_HETGA	G5B1B6_HETGA General vesicular transport factor p115 OS=Heterocephalus glaber GN=GW7_07916 PE=4 SV=1		1	1	1	2
>tr|G5B601|G5B601_HETGA Nebulin (Fragment) OS=Heterocephalus glaber GN=GW7_09916 PE=4 SV=1	G5B601	G5B601_HETGA	G5B601_HETGA Nebulin (Fragment) OS=Heterocephalus glaber GN=GW7_09916 PE=4 SV=1		1	1	1	2
>tr|G5BBE4|G5BBE4_HETGA Hyaluronan mediated motility receptor OS=Heterocephalus glaber GN=GW7_19729 PE=4 SV=1	G5BBE4	G5BBE4_HETGA	G5BBE4_HETGA Hyaluronan mediated motility receptor OS=Heterocephalus glaber GN=GW7_19729 PE=4 SV=1		1	1	1	2
>tr|G5BET8|G5BET8_HETGA Ligand-dependent corepressor OS=Heterocephalus glaber GN=GW7_11920 PE=4 SV=1	G5BET8	G5BET8_HETGA	G5BET8_HETGA Ligand-dependent corepressor OS=Heterocephalus glaber GN=GW7_11920 PE=4 SV=1		1	1	1	2
>tr|G5BF94|G5BF94_HETGA Heat shock protein HSP 90-alpha 1 OS=Heterocephalus glaber GN=GW7_15044 PE=4 SV=1	G5BF94	G5BF94_HETGA	G5BF94_HETGA Heat shock protein HSP 90-alpha 1 OS=Heterocephalus glaber GN=GW7_15044 PE=4 SV=1		1	1	1	2
>tr|G5BML3|G5BML3_HETGA Fibrinogen beta chain OS=Heterocephalus glaber GN=GW7_21606 PE=4 SV=1	G5BML3	G5BML3_HETGA	G5BML3_HETGA Fibrinogen beta chain OS=Heterocephalus glaber GN=GW7_21606 PE=4 SV=1		1	1	1	2
>tr|G5BPA9|G5BPA9_HETGA Uncharacterized protein (Fragment) OS=Heterocephalus glaber GN=GW7_20984 PE=4 SV=1	G5BPA9	G5BPA9_HETGA	G5BPA9_HETGA Uncharacterized protein (Fragment) OS=Heterocephalus glaber GN=GW7_20984 PE=4 SV=1		1	1	1	2
>tr|G5BUG2|G5BUG2_HETGA Integrator complex subunit 1 OS=Heterocephalus glaber GN=GW7_14526 PE=4 SV=1	G5BUG2	G5BUG2_HETGA	G5BUG2_HETGA Integrator complex subunit 1 OS=Heterocephalus glaber GN=GW7_14526 PE=4 SV=1		1	1	1	2
>tr|G5BUY1|G5BUY1_HETGA Serine/threonine-protein kinase Nek5 OS=Heterocephalus glaber GN=GW7_02507 PE=3 SV=1	G5BUY1	G5BUY1_HETGA	G5BUY1_HETGA Serine/threonine-protein kinase Nek5 OS=Heterocephalus glaber GN=GW7_02507 PE=3 SV=1		1	1	1	2
>tr|G5BYQ0|G5BYQ0_HETGA Neurogenic locus notch-like protein 3 (Fragment) OS=Heterocephalus glaber GN=GW7_16020 PE=4 SV=1	G5BYQ0	G5BYQ0_HETGA	G5BYQ0_HETGA Neurogenic locus notch-like protein 3 (Fragment) OS=Heterocephalus glaber GN=GW7_16020 PE=4 SV=1		1	1	1	2
>tr|G5BZ79|G5BZ79_HETGA HEAT repeat-containing protein 5B OS=Heterocephalus glaber GN=GW7_21640 PE=4 SV=1	G5BZ79	G5BZ79_HETGA	G5BZ79_HETGA HEAT repeat-containing protein 5B OS=Heterocephalus glaber GN=GW7_21640 PE=4 SV=1		1	1	1	2
>tr|G5C1J6|G5C1J6_HETGA Archaemetzincin-1 OS=Heterocephalus glaber GN=GW7_11758 PE=4 SV=1	G5C1J6	G5C1J6_HETGA	G5C1J6_HETGA Archaemetzincin-1 OS=Heterocephalus glaber GN=GW7_11758 PE=4 SV=1		1	1	1	2
>tr|G5C2D6|G5C2D6_HETGA Phosphatidylinositol-4,5-bisphosphate 3-kinase catalytic subunit gamma isoform OS=Heterocephalus glaber GN=GW7_15864 PE=4 SV=1	G5C2D6	G5C2D6_HETGA	G5C2D6_HETGA Phosphatidylinositol-4,5-bisphosphate 3-kinase catalytic subunit gamma isoform OS=Heterocephalus glaber GN=GW7_15864 PE=4 SV=1		1	1	1	2
>tr|G5C3D3|G5C3D3_HETGA Coiled-coil alpha-helical rod protein 1 OS=Heterocephalus glaber GN=GW7_04763 PE=4 SV=1	G5C3D3	G5C3D3_HETGA	G5C3D3_HETGA Coiled-coil alpha-helical rod protein 1 OS=Heterocephalus glaber GN=GW7_04763 PE=4 SV=1		1	1	1	2
>tr|G5C6C4|G5C6C4_HETGA Hemicentin-1 OS=Heterocephalus glaber GN=GW7_07105 PE=4 SV=1	G5C6C4	G5C6C4_HETGA	G5C6C4_HETGA Hemicentin-1 OS=Heterocephalus glaber GN=GW7_07105 PE=4 SV=1		1	1	1	2
>tr|G5C767|G5C767_HETGA Laminin subunit alpha-2 (Fragment) OS=Heterocephalus glaber GN=GW7_21852 PE=4 SV=1	G5C767	G5C767_HETGA	G5C767_HETGA Laminin subunit alpha-2 (Fragment) OS=Heterocephalus glaber GN=GW7_21852 PE=4 SV=1		1	1	1	2
>tr|Q5EBA7|Q5EBA7_RAT Hepatocyte growth factor activator OS=Rattus norvegicus GN=Hgfac PE=2 SV=1	Q5EBA7	Q5EBA7_RAT	Q5EBA7_RAT Hepatocyte growth factor activator OS=Rattus norvegicus GN=Hgfac PE=2 SV=1		1	1	1	2
>sp|O54728|PLB1_RAT Phospholipase B1, membrane-associated OS=Rattus norvegicus GN=Plb1 PE=1 SV=1	O54728	PLB1_RAT	PLB1_RAT Phospholipase B1, membrane-associated OS=Rattus norvegicus GN=Plb1 PE=1 SV=1	1			1	1
>Q2KIU3 TREMBL:Q2KIU3 (Bos taurus) Similar to C1q and tumor necrosis factor related protein 5				1			1	1
>REFSEQ:XP_001474382 Tax_Id=10090 Gene_Symbol=1110025L11Rik RIKEN cDNA 1110025L11				1			1	1
>sp|A0JPN3|BPIB1_RAT BPI fold-containing family B member 1 OS=Rattus norvegicus GN=Bpifb1 PE=2 SV=1	A0JPN3	BPIB1_RAT	BPIB1_RAT BPI fold-containing family B member 1 OS=Rattus norvegicus GN=Bpifb1 PE=2 SV=1	1			1	1
>sp|A1L1K1|PRR5L_RAT Proline-rich protein 5-like OS=Rattus norvegicus GN=Prr5l PE=2 SV=1	A1L1K1	PRR5L_RAT	PRR5L_RAT Proline-rich protein 5-like OS=Rattus norvegicus GN=Prr5l PE=2 SV=1	1			1	1
>sp|D3ZA76|HTRA3_RAT Serine protease HTRA3 OS=Rattus norvegicus GN=Htra3 PE=2 SV=1	D3ZA76	HTRA3_RAT	HTRA3_RAT Serine protease HTRA3 OS=Rattus norvegicus GN=Htra3 PE=2 SV=1	1			1	1
>sp|D3ZTQ1|SFSWA_RAT Splicing factor, suppressor of white-apricot homolog OS=Rattus norvegicus GN=Sfswap PE=2 SV=1	D3ZTQ1	SFSWA_RAT	SFSWA_RAT Splicing factor, suppressor of white-apricot homolog OS=Rattus norvegicus GN=Sfswap PE=2 SV=1	1			1	1
>sp|F1LMZ8|PSD11_RAT 26S proteasome non-ATPase regulatory subunit 11 OS=Rattus norvegicus GN=Psmd11 PE=2 SV=2	F1LMZ8	PSD11_RAT	PSD11_RAT 26S proteasome non-ATPase regulatory subunit 11 OS=Rattus norvegicus GN=Psmd11 PE=2 SV=2	1			1	1
>sp|F1LPQ2|ASCC3_RAT Activating signal cointegrator 1 complex subunit 3 OS=Rattus norvegicus GN=Ascc3 PE=2 SV=1	F1LPQ2	ASCC3_RAT	ASCC3_RAT Activating signal cointegrator 1 complex subunit 3 OS=Rattus norvegicus GN=Ascc3 PE=2 SV=1	1			1	1
>sp|O08835|SYT11_RAT Synaptotagmin-11 OS=Rattus norvegicus GN=Syt11 PE=2 SV=2	O08835	SYT11_RAT	SYT11_RAT Synaptotagmin-11 OS=Rattus norvegicus GN=Syt11 PE=2 SV=2	1			1	1
>sp|O09027|CCBP2_RAT Chemokine-binding protein 2 OS=Rattus norvegicus GN=Ccbp2 PE=2 SV=1	O09027	CCBP2_RAT	CCBP2_RAT Chemokine-binding protein 2 OS=Rattus norvegicus GN=Ccbp2 PE=2 SV=1	1			1	1
>sp|O35567|PUR9_RAT Bifunctional purine biosynthesis protein PURH OS=Rattus norvegicus GN=Atic PE=1 SV=2	O35567	PUR9_RAT	PUR9_RAT Bifunctional purine biosynthesis protein PURH OS=Rattus norvegicus GN=Atic PE=1 SV=2	1			1	1
>sp|O54698|S29A1_RAT Equilibrative nucleoside transporter 1 OS=Rattus norvegicus GN=Slc29a1 PE=2 SV=3	O54698	S29A1_RAT	S29A1_RAT Equilibrative nucleoside transporter 1 OS=Rattus norvegicus GN=Slc29a1 PE=2 SV=3	1			1	1
>sp|O70156|OLR1_RAT Oxidized low-density lipoprotein receptor 1 OS=Rattus norvegicus GN=Olr1 PE=2 SV=1	O70156	OLR1_RAT	OLR1_RAT Oxidized low-density lipoprotein receptor 1 OS=Rattus norvegicus GN=Olr1 PE=2 SV=1	1			1	1
>sp|O88181|BARH2_RAT BarH-like 2 homeobox protein OS=Rattus norvegicus GN=Barhl2 PE=2 SV=1	O88181	BARH2_RAT	BARH2_RAT BarH-like 2 homeobox protein OS=Rattus norvegicus GN=Barhl2 PE=2 SV=1	1			1	1
>sp|O88989|MDHC_RAT Malate dehydrogenase, cytoplasmic OS=Rattus norvegicus GN=Mdh1 PE=1 SV=3	O88989	MDHC_RAT	MDHC_RAT Malate dehydrogenase, cytoplasmic OS=Rattus norvegicus GN=Mdh1 PE=1 SV=3	1			1	1
>sp|P01048|KNT1_RAT T-kininogen 1 OS=Rattus norvegicus GN=Map1 PE=1 SV=2	P01048	KNT1_RAT	KNT1_RAT T-kininogen 1 OS=Rattus norvegicus GN=Map1 PE=1 SV=2	1			1	1
>sp|P01257|CALC_RAT Calcitonin OS=Rattus norvegicus GN=Calca PE=1 SV=1	P01257	CALC_RAT	CALC_RAT Calcitonin OS=Rattus norvegicus GN=Calca PE=1 SV=1	1			1	1
>sp|P04633|UCP1_RAT Mitochondrial brown fat uncoupling protein 1 OS=Rattus norvegicus GN=Ucp1 PE=1 SV=2	P04633	UCP1_RAT	UCP1_RAT Mitochondrial brown fat uncoupling protein 1 OS=Rattus norvegicus GN=Ucp1 PE=1 SV=2	1			1	1
>sp|P06214|HEM2_RAT Delta-aminolevulinic acid dehydratase OS=Rattus norvegicus GN=Alad PE=1 SV=1	P06214	HEM2_RAT	HEM2_RAT Delta-aminolevulinic acid dehydratase OS=Rattus norvegicus GN=Alad PE=1 SV=1	1			1	1
>sp|P06686|AT1A2_RAT Sodium/potassium-transporting ATPase subunit alpha-2 OS=Rattus norvegicus GN=Atp1a2 PE=1 SV=1	P06686	AT1A2_RAT	AT1A2_RAT Sodium/potassium-transporting ATPase subunit alpha-2 OS=Rattus norvegicus GN=Atp1a2 PE=1 SV=1	1			1	1
>sp|P07314|GGT1_RAT Gamma-glutamyltranspeptidase 1 OS=Rattus norvegicus GN=Ggt1 PE=1 SV=4	P07314	GGT1_RAT	GGT1_RAT Gamma-glutamyltranspeptidase 1 OS=Rattus norvegicus GN=Ggt1 PE=1 SV=4	1			1	1
>sp|P09527|RAB7A_RAT Ras-related protein Rab-7a OS=Rattus norvegicus GN=Rab7a PE=1 SV=2	P09527	RAB7A_RAT	RAB7A_RAT Ras-related protein Rab-7a OS=Rattus norvegicus GN=Rab7a PE=1 SV=2	1			1	1
>sp|P0C2C0|RM22_RAT 39S ribosomal protein L22, mitochondrial OS=Rattus norvegicus GN=Mrpl22 PE=1 SV=1	P0C2C0	RM22_RAT	RM22_RAT 39S ribosomal protein L22, mitochondrial OS=Rattus norvegicus GN=Mrpl22 PE=1 SV=1	1			1	1
>sp|P10824|GNAI1_RAT Guanine nucleotide-binding protein G(i) subunit alpha-1 OS=Rattus norvegicus GN=Gnai1 PE=1 SV=3	P10824	GNAI1_RAT	GNAI1_RAT Guanine nucleotide-binding protein G(i) subunit alpha-1 OS=Rattus norvegicus GN=Gnai1 PE=1 SV=3	1			1	1
>sp|P11884|ALDH2_RAT Aldehyde dehydrogenase, mitochondrial OS=Rattus norvegicus GN=Aldh2 PE=1 SV=1	P11884	ALDH2_RAT	ALDH2_RAT Aldehyde dehydrogenase, mitochondrial OS=Rattus norvegicus GN=Aldh2 PE=1 SV=1	1			1	1
>sp|P11915|NLTP_RAT Non-specific lipid-transfer protein OS=Rattus norvegicus GN=Scp2 PE=1 SV=3	P11915	NLTP_RAT	NLTP_RAT Non-specific lipid-transfer protein OS=Rattus norvegicus GN=Scp2 PE=1 SV=3	1			1	1
>sp|P12760|NMU_RAT Neuromedin-U OS=Rattus norvegicus GN=Nmu PE=1 SV=2	P12760	NMU_RAT	NMU_RAT Neuromedin-U OS=Rattus norvegicus GN=Nmu PE=1 SV=2	1			1	1
>sp|P15709|ST2A1_RAT Bile salt sulfotransferase OS=Rattus norvegicus GN=St2a1 PE=2 SV=3	P15709	ST2A1_RAT	ST2A1_RAT Bile salt sulfotransferase OS=Rattus norvegicus GN=St2a1 PE=2 SV=3	1			1	1
>sp|P16036|MPCP_RAT Phosphate carrier protein, mitochondrial OS=Rattus norvegicus GN=Slc25a3 PE=1 SV=1	P16036	MPCP_RAT	MPCP_RAT Phosphate carrier protein, mitochondrial OS=Rattus norvegicus GN=Slc25a3 PE=1 SV=1	1			1	1
>sp|P16177|NK3R_RAT Neuromedin-K receptor OS=Rattus norvegicus GN=Tacr3 PE=2 SV=1	P16177	NK3R_RAT	NK3R_RAT Neuromedin-K receptor OS=Rattus norvegicus GN=Tacr3 PE=2 SV=1	1			1	1
>sp|P19527|NFL_RAT Neurofilament light polypeptide OS=Rattus norvegicus GN=Nefl PE=1 SV=3	P19527	NFL_RAT	NFL_RAT Neurofilament light polypeptide OS=Rattus norvegicus GN=Nefl PE=1 SV=3	1			1	1
>sp|P21674|FST_RAT Follistatin OS=Rattus norvegicus GN=Fst PE=1 SV=1	P21674	FST_RAT	FST_RAT Follistatin OS=Rattus norvegicus GN=Fst PE=1 SV=1	1			1	1
>sp|P27653|C1TC_RAT C-1-tetrahydrofolate synthase, cytoplasmic OS=Rattus norvegicus GN=Mthfd1 PE=1 SV=3	P27653	C1TC_RAT	C1TC_RAT C-1-tetrahydrofolate synthase, cytoplasmic OS=Rattus norvegicus GN=Mthfd1 PE=1 SV=3	1			1	1
>sp|P28471|GBRA4_RAT Gamma-aminobutyric acid receptor subunit alpha-4 OS=Rattus norvegicus GN=Gabra4 PE=2 SV=1	P28471	GBRA4_RAT	GBRA4_RAT Gamma-aminobutyric acid receptor subunit alpha-4 OS=Rattus norvegicus GN=Gabra4 PE=2 SV=1	1			1	1
>sp|P28648|CD63_RAT CD63 antigen OS=Rattus norvegicus GN=Cd63 PE=1 SV=2	P28648	CD63_RAT	CD63_RAT CD63 antigen OS=Rattus norvegicus GN=Cd63 PE=1 SV=2	1			1	1
>sp|P29534|VCAM1_RAT Vascular cell adhesion protein 1 OS=Rattus norvegicus GN=Vcam1 PE=2 SV=1	P29534	VCAM1_RAT	VCAM1_RAT Vascular cell adhesion protein 1 OS=Rattus norvegicus GN=Vcam1 PE=2 SV=1	1			1	1
>sp|P30919|ASPG_RAT N(4)-(Beta-N-acetylglucosaminyl)-L-asparaginase OS=Rattus norvegicus GN=Aga PE=1 SV=2	P30919	ASPG_RAT	ASPG_RAT N(4)-(Beta-N-acetylglucosaminyl)-L-asparaginase OS=Rattus norvegicus GN=Aga PE=1 SV=2	1			1	1
>sp|P31394|PROC_RAT Vitamin K-dependent protein C OS=Rattus norvegicus GN=Proc PE=2 SV=1	P31394	PROC_RAT	PROC_RAT Vitamin K-dependent protein C OS=Rattus norvegicus GN=Proc PE=2 SV=1	1			1	1
>sp|P35171|CX7A2_RAT Cytochrome c oxidase subunit 7A2, mitochondrial OS=Rattus norvegicus GN=Cox7a2 PE=1 SV=1	P35171	CX7A2_RAT	CX7A2_RAT Cytochrome c oxidase subunit 7A2, mitochondrial OS=Rattus norvegicus GN=Cox7a2 PE=1 SV=1	1			1	1
>sp|P35704|PRDX2_RAT Peroxiredoxin-2 OS=Rattus norvegicus GN=Prdx2 PE=1 SV=3	P35704	PRDX2_RAT	PRDX2_RAT Peroxiredoxin-2 OS=Rattus norvegicus GN=Prdx2 PE=1 SV=3	1			1	1
>sp|P37089|SCNNA_RAT Amiloride-sensitive sodium channel subunit alpha OS=Rattus norvegicus GN=Scnn1a PE=1 SV=2	P37089	SCNNA_RAT	SCNNA_RAT Amiloride-sensitive sodium channel subunit alpha OS=Rattus norvegicus GN=Scnn1a PE=1 SV=2	1			1	1
>sp|P41542|USO1_RAT General vesicular transport factor p115 OS=Rattus norvegicus GN=Uso1 PE=1 SV=1	P41542	USO1_RAT	USO1_RAT General vesicular transport factor p115 OS=Rattus norvegicus GN=Uso1 PE=1 SV=1	1			1	1
>sp|P48763|SL9A2_RAT Sodium/hydrogen exchanger 2 OS=Rattus norvegicus GN=Slc9a2 PE=1 SV=1	P48763	SL9A2_RAT	SL9A2_RAT Sodium/hydrogen exchanger 2 OS=Rattus norvegicus GN=Slc9a2 PE=1 SV=1	1			1	1
>sp|P49816|TSC2_RAT Tuberin OS=Rattus norvegicus GN=Tsc2 PE=1 SV=1	P49816	TSC2_RAT	TSC2_RAT Tuberin OS=Rattus norvegicus GN=Tsc2 PE=1 SV=1	1			1	1
>sp|P50545|HCK_RAT Tyrosine-protein kinase HCK OS=Rattus norvegicus GN=Hck PE=1 SV=4	P50545	HCK_RAT	HCK_RAT Tyrosine-protein kinase HCK OS=Rattus norvegicus GN=Hck PE=1 SV=4	1			1	1
>sp|P51882|CD5_RAT T-cell surface glycoprotein CD5 OS=Rattus norvegicus GN=Cd5 PE=2 SV=1	P51882	CD5_RAT	CD5_RAT T-cell surface glycoprotein CD5 OS=Rattus norvegicus GN=Cd5 PE=2 SV=1	1			1	1
>sp|P53534|PYGB_RAT Glycogen phosphorylase, brain form (Fragment) OS=Rattus norvegicus GN=Pygb PE=1 SV=3	P53534	PYGB_RAT	PYGB_RAT Glycogen phosphorylase, brain form (Fragment) OS=Rattus norvegicus GN=Pygb PE=1 SV=3	1			1	1
>sp|P54290|CA2D1_RAT Voltage-dependent calcium channel subunit alpha-2/delta-1 OS=Rattus norvegicus GN=Cacna2d1 PE=1 SV=1	P54290	CA2D1_RAT	CA2D1_RAT Voltage-dependent calcium channel subunit alpha-2/delta-1 OS=Rattus norvegicus GN=Cacna2d1 PE=1 SV=1	1			1	1
>sp|P57097|MERTK_RAT Tyrosine-protein kinase Mer OS=Rattus norvegicus GN=Mertk PE=2 SV=1	P57097	MERTK_RAT	MERTK_RAT Tyrosine-protein kinase Mer OS=Rattus norvegicus GN=Mertk PE=2 SV=1	1			1	1
>sp|P61203|CSN2_RAT COP9 signalosome complex subunit 2 OS=Rattus norvegicus GN=Cops2 PE=2 SV=1	P61203	CSN2_RAT	CSN2_RAT COP9 signalosome complex subunit 2 OS=Rattus norvegicus GN=Cops2 PE=2 SV=1	1			1	1
>sp|P61589|RHOA_RAT Transforming protein RhoA OS=Rattus norvegicus GN=Rhoa PE=1 SV=1	P61589	RHOA_RAT	RHOA_RAT Transforming protein RhoA OS=Rattus norvegicus GN=Rhoa PE=1 SV=1	1			1	1
>sp|P70587|LRRC7_RAT Leucine-rich repeat-containing protein 7 OS=Rattus norvegicus GN=Lrrc7 PE=1 SV=2	P70587	LRRC7_RAT	LRRC7_RAT Leucine-rich repeat-containing protein 7 OS=Rattus norvegicus GN=Lrrc7 PE=1 SV=2	1			1	1
>sp|P80201|ACVR1_RAT Activin receptor type-1 OS=Rattus norvegicus GN=Acvr1 PE=2 SV=1	P80201	ACVR1_RAT	ACVR1_RAT Activin receptor type-1 OS=Rattus norvegicus GN=Acvr1 PE=2 SV=1	1			1	1
>sp|Q00438|PTBP1_RAT Polypyrimidine tract-binding protein 1 OS=Rattus norvegicus GN=Ptbp1 PE=1 SV=1	Q00438	PTBP1_RAT	PTBP1_RAT Polypyrimidine tract-binding protein 1 OS=Rattus norvegicus GN=Ptbp1 PE=1 SV=1	1			1	1
>sp|Q01066|PDE1B_RAT Calcium/calmodulin-dependent 3',5'-cyclic nucleotide phosphodiesterase 1B OS=Rattus norvegicus GN=Pde1b PE=2 SV=1	Q01066	PDE1B_RAT	PDE1B_RAT Calcium/calmodulin-dependent 3',5'-cyclic nucleotide phosphodiesterase 1B OS=Rattus norvegicus GN=Pde1b PE=2 SV=1	1			1	1
>sp|Q02356|AMPD2_RAT AMP deaminase 2 OS=Rattus norvegicus GN=Ampd2 PE=2 SV=2	Q02356	AMPD2_RAT	AMPD2_RAT AMP deaminase 2 OS=Rattus norvegicus GN=Ampd2 PE=2 SV=2	1			1	1
>sp|Q08415|KAT1_RAT Kynurenine--oxoglutarate transaminase 1, mitochondrial OS=Rattus norvegicus GN=Ccbl1 PE=1 SV=1	Q08415	KAT1_RAT	KAT1_RAT Kynurenine--oxoglutarate transaminase 1, mitochondrial OS=Rattus norvegicus GN=Ccbl1 PE=1 SV=1	1			1	1
>sp|Q10739|MMP14_RAT Matrix metalloproteinase-14 OS=Rattus norvegicus GN=Mmp14 PE=2 SV=2	Q10739	MMP14_RAT	MMP14_RAT Matrix metalloproteinase-14 OS=Rattus norvegicus GN=Mmp14 PE=2 SV=2	1			1	1
>sp|Q1RP77|NOP16_RAT Nucleolar protein 16 OS=Rattus norvegicus GN=Nop16 PE=2 SV=1	Q1RP77	NOP16_RAT	NOP16_RAT Nucleolar protein 16 OS=Rattus norvegicus GN=Nop16 PE=2 SV=1	1			1	1
>sp|Q3B8Q2|IF4A3_RAT Eukaryotic initiation factor 4A-III OS=Rattus norvegicus GN=Eif4a3 PE=1 SV=1	Q3B8Q2	IF4A3_RAT	IF4A3_RAT Eukaryotic initiation factor 4A-III OS=Rattus norvegicus GN=Eif4a3 PE=1 SV=1	1			1	1
>sp|Q3SWS9|JKIP1_RAT Janus kinase and microtubule-interacting protein 1 OS=Rattus norvegicus GN=Jakmip1 PE=1 SV=1	Q3SWS9	JKIP1_RAT	JKIP1_RAT Janus kinase and microtubule-interacting protein 1 OS=Rattus norvegicus GN=Jakmip1 PE=1 SV=1	1			1	1
>sp|Q3T1K5|CAZA2_RAT F-actin-capping protein subunit alpha-2 OS=Rattus norvegicus GN=Capza2 PE=1 SV=1	Q3T1K5	CAZA2_RAT	CAZA2_RAT F-actin-capping protein subunit alpha-2 OS=Rattus norvegicus GN=Capza2 PE=1 SV=1	1			1	1
>sp|Q4G009|MCTS1_RAT Malignant T-cell-amplified sequence 1 OS=Rattus norvegicus GN=Mcts1 PE=2 SV=1	Q4G009	MCTS1_RAT	MCTS1_RAT Malignant T-cell-amplified sequence 1 OS=Rattus norvegicus GN=Mcts1 PE=2 SV=1	1			1	1
>sp|Q4QQW8|PLBL2_RAT Putative phospholipase B-like 2 OS=Rattus norvegicus GN=Plbd2 PE=1 SV=2	Q4QQW8	PLBL2_RAT	PLBL2_RAT Putative phospholipase B-like 2 OS=Rattus norvegicus GN=Plbd2 PE=1 SV=2	1			1	1
>sp|Q561Q8|MED4_RAT Mediator of RNA polymerase II transcription subunit 4 OS=Rattus norvegicus GN=Med4 PE=2 SV=1	Q561Q8	MED4_RAT	MED4_RAT Mediator of RNA polymerase II transcription subunit 4 OS=Rattus norvegicus GN=Med4 PE=2 SV=1	1			1	1
>sp|Q5FB95|LMA1L_RAT Protein ERGIC-53-like OS=Rattus norvegicus GN=Lman1l PE=1 SV=1	Q5FB95	LMA1L_RAT	LMA1L_RAT Protein ERGIC-53-like OS=Rattus norvegicus GN=Lman1l PE=1 SV=1	1			1	1
>sp|Q5FVK6|C2D1B_RAT Coiled-coil and C2 domain-containing protein 1B OS=Rattus norvegicus GN=Cc2d1b PE=1 SV=2	Q5FVK6	C2D1B_RAT	C2D1B_RAT Coiled-coil and C2 domain-containing protein 1B OS=Rattus norvegicus GN=Cc2d1b PE=1 SV=2	1			1	1
>sp|Q5FVN8|WSDU1_RAT WD repeat, SAM and U-box domain-containing protein 1 OS=Rattus norvegicus GN=Wdsub1 PE=2 SV=1	Q5FVN8	WSDU1_RAT	WSDU1_RAT WD repeat, SAM and U-box domain-containing protein 1 OS=Rattus norvegicus GN=Wdsub1 PE=2 SV=1	1			1	1
>sp|Q5FVQ4|MLEC_RAT Malectin OS=Rattus norvegicus GN=Mlec PE=2 SV=1	Q5FVQ4	MLEC_RAT	MLEC_RAT Malectin OS=Rattus norvegicus GN=Mlec PE=2 SV=1	1			1	1
>sp|Q5I0J4|SKA2_RAT Spindle and kinetochore-associated protein 2 OS=Rattus norvegicus GN=Ska2 PE=2 SV=1	Q5I0J4	SKA2_RAT	SKA2_RAT Spindle and kinetochore-associated protein 2 OS=Rattus norvegicus GN=Ska2 PE=2 SV=1	1			1	1
>sp|Q5M9F1|RBM34_RAT RNA-binding protein 34 OS=Rattus norvegicus GN=Rbm34 PE=2 SV=1	Q5M9F1	RBM34_RAT	RBM34_RAT RNA-binding protein 34 OS=Rattus norvegicus GN=Rbm34 PE=2 SV=1	1			1	1
>sp|Q5PQL7|ITM2C_RAT Integral membrane protein 2C OS=Rattus norvegicus GN=Itm2c PE=2 SV=1	Q5PQL7	ITM2C_RAT	ITM2C_RAT Integral membrane protein 2C OS=Rattus norvegicus GN=Itm2c PE=2 SV=1	1			1	1
>sp|Q5U309|GT253_RAT Probable inactive glycosyltransferase 25 family member 3 OS=Rattus norvegicus GN=Cercam PE=2 SV=2	Q5U309	GT253_RAT	GT253_RAT Probable inactive glycosyltransferase 25 family member 3 OS=Rattus norvegicus GN=Cercam PE=2 SV=2	1			1	1
>sp|Q5XI59|RNF10_RAT RING finger protein 10 OS=Rattus norvegicus GN=Rnf10 PE=2 SV=1	Q5XI59	RNF10_RAT	RNF10_RAT RING finger protein 10 OS=Rattus norvegicus GN=Rnf10 PE=2 SV=1	1			1	1
>sp|Q5XIB4|UFSP2_RAT Ufm1-specific protease 2 OS=Rattus norvegicus GN=Ufsp2 PE=2 SV=1	Q5XIB4	UFSP2_RAT	UFSP2_RAT Ufm1-specific protease 2 OS=Rattus norvegicus GN=Ufsp2 PE=2 SV=1	1			1	1
>sp|Q5XIJ8|CCD65_RAT Coiled-coil domain-containing protein 65 OS=Rattus norvegicus GN=Ccdc65 PE=2 SV=1	Q5XIJ8	CCD65_RAT	CCD65_RAT Coiled-coil domain-containing protein 65 OS=Rattus norvegicus GN=Ccdc65 PE=2 SV=1	1			1	1
>sp|Q62640|GRID1_RAT Glutamate receptor ionotropic, delta-1 OS=Rattus norvegicus GN=Grid1 PE=2 SV=1	Q62640	GRID1_RAT	GRID1_RAT Glutamate receptor ionotropic, delta-1 OS=Rattus norvegicus GN=Grid1 PE=2 SV=1	1			1	1
>sp|Q62919|NELL1_RAT Protein kinase C-binding protein NELL1 OS=Rattus norvegicus GN=Nell1 PE=2 SV=2	Q62919	NELL1_RAT	NELL1_RAT Protein kinase C-binding protein NELL1 OS=Rattus norvegicus GN=Nell1 PE=2 SV=2	1			1	1
>sp|Q63170|DYH7_RAT Dynein heavy chain 7, axonemal OS=Rattus norvegicus GN=Dnah7 PE=2 SV=2	Q63170	DYH7_RAT	DYH7_RAT Dynein heavy chain 7, axonemal OS=Rattus norvegicus GN=Dnah7 PE=2 SV=2	1			1	1
>sp|Q63186|EI2BD_RAT Translation initiation factor eIF-2B subunit delta OS=Rattus norvegicus GN=Eif2b4 PE=2 SV=1	Q63186	EI2BD_RAT	EI2BD_RAT Translation initiation factor eIF-2B subunit delta OS=Rattus norvegicus GN=Eif2b4 PE=2 SV=1	1			1	1
>sp|Q63270|ACOC_RAT Cytoplasmic aconitate hydratase OS=Rattus norvegicus GN=Aco1 PE=1 SV=1	Q63270	ACOC_RAT	ACOC_RAT Cytoplasmic aconitate hydratase OS=Rattus norvegicus GN=Aco1 PE=1 SV=1	1			1	1
>sp|Q63621|IL1AP_RAT Interleukin-1 receptor accessory protein OS=Rattus norvegicus GN=Il1rap PE=2 SV=1	Q63621	IL1AP_RAT	IL1AP_RAT Interleukin-1 receptor accessory protein OS=Rattus norvegicus GN=Il1rap PE=2 SV=1	1			1	1
>sp|Q63644|ROCK1_RAT Rho-associated protein kinase 1 OS=Rattus norvegicus GN=Rock1 PE=1 SV=1	Q63644	ROCK1_RAT	ROCK1_RAT Rho-associated protein kinase 1 OS=Rattus norvegicus GN=Rock1 PE=1 SV=1	1			1	1
>sp|Q64535|ATP7B_RAT Copper-transporting ATPase 2 OS=Rattus norvegicus GN=Atp7b PE=2 SV=1	Q64535	ATP7B_RAT	ATP7B_RAT Copper-transporting ATPase 2 OS=Rattus norvegicus GN=Atp7b PE=2 SV=1	1			1	1
>sp|Q66H62|CYLD_RAT Ubiquitin carboxyl-terminal hydrolase CYLD OS=Rattus norvegicus GN=Cyld PE=2 SV=1	Q66H62	CYLD_RAT	CYLD_RAT Ubiquitin carboxyl-terminal hydrolase CYLD OS=Rattus norvegicus GN=Cyld PE=2 SV=1	1			1	1
>sp|Q66HF8|AL1B1_RAT Aldehyde dehydrogenase X, mitochondrial OS=Rattus norvegicus GN=Aldh1b1 PE=1 SV=1	Q66HF8	AL1B1_RAT	AL1B1_RAT Aldehyde dehydrogenase X, mitochondrial OS=Rattus norvegicus GN=Aldh1b1 PE=1 SV=1	1			1	1
>sp|Q6AXM7|HBS1L_RAT HBS1-like protein OS=Rattus norvegicus GN=Hbs1l PE=2 SV=1	Q6AXM7	HBS1L_RAT	HBS1L_RAT HBS1-like protein OS=Rattus norvegicus GN=Hbs1l PE=2 SV=1	1			1	1
>sp|Q6AY76|TM248_RAT Transmembrane protein 248 OS=Rattus norvegicus GN=Tmem248 PE=2 SV=1	Q6AY76	TM248_RAT	TM248_RAT Transmembrane protein 248 OS=Rattus norvegicus GN=Tmem248 PE=2 SV=1	1			1	1
>sp|Q6AYH3|RNF34_RAT E3 ubiquitin-protein ligase RNF34 OS=Rattus norvegicus GN=Rnf34 PE=1 SV=1	Q6AYH3	RNF34_RAT	RNF34_RAT E3 ubiquitin-protein ligase RNF34 OS=Rattus norvegicus GN=Rnf34 PE=1 SV=1	1			1	1
>sp|Q6AYK4|B2L14_RAT Apoptosis facilitator Bcl-2-like protein 14 OS=Rattus norvegicus GN=Bcl2l14 PE=2 SV=1	Q6AYK4	B2L14_RAT	B2L14_RAT Apoptosis facilitator Bcl-2-like protein 14 OS=Rattus norvegicus GN=Bcl2l14 PE=2 SV=1	1			1	1
>sp|Q6AYR2|NDRG3_RAT Protein NDRG3 OS=Rattus norvegicus GN=Ndrg3 PE=2 SV=1	Q6AYR2	NDRG3_RAT	NDRG3_RAT Protein NDRG3 OS=Rattus norvegicus GN=Ndrg3 PE=2 SV=1	1			1	1
>sp|Q6IE52|MUG2_RAT Murinoglobulin-2 OS=Rattus norvegicus GN=Mug2 PE=1 SV=1	Q6IE52	MUG2_RAT	MUG2_RAT Murinoglobulin-2 OS=Rattus norvegicus GN=Mug2 PE=1 SV=1	1			1	1
>sp|Q6P6S0|SNP47_RAT Synaptosomal-associated protein 47 OS=Rattus norvegicus GN=Snap47 PE=2 SV=1	Q6P6S0	SNP47_RAT	SNP47_RAT Synaptosomal-associated protein 47 OS=Rattus norvegicus GN=Snap47 PE=2 SV=1	1			1	1
>sp|Q6P720|ARHGP_RAT Rho guanine nucleotide exchange factor 25 OS=Rattus norvegicus GN=Arhgef25 PE=2 SV=1	Q6P720	ARHGP_RAT	ARHGP_RAT Rho guanine nucleotide exchange factor 25 OS=Rattus norvegicus GN=Arhgef25 PE=2 SV=1	1			1	1
>sp|Q6P734|IC1_RAT Plasma protease C1 inhibitor OS=Rattus norvegicus GN=Serping1 PE=2 SV=1	Q6P734	IC1_RAT	IC1_RAT Plasma protease C1 inhibitor OS=Rattus norvegicus GN=Serping1 PE=2 SV=1	1			1	1
>sp|Q6Q0N1|CNDP2_RAT Cytosolic non-specific dipeptidase OS=Rattus norvegicus GN=Cndp2 PE=1 SV=1	Q6Q0N1	CNDP2_RAT	CNDP2_RAT Cytosolic non-specific dipeptidase OS=Rattus norvegicus GN=Cndp2 PE=1 SV=1	1			1	1
>sp|Q6VBQ5|MYADM_RAT Myeloid-associated differentiation marker OS=Rattus norvegicus GN=Myadm PE=2 SV=1	Q6VBQ5	MYADM_RAT	MYADM_RAT Myeloid-associated differentiation marker OS=Rattus norvegicus GN=Myadm PE=2 SV=1	1			1	1
>sp|Q71LX6|XIRP2_RAT Xin actin-binding repeat-containing protein 2 OS=Rattus norvegicus GN=Xirp2 PE=2 SV=1	Q71LX6	XIRP2_RAT	XIRP2_RAT Xin actin-binding repeat-containing protein 2 OS=Rattus norvegicus GN=Xirp2 PE=2 SV=1	1			1	1
>sp|Q793F9|VPS4A_RAT Vacuolar protein sorting-associated protein 4A OS=Rattus norvegicus GN=Vps4a PE=2 SV=1	Q793F9	VPS4A_RAT	VPS4A_RAT Vacuolar protein sorting-associated protein 4A OS=Rattus norvegicus GN=Vps4a PE=2 SV=1	1			1	1
>sp|Q7TP48|APMAP_RAT Adipocyte plasma membrane-associated protein OS=Rattus norvegicus GN=Apmap PE=2 SV=2	Q7TP48	APMAP_RAT	APMAP_RAT Adipocyte plasma membrane-associated protein OS=Rattus norvegicus GN=Apmap PE=2 SV=2	1			1	1
>sp|Q80WK7|S29A3_RAT Equilibrative nucleoside transporter 3 OS=Rattus norvegicus GN=Slc29a3 PE=1 SV=2	Q80WK7	S29A3_RAT	S29A3_RAT Equilibrative nucleoside transporter 3 OS=Rattus norvegicus GN=Slc29a3 PE=1 SV=2	1			1	1
>sp|Q8CHN8|MASP1_RAT Mannan-binding lectin serine protease 1 OS=Rattus norvegicus GN=Masp1 PE=1 SV=2	Q8CHN8	MASP1_RAT	MASP1_RAT Mannan-binding lectin serine protease 1 OS=Rattus norvegicus GN=Masp1 PE=1 SV=2	1			1	1
>sp|Q8CIZ5|DMBT1_RAT Deleted in malignant brain tumors 1 protein OS=Rattus norvegicus GN=Dmbt1 PE=1 SV=1	Q8CIZ5	DMBT1_RAT	DMBT1_RAT Deleted in malignant brain tumors 1 protein OS=Rattus norvegicus GN=Dmbt1 PE=1 SV=1	1			1	1
>sp|Q8K4S7|CBLB_RAT E3 ubiquitin-protein ligase CBL-B OS=Rattus norvegicus GN=Cblb PE=2 SV=1	Q8K4S7	CBLB_RAT	CBLB_RAT E3 ubiquitin-protein ligase CBL-B OS=Rattus norvegicus GN=Cblb PE=2 SV=1	1			1	1
>sp|Q8VGC3|CACB2_RAT Voltage-dependent L-type calcium channel subunit beta-2 OS=Rattus norvegicus GN=Cacnb2 PE=1 SV=2	Q8VGC3	CACB2_RAT	CACB2_RAT Voltage-dependent L-type calcium channel subunit beta-2 OS=Rattus norvegicus GN=Cacnb2 PE=1 SV=2	1			1	1
>sp|Q8VHQ7|SYTL4_RAT Synaptotagmin-like protein 4 OS=Rattus norvegicus GN=Sytl4 PE=1 SV=1	Q8VHQ7	SYTL4_RAT	SYTL4_RAT Synaptotagmin-like protein 4 OS=Rattus norvegicus GN=Sytl4 PE=1 SV=1	1			1	1
>sp|Q8VIB2|DAXX_RAT Death domain-associated protein 6 OS=Rattus norvegicus GN=Daxx PE=2 SV=1	Q8VIB2	DAXX_RAT	DAXX_RAT Death domain-associated protein 6 OS=Rattus norvegicus GN=Daxx PE=2 SV=1	1			1	1
>sp|Q9EPZ7|SO1C1_RAT Solute carrier organic anion transporter family member 1C1 OS=Rattus norvegicus GN=Slco1c1 PE=1 SV=1	Q9EPZ7	SO1C1_RAT	SO1C1_RAT Solute carrier organic anion transporter family member 1C1 OS=Rattus norvegicus GN=Slco1c1 PE=1 SV=1	1			1	1
>sp|Q9ERS1|KCNKC_RAT Potassium channel subfamily K member 12 OS=Rattus norvegicus GN=Kcnk12 PE=2 SV=1	Q9ERS1	KCNKC_RAT	KCNKC_RAT Potassium channel subfamily K member 12 OS=Rattus norvegicus GN=Kcnk12 PE=2 SV=1	1			1	1
>sp|Q9ESR9|ABCA2_RAT ATP-binding cassette sub-family A member 2 OS=Rattus norvegicus GN=Abca2 PE=1 SV=1	Q9ESR9	ABCA2_RAT	ABCA2_RAT ATP-binding cassette sub-family A member 2 OS=Rattus norvegicus GN=Abca2 PE=1 SV=1	1			1	1
>sp|Q9JHL3|ECEL1_RAT Endothelin-converting enzyme-like 1 OS=Rattus norvegicus GN=Ecel1 PE=2 SV=1	Q9JHL3	ECEL1_RAT	ECEL1_RAT Endothelin-converting enzyme-like 1 OS=Rattus norvegicus GN=Ecel1 PE=2 SV=1	1			1	1
>sp|Q9JJS5|SH3B4_RAT SH3 domain-binding protein 4 OS=Rattus norvegicus GN=Sh3bp4 PE=2 SV=2	Q9JJS5	SH3B4_RAT	SH3B4_RAT SH3 domain-binding protein 4 OS=Rattus norvegicus GN=Sh3bp4 PE=2 SV=2	1			1	1
>sp|Q9QYJ6|PDE10_RAT cAMP and cAMP-inhibited cGMP 3',5'-cyclic phosphodiesterase 10A OS=Rattus norvegicus GN=Pde10a PE=1 SV=1	Q9QYJ6	PDE10_RAT	PDE10_RAT cAMP and cAMP-inhibited cGMP 3',5'-cyclic phosphodiesterase 10A OS=Rattus norvegicus GN=Pde10a PE=1 SV=1	1			1	1
>sp|Q9QYM2|PARG_RAT Poly(ADP-ribose) glycohydrolase OS=Rattus norvegicus GN=Parg PE=1 SV=1	Q9QYM2	PARG_RAT	PARG_RAT Poly(ADP-ribose) glycohydrolase OS=Rattus norvegicus GN=Parg PE=1 SV=1	1			1	1
>sp|Q9R010|CIB1_RAT Calcium and integrin-binding protein 1 OS=Rattus norvegicus GN=Cib1 PE=1 SV=3	Q9R010	CIB1_RAT	CIB1_RAT Calcium and integrin-binding protein 1 OS=Rattus norvegicus GN=Cib1 PE=1 SV=3	1			1	1
>sp|Q9WV41|INSL6_RAT Insulin-like peptide INSL6 OS=Rattus norvegicus GN=Insl6 PE=2 SV=1	Q9WV41	INSL6_RAT	INSL6_RAT Insulin-like peptide INSL6 OS=Rattus norvegicus GN=Insl6 PE=2 SV=1	1			1	1
>sp|Q9WVK7|HCDH_RAT Hydroxyacyl-coenzyme A dehydrogenase, mitochondrial OS=Rattus norvegicus GN=Hadh PE=2 SV=1	Q9WVK7	HCDH_RAT	HCDH_RAT Hydroxyacyl-coenzyme A dehydrogenase, mitochondrial OS=Rattus norvegicus GN=Hadh PE=2 SV=1	1			1	1
>sp|Q9WVS9|CLOCK_RAT Circadian locomoter output cycles protein kaput OS=Rattus norvegicus GN=Clock PE=2 SV=1	Q9WVS9	CLOCK_RAT	CLOCK_RAT Circadian locomoter output cycles protein kaput OS=Rattus norvegicus GN=Clock PE=2 SV=1	1			1	1
>sp|Q9Z0M4|MCP_RAT Membrane cofactor protein OS=Rattus norvegicus GN=Cd46 PE=1 SV=1	Q9Z0M4	MCP_RAT	MCP_RAT Membrane cofactor protein OS=Rattus norvegicus GN=Cd46 PE=1 SV=1	1			1	1
>tr|A1A5Q1|A1A5Q1_RAT Parp9 protein OS=Rattus norvegicus GN=Parp9 PE=2 SV=1	A1A5Q1	A1A5Q1_RAT	A1A5Q1_RAT Parp9 protein OS=Rattus norvegicus GN=Parp9 PE=2 SV=1	1			1	1
>tr|B0BNA3|B0BNA3_RAT Arginyl-tRNA synthetase 2, mitochondrial OS=Rattus norvegicus GN=Rars2 PE=2 SV=1	B0BNA3	B0BNA3_RAT	B0BNA3_RAT Arginyl-tRNA synthetase 2, mitochondrial OS=Rattus norvegicus GN=Rars2 PE=2 SV=1	1			1	1
>tr|B0BNK1|B0BNK1_RAT Protein Rab5c OS=Rattus norvegicus GN=Rab5c PE=2 SV=1	B0BNK1	B0BNK1_RAT	B0BNK1_RAT Protein Rab5c OS=Rattus norvegicus GN=Rab5c PE=2 SV=1	1			1	1
>tr|B1H291|B1H291_RAT Protein Shcbp1l OS=Rattus norvegicus GN=Shcbp1l PE=2 SV=1	B1H291	B1H291_RAT	B1H291_RAT Protein Shcbp1l OS=Rattus norvegicus GN=Shcbp1l PE=2 SV=1	1			1	1
>tr|B2GV44|B2GV44_RAT Protein RGD1561648 OS=Rattus norvegicus GN=RGD1561648 PE=2 SV=1	B2GV44	B2GV44_RAT	B2GV44_RAT Protein RGD1561648 OS=Rattus norvegicus GN=RGD1561648 PE=2 SV=1	1			1	1
>tr|B2GV98|B2GV98_RAT Lrch1 protein OS=Rattus norvegicus GN=Lrch1 PE=2 SV=1	B2GV98	B2GV98_RAT	B2GV98_RAT Lrch1 protein OS=Rattus norvegicus GN=Lrch1 PE=2 SV=1	1			1	1
>tr|B5DEN3|B5DEN3_RAT Abhydrolase domain containing 8 OS=Rattus norvegicus GN=Abhd8 PE=2 SV=1	B5DEN3	B5DEN3_RAT	B5DEN3_RAT Abhydrolase domain containing 8 OS=Rattus norvegicus GN=Abhd8 PE=2 SV=1	1			1	1
>tr|D3Z833|D3Z833_RAT Protein Pbrm1 OS=Rattus norvegicus GN=Pbrm1 PE=2 SV=1	D3Z833	D3Z833_RAT	D3Z833_RAT Protein Pbrm1 OS=Rattus norvegicus GN=Pbrm1 PE=2 SV=1	1			1	1
>tr|D3Z8C7|D3Z8C7_RAT Protein Wdr48 OS=Rattus norvegicus GN=Wdr48 PE=4 SV=1	D3Z8C7	D3Z8C7_RAT	D3Z8C7_RAT Protein Wdr48 OS=Rattus norvegicus GN=Wdr48 PE=4 SV=1	1			1	1
>tr|D3ZA68|D3ZA68_RAT Progressive external ophthalmoplegia 1 homolog (Human) (Predicted) OS=Rattus norvegicus GN=Peo1 PE=4 SV=1	D3ZA68	D3ZA68_RAT	D3ZA68_RAT Progressive external ophthalmoplegia 1 homolog (Human) (Predicted) OS=Rattus norvegicus GN=Peo1 PE=4 SV=1	1			1	1
>tr|D3ZAT7|D3ZAT7_RAT Protein Fam83f OS=Rattus norvegicus GN=Fam83f PE=4 SV=1	D3ZAT7	D3ZAT7_RAT	D3ZAT7_RAT Protein Fam83f OS=Rattus norvegicus GN=Fam83f PE=4 SV=1	1			1	1
>tr|D3ZBG7|D3ZBG7_RAT Dual specificity phosphatase 10 (Predicted) OS=Rattus norvegicus GN=Dusp10 PE=4 SV=1	D3ZBG7	D3ZBG7_RAT	D3ZBG7_RAT Dual specificity phosphatase 10 (Predicted) OS=Rattus norvegicus GN=Dusp10 PE=4 SV=1	1			1	1
>tr|D3ZBL2|D3ZBL2_RAT Protein Zbtb6 OS=Rattus norvegicus GN=Zbtb6 PE=4 SV=1	D3ZBL2	D3ZBL2_RAT	D3ZBL2_RAT Protein Zbtb6 OS=Rattus norvegicus GN=Zbtb6 PE=4 SV=1	1			1	1
>tr|D3ZBL6|D3ZBL6_RAT Protein Nup160 OS=Rattus norvegicus GN=Nup160 PE=2 SV=2	D3ZBL6	D3ZBL6_RAT	D3ZBL6_RAT Protein Nup160 OS=Rattus norvegicus GN=Nup160 PE=2 SV=2	1			1	1
>tr|D3ZBS8|D3ZBS8_RAT Protein LOC690235 OS=Rattus norvegicus GN=LOC690235 PE=4 SV=1	D3ZBS8	D3ZBS8_RAT	D3ZBS8_RAT Protein LOC690235 OS=Rattus norvegicus GN=LOC690235 PE=4 SV=1	1			1	1
>tr|D3ZC87|D3ZC87_RAT Protein Maff OS=Rattus norvegicus GN=Maff PE=4 SV=1	D3ZC87	D3ZC87_RAT	D3ZC87_RAT Protein Maff OS=Rattus norvegicus GN=Maff PE=4 SV=1	1			1	1
>tr|D3ZCS4|D3ZCS4_RAT Protein Iqgap3 OS=Rattus norvegicus GN=Iqgap3 PE=4 SV=1	D3ZCS4	D3ZCS4_RAT	D3ZCS4_RAT Protein Iqgap3 OS=Rattus norvegicus GN=Iqgap3 PE=4 SV=1	1			1	1
>tr|D3ZD73|D3ZD73_RAT Protein Ddx6 OS=Rattus norvegicus GN=Ddx6 PE=3 SV=1	D3ZD73	D3ZD73_RAT	D3ZD73_RAT Protein Ddx6 OS=Rattus norvegicus GN=Ddx6 PE=3 SV=1	1			1	1
>tr|D3ZDT7|D3ZDT7_RAT Protein Espl1 OS=Rattus norvegicus GN=Espl1 PE=4 SV=2	D3ZDT7	D3ZDT7_RAT	D3ZDT7_RAT Protein Espl1 OS=Rattus norvegicus GN=Espl1 PE=4 SV=2	1			1	1
>tr|D3ZED7|D3ZED7_RAT Protein Prr19 OS=Rattus norvegicus GN=Prr19 PE=4 SV=1	D3ZED7	D3ZED7_RAT	D3ZED7_RAT Protein Prr19 OS=Rattus norvegicus GN=Prr19 PE=4 SV=1	1			1	1
>tr|D3ZEI9|D3ZEI9_RAT Protein Pibf1 OS=Rattus norvegicus GN=Pibf1 PE=2 SV=2	D3ZEI9	D3ZEI9_RAT	D3ZEI9_RAT Protein Pibf1 OS=Rattus norvegicus GN=Pibf1 PE=2 SV=2	1			1	1
>tr|D3ZF03|D3ZF03_RAT Protein Aifm3 OS=Rattus norvegicus GN=Aifm3 PE=2 SV=1	D3ZF03	D3ZF03_RAT	D3ZF03_RAT Protein Aifm3 OS=Rattus norvegicus GN=Aifm3 PE=2 SV=1	1			1	1
>tr|D3ZG11|D3ZG11_RAT Protein Slc5a9 OS=Rattus norvegicus GN=Slc5a9 PE=3 SV=2	D3ZG11	D3ZG11_RAT	D3ZG11_RAT Protein Slc5a9 OS=Rattus norvegicus GN=Slc5a9 PE=3 SV=2	1			1	1
>tr|D3ZGC9|D3ZGC9_RAT Protein LOC100910373 OS=Rattus norvegicus GN=LOC100910373 PE=2 SV=2	D3ZGC9	D3ZGC9_RAT	D3ZGC9_RAT Protein LOC100910373 OS=Rattus norvegicus GN=LOC100910373 PE=2 SV=2	1			1	1
>tr|D3ZGJ2|D3ZGJ2_RAT Protein Espnl OS=Rattus norvegicus GN=Espnl PE=4 SV=2	D3ZGJ2	D3ZGJ2_RAT	D3ZGJ2_RAT Protein Espnl OS=Rattus norvegicus GN=Espnl PE=4 SV=2	1			1	1
>tr|D3ZGL3|D3ZGL3_RAT Protein Hhip OS=Rattus norvegicus GN=Hhip PE=4 SV=1	D3ZGL3	D3ZGL3_RAT	D3ZGL3_RAT Protein Hhip OS=Rattus norvegicus GN=Hhip PE=4 SV=1	1			1	1
>tr|D3ZGU6|D3ZGU6_RAT Mitogen activated protein kinase kinase kinase 4 (Predicted) OS=Rattus norvegicus GN=Map3k4 PE=4 SV=1	D3ZGU6	D3ZGU6_RAT	D3ZGU6_RAT Mitogen activated protein kinase kinase kinase 4 (Predicted) OS=Rattus norvegicus GN=Map3k4 PE=4 SV=1	1			1	1
>tr|D3ZH34|D3ZH34_RAT Protein Fam46a OS=Rattus norvegicus GN=Fam46a PE=4 SV=1	D3ZH34	D3ZH34_RAT	D3ZH34_RAT Protein Fam46a OS=Rattus norvegicus GN=Fam46a PE=4 SV=1	1			1	1
>tr|D3ZH92|D3ZH92_RAT Kelch-like 26 (Drosophila) (Predicted), isoform CRA_d OS=Rattus norvegicus GN=Klhl26 PE=4 SV=1	D3ZH92	D3ZH92_RAT	D3ZH92_RAT Kelch-like 26 (Drosophila) (Predicted), isoform CRA_d OS=Rattus norvegicus GN=Klhl26 PE=4 SV=1	1			1	1
>tr|D3ZHB7|D3ZHB7_RAT Protein Ube3c OS=Rattus norvegicus GN=Ube3c PE=4 SV=2	D3ZHB7	D3ZHB7_RAT	D3ZHB7_RAT Protein Ube3c OS=Rattus norvegicus GN=Ube3c PE=4 SV=2	1			1	1
>tr|D3ZHG4|D3ZHG4_RAT Oxysterol-binding protein OS=Rattus norvegicus GN=Osbp2 PE=2 SV=2	D3ZHG4	D3ZHG4_RAT	D3ZHG4_RAT Oxysterol-binding protein OS=Rattus norvegicus GN=Osbp2 PE=2 SV=2	1			1	1
>tr|D3ZHG8|D3ZHG8_RAT Golgi associated, gamma adaptin ear containing, ARF binding protein 3 (Predicted) OS=Rattus norvegicus GN=Gga3 PE=4 SV=1	D3ZHG8	D3ZHG8_RAT	D3ZHG8_RAT Golgi associated, gamma adaptin ear containing, ARF binding protein 3 (Predicted) OS=Rattus norvegicus GN=Gga3 PE=4 SV=1	1			1	1
>tr|D3ZHP9|D3ZHP9_RAT Protein RGD1563978 OS=Rattus norvegicus GN=RGD1563978 PE=4 SV=2	D3ZHP9	D3ZHP9_RAT	D3ZHP9_RAT Protein RGD1563978 OS=Rattus norvegicus GN=RGD1563978 PE=4 SV=2	1			1	1
>tr|D3ZI76|D3ZI76_RAT Protein Gpat2 OS=Rattus norvegicus GN=Gpat2 PE=4 SV=1	D3ZI76	D3ZI76_RAT	D3ZI76_RAT Protein Gpat2 OS=Rattus norvegicus GN=Gpat2 PE=4 SV=1	1			1	1
>tr|D3ZIK8|D3ZIK8_RAT Protein Fbxo38 OS=Rattus norvegicus GN=Fbxo38 PE=4 SV=1	D3ZIK8	D3ZIK8_RAT	D3ZIK8_RAT Protein Fbxo38 OS=Rattus norvegicus GN=Fbxo38 PE=4 SV=1	1			1	1
>tr|D3ZJC7|D3ZJC7_RAT Protein LOC100910867 OS=Rattus norvegicus GN=LOC100910867 PE=2 SV=1	D3ZJC7	D3ZJC7_RAT	D3ZJC7_RAT Protein LOC100910867 OS=Rattus norvegicus GN=LOC100910867 PE=2 SV=1	1			1	1
>tr|D3ZJU4|D3ZJU4_RAT Protein Sesn1 OS=Rattus norvegicus GN=Sesn1 PE=4 SV=1	D3ZJU4	D3ZJU4_RAT	D3ZJU4_RAT Protein Sesn1 OS=Rattus norvegicus GN=Sesn1 PE=4 SV=1	1			1	1
>tr|D3ZJW8|D3ZJW8_RAT Protein Med25 OS=Rattus norvegicus GN=Med25 PE=2 SV=2	D3ZJW8	D3ZJW8_RAT	D3ZJW8_RAT Protein Med25 OS=Rattus norvegicus GN=Med25 PE=2 SV=2	1			1	1
>tr|D3ZKP6|D3ZKP6_RAT Protein Mlkl OS=Rattus norvegicus GN=Mlkl PE=4 SV=2	D3ZKP6	D3ZKP6_RAT	D3ZKP6_RAT Protein Mlkl OS=Rattus norvegicus GN=Mlkl PE=4 SV=2	1			1	1
>tr|D3ZL06|D3ZL06_RAT Protein LOC100359829 OS=Rattus norvegicus GN=Smpd5 PE=4 SV=1	D3ZL06	D3ZL06_RAT	D3ZL06_RAT Protein LOC100359829 OS=Rattus norvegicus GN=Smpd5 PE=4 SV=1	1			1	1
>tr|D3ZM20|D3ZM20_RAT Kinesin family member 13A (Predicted) OS=Rattus norvegicus GN=Kif13a PE=3 SV=1	D3ZM20	D3ZM20_RAT	D3ZM20_RAT Kinesin family member 13A (Predicted) OS=Rattus norvegicus GN=Kif13a PE=3 SV=1	1			1	1
>tr|D3ZM54|D3ZM54_RAT Protein LOC679087 OS=Rattus norvegicus GN=LOC679087 PE=4 SV=1	D3ZM54	D3ZM54_RAT	D3ZM54_RAT Protein LOC679087 OS=Rattus norvegicus GN=LOC679087 PE=4 SV=1	1			1	1
>tr|D3ZM61|D3ZM61_RAT Protein Zfp653 OS=Rattus norvegicus GN=Zfp653 PE=4 SV=2	D3ZM61	D3ZM61_RAT	D3ZM61_RAT Protein Zfp653 OS=Rattus norvegicus GN=Zfp653 PE=4 SV=2	1			1	1
>tr|D3ZMC8|D3ZMC8_RAT Protein Olr641 OS=Rattus norvegicus GN=Olr641 PE=3 SV=1	D3ZMC8	D3ZMC8_RAT	D3ZMC8_RAT Protein Olr641 OS=Rattus norvegicus GN=Olr641 PE=3 SV=1	1			1	1
>tr|D3ZMJ7|D3ZMJ7_RAT Protein Wnk2 OS=Rattus norvegicus GN=Wnk2 PE=4 SV=2	D3ZMJ7	D3ZMJ7_RAT	D3ZMJ7_RAT Protein Wnk2 OS=Rattus norvegicus GN=Wnk2 PE=4 SV=2	1			1	1
>tr|D3ZMM2|D3ZMM2_RAT Protein Wdr90 OS=Rattus norvegicus GN=Wdr90 PE=4 SV=2	D3ZMM2	D3ZMM2_RAT	D3ZMM2_RAT Protein Wdr90 OS=Rattus norvegicus GN=Wdr90 PE=4 SV=2	1			1	1
>tr|D3ZN38|D3ZN38_RAT Protein Stard5 OS=Rattus norvegicus GN=Stard5 PE=4 SV=1	D3ZN38	D3ZN38_RAT	D3ZN38_RAT Protein Stard5 OS=Rattus norvegicus GN=Stard5 PE=4 SV=1	1			1	1
>tr|D3ZN60|D3ZN60_RAT Protein Ttbk2 OS=Rattus norvegicus GN=Ttbk2 PE=4 SV=1	D3ZN60	D3ZN60_RAT	D3ZN60_RAT Protein Ttbk2 OS=Rattus norvegicus GN=Ttbk2 PE=4 SV=1	1			1	1
>tr|D3ZP58|D3ZP58_RAT Protein Mga OS=Rattus norvegicus GN=Mga PE=2 SV=2	D3ZP58	D3ZP58_RAT	D3ZP58_RAT Protein Mga OS=Rattus norvegicus GN=Mga PE=2 SV=2	1			1	1
>tr|D3ZP99|D3ZP99_RAT Protein Ppm1n OS=Rattus norvegicus GN=Ppm1n PE=4 SV=2	D3ZP99	D3ZP99_RAT	D3ZP99_RAT Protein Ppm1n OS=Rattus norvegicus GN=Ppm1n PE=4 SV=2	1			1	1
>tr|D3ZPI4|D3ZPI4_RAT GTPase activating RANGAP domain-like 4 (Predicted), isoform CRA_a OS=Rattus norvegicus GN=Rap1gap2 PE=4 SV=1	D3ZPI4	D3ZPI4_RAT	D3ZPI4_RAT GTPase activating RANGAP domain-like 4 (Predicted), isoform CRA_a OS=Rattus norvegicus GN=Rap1gap2 PE=4 SV=1	1			1	1
>tr|D3ZPW1|D3ZPW1_RAT Arrestin domain containing 2, isoform CRA_a OS=Rattus norvegicus GN=Arrdc2 PE=4 SV=2	D3ZPW1	D3ZPW1_RAT	D3ZPW1_RAT Arrestin domain containing 2, isoform CRA_a OS=Rattus norvegicus GN=Arrdc2 PE=4 SV=2	1			1	1
>tr|D3ZQQ2|D3ZQQ2_RAT Protein Wiz OS=Rattus norvegicus GN=Wiz PE=4 SV=1	D3ZQQ2	D3ZQQ2_RAT	D3ZQQ2_RAT Protein Wiz OS=Rattus norvegicus GN=Wiz PE=4 SV=1	1			1	1
>tr|D3ZRF2|D3ZRF2_RAT Protein Znrf1 OS=Rattus norvegicus GN=Znrf2 PE=4 SV=2	D3ZRF2	D3ZRF2_RAT	D3ZRF2_RAT Protein Znrf1 OS=Rattus norvegicus GN=Znrf2 PE=4 SV=2	1			1	1
>tr|D3ZRG8|D3ZRG8_RAT Peroxisome proliferative activated receptor, gamma, coactivator-related 1 (Predicted), isoform CRA_a OS=Rattus norvegicus GN=Pprc1 PE=4 SV=2	D3ZRG8	D3ZRG8_RAT	D3ZRG8_RAT Peroxisome proliferative activated receptor, gamma, coactivator-related 1 (Predicted), isoform CRA_a OS=Rattus norvegicus GN=Pprc1 PE=4 SV=2	1			1	1
>tr|D3ZRJ7|D3ZRJ7_RAT Protein Lrrk1 OS=Rattus norvegicus GN=Lrrk1 PE=2 SV=2	D3ZRJ7	D3ZRJ7_RAT	D3ZRJ7_RAT Protein Lrrk1 OS=Rattus norvegicus GN=Lrrk1 PE=2 SV=2	1			1	1
>tr|D3ZRN8|D3ZRN8_RAT Protein Dnahc1 OS=Rattus norvegicus GN=Dnah1 PE=2 SV=2	D3ZRN8	D3ZRN8_RAT	D3ZRN8_RAT Protein Dnahc1 OS=Rattus norvegicus GN=Dnah1 PE=2 SV=2	1			1	1
>tr|D3ZS72|D3ZS72_RAT Protein Prex1 (Fragment) OS=Rattus norvegicus GN=Prex1 PE=4 SV=2	D3ZS72	D3ZS72_RAT	D3ZS72_RAT Protein Prex1 (Fragment) OS=Rattus norvegicus GN=Prex1 PE=4 SV=2	1			1	1
>tr|D3ZS92|D3ZS92_RAT Protein Rttn (Fragment) OS=Rattus norvegicus GN=Rttn PE=2 SV=2	D3ZS92	D3ZS92_RAT	D3ZS92_RAT Protein Rttn (Fragment) OS=Rattus norvegicus GN=Rttn PE=2 SV=2	1			1	1
>tr|D3ZS99|D3ZS99_RAT A-kinase anchor protein 11 OS=Rattus norvegicus GN=Akap11 PE=4 SV=2	D3ZS99	D3ZS99_RAT	D3ZS99_RAT A-kinase anchor protein 11 OS=Rattus norvegicus GN=Akap11 PE=4 SV=2	1			1	1
>tr|D3ZT11|D3ZT11_RAT Uncharacterized protein (Fragment) OS=Rattus norvegicus PE=4 SV=2	D3ZT11	D3ZT11_RAT	D3ZT11_RAT Uncharacterized protein (Fragment) OS=Rattus norvegicus PE=4 SV=2	1			1	1
>tr|D3ZTD2|D3ZTD2_RAT Uncharacterized protein OS=Rattus norvegicus GN=LOC100361174 PE=4 SV=2	D3ZTD2	D3ZTD2_RAT	D3ZTD2_RAT Uncharacterized protein OS=Rattus norvegicus GN=LOC100361174 PE=4 SV=2	1			1	1
>tr|D3ZTF0|D3ZTF0_RAT Protein RGD1560470 OS=Rattus norvegicus GN=RGD1560470 PE=4 SV=2	D3ZTF0	D3ZTF0_RAT	D3ZTF0_RAT Protein RGD1560470 OS=Rattus norvegicus GN=RGD1560470 PE=4 SV=2	1			1	1
>tr|D3ZTP8|D3ZTP8_RAT Protein Pigo OS=Rattus norvegicus GN=Pigo PE=2 SV=1	D3ZTP8	D3ZTP8_RAT	D3ZTP8_RAT Protein Pigo OS=Rattus norvegicus GN=Pigo PE=2 SV=1	1			1	1
>tr|D3ZU42|D3ZU42_RAT Protein Crebzf OS=Rattus norvegicus GN=Crebzf PE=4 SV=1	D3ZU42	D3ZU42_RAT	D3ZU42_RAT Protein Crebzf OS=Rattus norvegicus GN=Crebzf PE=4 SV=1	1			1	1
>tr|D3ZUF9|D3ZUF9_RAT Pitrilysin metallepetidase 1 (Predicted) OS=Rattus norvegicus GN=Pitrm1 PE=3 SV=1	D3ZUF9	D3ZUF9_RAT	D3ZUF9_RAT Pitrilysin metallepetidase 1 (Predicted) OS=Rattus norvegicus GN=Pitrm1 PE=3 SV=1	1			1	1
>tr|D3ZUP8|D3ZUP8_RAT Protein Lmbrd2 OS=Rattus norvegicus GN=Lmbrd2 PE=4 SV=1	D3ZUP8	D3ZUP8_RAT	D3ZUP8_RAT Protein Lmbrd2 OS=Rattus norvegicus GN=Lmbrd2 PE=4 SV=1	1			1	1
>tr|D3ZV62|D3ZV62_RAT Protein Gm5607 OS=Rattus norvegicus GN=Gm5607 PE=4 SV=1	D3ZV62	D3ZV62_RAT	D3ZV62_RAT Protein Gm5607 OS=Rattus norvegicus GN=Gm5607 PE=4 SV=1	1			1	1
>tr|D3ZVB3|D3ZVB3_RAT Protein Fam135a OS=Rattus norvegicus GN=Fam135a PE=4 SV=1	D3ZVB3	D3ZVB3_RAT	D3ZVB3_RAT Protein Fam135a OS=Rattus norvegicus GN=Fam135a PE=4 SV=1	1			1	1
>tr|D3ZVH0|D3ZVH0_RAT Protein Stradb OS=Rattus norvegicus GN=Stradb PE=4 SV=1	D3ZVH0	D3ZVH0_RAT	D3ZVH0_RAT Protein Stradb OS=Rattus norvegicus GN=Stradb PE=4 SV=1	1			1	1
>tr|D3ZW14|D3ZW14_RAT DEP domain containing 2 (Predicted) OS=Rattus norvegicus GN=Prex2 PE=4 SV=1	D3ZW14	D3ZW14_RAT	D3ZW14_RAT DEP domain containing 2 (Predicted) OS=Rattus norvegicus GN=Prex2 PE=4 SV=1	1			1	1
>tr|D3ZWD8|D3ZWD8_RAT Protein Hephl1 OS=Rattus norvegicus GN=Hephl1 PE=4 SV=2	D3ZWD8	D3ZWD8_RAT	D3ZWD8_RAT Protein Hephl1 OS=Rattus norvegicus GN=Hephl1 PE=4 SV=2	1			1	1
>tr|D3ZWM9|D3ZWM9_RAT Protein Lamc3 OS=Rattus norvegicus GN=Lamc3 PE=2 SV=2	D3ZWM9	D3ZWM9_RAT	D3ZWM9_RAT Protein Lamc3 OS=Rattus norvegicus GN=Lamc3 PE=2 SV=2	1			1	1
>tr|D3ZXN7|D3ZXN7_RAT Protein Fam101a OS=Rattus norvegicus GN=Fam101a PE=4 SV=1	D3ZXN7	D3ZXN7_RAT	D3ZXN7_RAT Protein Fam101a OS=Rattus norvegicus GN=Fam101a PE=4 SV=1	1			1	1
>tr|D3ZY56|D3ZY56_RAT Protein RGD1564854 OS=Rattus norvegicus GN=RGD1564854 PE=4 SV=1	D3ZY56	D3ZY56_RAT	D3ZY56_RAT Protein RGD1564854 OS=Rattus norvegicus GN=RGD1564854 PE=4 SV=1	1			1	1
>tr|D3ZYC1|D3ZYC1_RAT Protein LOC100912350 OS=Rattus norvegicus GN=LOC100912350 PE=4 SV=1	D3ZYC1	D3ZYC1_RAT	D3ZYC1_RAT Protein LOC100912350 OS=Rattus norvegicus GN=LOC100912350 PE=4 SV=1	1			1	1
>tr|D3ZYY5|D3ZYY5_RAT Protein Rnf144a OS=Rattus norvegicus GN=Rnf144a PE=4 SV=1	D3ZYY5	D3ZYY5_RAT	D3ZYY5_RAT Protein Rnf144a OS=Rattus norvegicus GN=Rnf144a PE=4 SV=1	1			1	1
>tr|D3ZZ19|D3ZZ19_RAT Protein Tmem2 OS=Rattus norvegicus GN=Tmem2 PE=4 SV=1	D3ZZ19	D3ZZ19_RAT	D3ZZ19_RAT Protein Tmem2 OS=Rattus norvegicus GN=Tmem2 PE=4 SV=1	1			1	1
>tr|D3ZZK0|D3ZZK0_RAT Protein Efcab7 OS=Rattus norvegicus GN=Efcab7 PE=4 SV=1	D3ZZK0	D3ZZK0_RAT	D3ZZK0_RAT Protein Efcab7 OS=Rattus norvegicus GN=Efcab7 PE=4 SV=1	1			1	1
>tr|D3ZZZ0|D3ZZZ0_RAT Protein Ahctf1 OS=Rattus norvegicus GN=Ahctf1 PE=4 SV=1	D3ZZZ0	D3ZZZ0_RAT	D3ZZZ0_RAT Protein Ahctf1 OS=Rattus norvegicus GN=Ahctf1 PE=4 SV=1	1			1	1
>tr|D4A0B1|D4A0B1_RAT Protein Prpf39 OS=Rattus norvegicus GN=Prpf39 PE=2 SV=2	D4A0B1	D4A0B1_RAT	D4A0B1_RAT Protein Prpf39 OS=Rattus norvegicus GN=Prpf39 PE=2 SV=2	1			1	1
>tr|D4A0G5|D4A0G5_RAT Protein Prkdc OS=Rattus norvegicus GN=Prkdc PE=2 SV=2	D4A0G5	D4A0G5_RAT	D4A0G5_RAT Protein Prkdc OS=Rattus norvegicus GN=Prkdc PE=2 SV=2	1			1	1
>tr|D4A183|D4A183_RAT Protein Vnn3 OS=Rattus norvegicus GN=Vnn3 PE=4 SV=1	D4A183	D4A183_RAT	D4A183_RAT Protein Vnn3 OS=Rattus norvegicus GN=Vnn3 PE=4 SV=1	1			1	1
>tr|D4A1J3|D4A1J3_RAT Protein Palm3 OS=Rattus norvegicus GN=Palm3 PE=4 SV=2	D4A1J3	D4A1J3_RAT	D4A1J3_RAT Protein Palm3 OS=Rattus norvegicus GN=Palm3 PE=4 SV=2	1			1	1
>tr|D4A1L0|D4A1L0_RAT Protein Fam179a OS=Rattus norvegicus GN=Fam179a PE=4 SV=1	D4A1L0	D4A1L0_RAT	D4A1L0_RAT Protein Fam179a OS=Rattus norvegicus GN=Fam179a PE=4 SV=1	1			1	1
>tr|D4A1Z4|D4A1Z4_RAT Protein Gtf3c2 OS=Rattus norvegicus GN=Gtf3c2 PE=2 SV=2	D4A1Z4	D4A1Z4_RAT	D4A1Z4_RAT Protein Gtf3c2 OS=Rattus norvegicus GN=Gtf3c2 PE=2 SV=2	1			1	1
>tr|D4A2B1|D4A2B1_RAT Protein Gpr62 OS=Rattus norvegicus GN=Gpr62 PE=4 SV=1	D4A2B1	D4A2B1_RAT	D4A2B1_RAT Protein Gpr62 OS=Rattus norvegicus GN=Gpr62 PE=4 SV=1	1			1	1
>tr|D4A3C9|D4A3C9_RAT Protein Snapc4 OS=Rattus norvegicus GN=Snapc4 PE=2 SV=1	D4A3C9	D4A3C9_RAT	D4A3C9_RAT Protein Snapc4 OS=Rattus norvegicus GN=Snapc4 PE=2 SV=1	1			1	1
>tr|D4A3H8|D4A3H8_RAT NIMA (Never in mitosis gene a)-related kinase 11 (Predicted) OS=Rattus norvegicus GN=Nek11 PE=4 SV=1	D4A3H8	D4A3H8_RAT	D4A3H8_RAT NIMA (Never in mitosis gene a)-related kinase 11 (Predicted) OS=Rattus norvegicus GN=Nek11 PE=4 SV=1	1			1	1
>tr|D4A3S1|D4A3S1_RAT Protein Fbxo24 OS=Rattus norvegicus GN=Fbxo24 PE=4 SV=2	D4A3S1	D4A3S1_RAT	D4A3S1_RAT Protein Fbxo24 OS=Rattus norvegicus GN=Fbxo24 PE=4 SV=2	1			1	1
>tr|D4A4T3|D4A4T3_RAT Protein RGD1563104 OS=Rattus norvegicus GN=RGD1563104 PE=4 SV=1	D4A4T3	D4A4T3_RAT	D4A4T3_RAT Protein RGD1563104 OS=Rattus norvegicus GN=RGD1563104 PE=4 SV=1	1			1	1
>tr|D4A7F0|D4A7F0_RAT Protein Ubr3 (Fragment) OS=Rattus norvegicus GN=Ubr3 PE=2 SV=2	D4A7F0	D4A7F0_RAT	D4A7F0_RAT Protein Ubr3 (Fragment) OS=Rattus norvegicus GN=Ubr3 PE=2 SV=2	1			1	1
>tr|D4A916|D4A916_RAT Protein Celf3 OS=Rattus norvegicus GN=Celf3 PE=4 SV=2	D4A916	D4A916_RAT	D4A916_RAT Protein Celf3 OS=Rattus norvegicus GN=Celf3 PE=4 SV=2	1			1	1
>tr|D4A978|D4A978_RAT Protein Plcd3 OS=Rattus norvegicus GN=Plcd3 PE=4 SV=1	D4A978	D4A978_RAT	D4A978_RAT Protein Plcd3 OS=Rattus norvegicus GN=Plcd3 PE=4 SV=1	1			1	1
>tr|D4A9E9|D4A9E9_RAT Protein Ttll8 OS=Rattus norvegicus GN=Ttll8 PE=4 SV=2	D4A9E9	D4A9E9_RAT	D4A9E9_RAT Protein Ttll8 OS=Rattus norvegicus GN=Ttll8 PE=4 SV=2	1			1	1
>tr|D4AAI2|D4AAI2_RAT Histocompatibility (Minor) HA-1 (Predicted), isoform CRA_b OS=Rattus norvegicus GN=Hmha1 PE=4 SV=1	D4AAI2	D4AAI2_RAT	D4AAI2_RAT Histocompatibility (Minor) HA-1 (Predicted), isoform CRA_b OS=Rattus norvegicus GN=Hmha1 PE=4 SV=1	1			1	1
>tr|D4AB90|D4AB90_RAT Protein RGD1306001 OS=Rattus norvegicus GN=RGD1306001 PE=4 SV=1	D4AB90	D4AB90_RAT	D4AB90_RAT Protein RGD1306001 OS=Rattus norvegicus GN=RGD1306001 PE=4 SV=1	1			1	1
>tr|D4ABD3|D4ABD3_RAT Protein Acap1 OS=Rattus norvegicus GN=Acap1 PE=4 SV=1	D4ABD3	D4ABD3_RAT	D4ABD3_RAT Protein Acap1 OS=Rattus norvegicus GN=Acap1 PE=4 SV=1	1			1	1
>tr|D4ABR1|D4ABR1_RAT Protein Plekhg6 OS=Rattus norvegicus GN=Plekhg6 PE=4 SV=2	D4ABR1	D4ABR1_RAT	D4ABR1_RAT Protein Plekhg6 OS=Rattus norvegicus GN=Plekhg6 PE=4 SV=2	1			1	1
>tr|D4ABU2|D4ABU2_RAT Protein LOC100911147 OS=Rattus norvegicus GN=LOC100911147 PE=2 SV=2	D4ABU2	D4ABU2_RAT	D4ABU2_RAT Protein LOC100911147 OS=Rattus norvegicus GN=LOC100911147 PE=2 SV=2	1			1	1
>tr|D4ABY4|D4ABY4_RAT Protein Ube2j1 OS=Rattus norvegicus GN=Ube2j1 PE=2 SV=2	D4ABY4	D4ABY4_RAT	D4ABY4_RAT Protein Ube2j1 OS=Rattus norvegicus GN=Ube2j1 PE=2 SV=2	1			1	1
>tr|D4ABZ5|D4ABZ5_RAT Protein Pole2 OS=Rattus norvegicus GN=Pole2 PE=4 SV=2	D4ABZ5	D4ABZ5_RAT	D4ABZ5_RAT Protein Pole2 OS=Rattus norvegicus GN=Pole2 PE=4 SV=2	1			1	1
>tr|D4AC33|D4AC33_RAT Protein Tet2 OS=Rattus norvegicus GN=Tet2 PE=4 SV=2	D4AC33	D4AC33_RAT	D4AC33_RAT Protein Tet2 OS=Rattus norvegicus GN=Tet2 PE=4 SV=2	1			1	1
>tr|D4ACM2|D4ACM2_RAT MAD2 (Mitotic arrest deficient, homolog)-like 1 (Yeast) (Predicted), isoform CRA_a OS=Rattus norvegicus GN=Mad2l1 PE=4 SV=1	D4ACM2	D4ACM2_RAT	D4ACM2_RAT MAD2 (Mitotic arrest deficient, homolog)-like 1 (Yeast) (Predicted), isoform CRA_a OS=Rattus norvegicus GN=Mad2l1 PE=4 SV=1	1			1	1
>tr|D4ADL6|D4ADL6_RAT Protein Zscan22 OS=Rattus norvegicus GN=Zscan22 PE=4 SV=1	D4ADL6	D4ADL6_RAT	D4ADL6_RAT Protein Zscan22 OS=Rattus norvegicus GN=Zscan22 PE=4 SV=1	1			1	1
>tr|D4ADX7|D4ADX7_RAT Protein Kcnf1 OS=Rattus norvegicus GN=Kcnf1 PE=4 SV=2	D4ADX7	D4ADX7_RAT	D4ADX7_RAT Protein Kcnf1 OS=Rattus norvegicus GN=Kcnf1 PE=4 SV=2	1			1	1
>tr|D4AE64|D4AE64_RAT Protein Armc2 OS=Rattus norvegicus GN=Armc2 PE=4 SV=1	D4AE64	D4AE64_RAT	D4AE64_RAT Protein Armc2 OS=Rattus norvegicus GN=Armc2 PE=4 SV=1	1			1	1
>tr|E9PSK7|E9PSK7_RAT Protein Mapk8ip3 OS=Rattus norvegicus GN=Mapk8ip3 PE=2 SV=2	E9PSK7	E9PSK7_RAT	E9PSK7_RAT Protein Mapk8ip3 OS=Rattus norvegicus GN=Mapk8ip3 PE=2 SV=2	1			1	1
>tr|E9PTI1|E9PTI1_RAT Protein Atp6v1h OS=Rattus norvegicus GN=Atp6v1h PE=2 SV=1	E9PTI1	E9PTI1_RAT	E9PTI1_RAT Protein Atp6v1h OS=Rattus norvegicus GN=Atp6v1h PE=2 SV=1	1			1	1
>tr|E9PTK9|E9PTK9_RAT Protein Ankhd1 OS=Rattus norvegicus GN=Ankhd1 PE=2 SV=2	E9PTK9	E9PTK9_RAT	E9PTK9_RAT Protein Ankhd1 OS=Rattus norvegicus GN=Ankhd1 PE=2 SV=2	1			1	1
>tr|E9PTT2|E9PTT2_RAT Exostoses (Multiple) 2 (Predicted) OS=Rattus norvegicus GN=Ext2 PE=4 SV=2	E9PTT2	E9PTT2_RAT	E9PTT2_RAT Exostoses (Multiple) 2 (Predicted) OS=Rattus norvegicus GN=Ext2 PE=4 SV=2	1			1	1
>tr|E9PU00|E9PU00_RAT Protein Trpv3 OS=Rattus norvegicus GN=Trpv3 PE=4 SV=1	E9PU00	E9PU00_RAT	E9PU00_RAT Protein Trpv3 OS=Rattus norvegicus GN=Trpv3 PE=4 SV=1	1			1	1
>tr|F1LN76|F1LN76_RAT Protein Wdr96 (Fragment) OS=Rattus norvegicus GN=Wdr96 PE=2 SV=2	F1LN76	F1LN76_RAT	F1LN76_RAT Protein Wdr96 (Fragment) OS=Rattus norvegicus GN=Wdr96 PE=2 SV=2	1			1	1
>tr|F1LNK6|F1LNK6_RAT DNA primase OS=Rattus norvegicus GN=Prim1 PE=2 SV=2	F1LNK6	F1LNK6_RAT	F1LNK6_RAT DNA primase OS=Rattus norvegicus GN=Prim1 PE=2 SV=2	1			1	1
>tr|F1LNL3|F1LNL3_RAT Protein Abca1 OS=Rattus norvegicus GN=Abca1 PE=2 SV=2	F1LNL3	F1LNL3_RAT	F1LNL3_RAT Protein Abca1 OS=Rattus norvegicus GN=Abca1 PE=2 SV=2	1			1	1
>tr|F1LNW1|F1LNW1_RAT Protein Rbpsuh (Fragment) OS=Rattus norvegicus GN=Rbpjl2 PE=4 SV=1	F1LNW1	F1LNW1_RAT	F1LNW1_RAT Protein Rbpsuh (Fragment) OS=Rattus norvegicus GN=Rbpjl2 PE=4 SV=1	1			1	1
>tr|F1LPB4|F1LPB4_RAT Protein Akap9 OS=Rattus norvegicus GN=Akap9 PE=2 SV=2	F1LPB4	F1LPB4_RAT	F1LPB4_RAT Protein Akap9 OS=Rattus norvegicus GN=Akap9 PE=2 SV=2	1			1	1
>tr|F1LPI5|F1LPI5_RAT Laminin, beta 3, isoform CRA_a OS=Rattus norvegicus GN=Lamb3 PE=4 SV=2	F1LPI5	F1LPI5_RAT	F1LPI5_RAT Laminin, beta 3, isoform CRA_a OS=Rattus norvegicus GN=Lamb3 PE=4 SV=2	1			1	1
>tr|F1LPJ1|F1LPJ1_RAT Protein Ptprm OS=Rattus norvegicus GN=Ptprm PE=2 SV=2	F1LPJ1	F1LPJ1_RAT	F1LPJ1_RAT Protein Ptprm OS=Rattus norvegicus GN=Ptprm PE=2 SV=2	1			1	1
>tr|F1LQW3|F1LQW3_RAT Protein Sfpq (Fragment) OS=Rattus norvegicus GN=Sfpq PE=4 SV=1	F1LQW3	F1LQW3_RAT	F1LQW3_RAT Protein Sfpq (Fragment) OS=Rattus norvegicus GN=Sfpq PE=4 SV=1	1			1	1
>tr|F1LQZ3|F1LQZ3_RAT Protein Kif3a OS=Rattus norvegicus GN=Kif3a PE=2 SV=2	F1LQZ3	F1LQZ3_RAT	F1LQZ3_RAT Protein Kif3a OS=Rattus norvegicus GN=Kif3a PE=2 SV=2	1			1	1
>tr|F1LR22|F1LR22_RAT Protein Smyd3 (Fragment) OS=Rattus norvegicus GN=Smyd3 PE=4 SV=2	F1LR22	F1LR22_RAT	F1LR22_RAT Protein Smyd3 (Fragment) OS=Rattus norvegicus GN=Smyd3 PE=4 SV=2	1			1	1
>tr|F1LR98|F1LR98_RAT Protein Cdh10 OS=Rattus norvegicus GN=Cdh10 PE=2 SV=1	F1LR98	F1LR98_RAT	F1LR98_RAT Protein Cdh10 OS=Rattus norvegicus GN=Cdh10 PE=2 SV=1	1			1	1
>tr|F1LRF7|F1LRF7_RAT Protein Olr1718 OS=Rattus norvegicus GN=Olr1718 PE=3 SV=2	F1LRF7	F1LRF7_RAT	F1LRF7_RAT Protein Olr1718 OS=Rattus norvegicus GN=Olr1718 PE=3 SV=2	1			1	1
>tr|F1LRQ3|F1LRQ3_RAT Protein Rnf180 OS=Rattus norvegicus GN=Rnf180 PE=2 SV=2	F1LRQ3	F1LRQ3_RAT	F1LRQ3_RAT Protein Rnf180 OS=Rattus norvegicus GN=Rnf180 PE=2 SV=2	1			1	1
>tr|F1LSV0|F1LSV0_RAT Protein Sema4b OS=Rattus norvegicus GN=Sema4b PE=2 SV=1	F1LSV0	F1LSV0_RAT	F1LSV0_RAT Protein Sema4b OS=Rattus norvegicus GN=Sema4b PE=2 SV=1	1			1	1
>tr|F1LUS8|F1LUS8_RAT Protein Mcf2 OS=Rattus norvegicus GN=Mcf2 PE=4 SV=2	F1LUS8	F1LUS8_RAT	F1LUS8_RAT Protein Mcf2 OS=Rattus norvegicus GN=Mcf2 PE=4 SV=2	1			1	1
>tr|F1LUU5|F1LUU5_RAT Protein Raet1d (Fragment) OS=Rattus norvegicus GN=Raet1d PE=4 SV=1	F1LUU5	F1LUU5_RAT	F1LUU5_RAT Protein Raet1d (Fragment) OS=Rattus norvegicus GN=Raet1d PE=4 SV=1	1			1	1
>tr|F1LV44|F1LV44_RAT Protein Tenm3 OS=Rattus norvegicus GN=Tenm3 PE=2 SV=2	F1LV44	F1LV44_RAT	F1LV44_RAT Protein Tenm3 OS=Rattus norvegicus GN=Tenm3 PE=2 SV=2	1			1	1
>tr|F1LVS8|F1LVS8_RAT Protein LOC688891 OS=Rattus norvegicus GN=LOC688891 PE=4 SV=2	F1LVS8	F1LVS8_RAT	F1LVS8_RAT Protein LOC688891 OS=Rattus norvegicus GN=LOC688891 PE=4 SV=2	1			1	1
>tr|F1LVX2|F1LVX2_RAT Protein Ehbp1 OS=Rattus norvegicus GN=Ehbp1 PE=2 SV=2	F1LVX2	F1LVX2_RAT	F1LVX2_RAT Protein Ehbp1 OS=Rattus norvegicus GN=Ehbp1 PE=2 SV=2	1			1	1
>tr|F1LW77|F1LW77_RAT Protein Rab33b OS=Rattus norvegicus GN=Rab33b PE=3 SV=2	F1LW77	F1LW77_RAT	F1LW77_RAT Protein Rab33b OS=Rattus norvegicus GN=Rab33b PE=3 SV=2	1			1	1
>tr|F1LW89|F1LW89_RAT Protein Greb1 (Fragment) OS=Rattus norvegicus GN=RGD1564091 PE=4 SV=2	F1LW89	F1LW89_RAT	F1LW89_RAT Protein Greb1 (Fragment) OS=Rattus norvegicus GN=RGD1564091 PE=4 SV=2	1			1	1
>tr|F1LWF2|F1LWF2_RAT Protein Dclk3 OS=Rattus norvegicus GN=Dclk3 PE=4 SV=2	F1LWF2	F1LWF2_RAT	F1LWF2_RAT Protein Dclk3 OS=Rattus norvegicus GN=Dclk3 PE=4 SV=2	1			1	1
>tr|F1LXU0|F1LXU0_RAT Protein Med13 OS=Rattus norvegicus GN=Med13 PE=4 SV=2	F1LXU0	F1LXU0_RAT	F1LXU0_RAT Protein Med13 OS=Rattus norvegicus GN=Med13 PE=4 SV=2	1			1	1
>tr|F1LXZ9|F1LXZ9_RAT Protein Asxl2 OS=Rattus norvegicus GN=Asxl2 PE=2 SV=2	F1LXZ9	F1LXZ9_RAT	F1LXZ9_RAT Protein Asxl2 OS=Rattus norvegicus GN=Asxl2 PE=2 SV=2	1			1	1
>tr|F1LYH4|F1LYH4_RAT Protein RGD1564074 (Fragment) OS=Rattus norvegicus GN=RGD1564074 PE=4 SV=2	F1LYH4	F1LYH4_RAT	F1LYH4_RAT Protein RGD1564074 (Fragment) OS=Rattus norvegicus GN=RGD1564074 PE=4 SV=2	1			1	1
>tr|F1LZ81|F1LZ81_RAT Protein Dock4 (Fragment) OS=Rattus norvegicus GN=Dock4 PE=2 SV=2	F1LZ81	F1LZ81_RAT	F1LZ81_RAT Protein Dock4 (Fragment) OS=Rattus norvegicus GN=Dock4 PE=2 SV=2	1			1	1
>tr|F1LZB9|F1LZB9_RAT Protein LOC689396 (Fragment) OS=Rattus norvegicus GN=LOC689396 PE=4 SV=1	F1LZB9	F1LZB9_RAT	F1LZB9_RAT Protein LOC689396 (Fragment) OS=Rattus norvegicus GN=LOC689396 PE=4 SV=1	1			1	1
>tr|F1M0B2|F1M0B2_RAT Protein LOC683295 (Fragment) OS=Rattus norvegicus GN=LOC683295 PE=4 SV=2	F1M0B2	F1M0B2_RAT	F1M0B2_RAT Protein LOC683295 (Fragment) OS=Rattus norvegicus GN=LOC683295 PE=4 SV=2	1			1	1
>tr|F1M0R1|F1M0R1_RAT Protein Rnf213 OS=Rattus norvegicus GN=Rnf213 PE=2 SV=2	F1M0R1	F1M0R1_RAT	F1M0R1_RAT Protein Rnf213 OS=Rattus norvegicus GN=Rnf213 PE=2 SV=2	1			1	1
>tr|F1M0Z3|F1M0Z3_RAT Copine IV (Predicted), isoform CRA_a OS=Rattus norvegicus GN=Cpne4 PE=4 SV=2	F1M0Z3	F1M0Z3_RAT	F1M0Z3_RAT Copine IV (Predicted), isoform CRA_a OS=Rattus norvegicus GN=Cpne4 PE=4 SV=2	1			1	1
>tr|F1M1Q8|F1M1Q8_RAT Protein LOC680899 OS=Rattus norvegicus GN=LOC680899 PE=4 SV=2	F1M1Q8	F1M1Q8_RAT	F1M1Q8_RAT Protein LOC680899 OS=Rattus norvegicus GN=LOC680899 PE=4 SV=2	1			1	1
>tr|F1M1W1|F1M1W1_RAT Protein Bucs1 OS=Rattus norvegicus GN=Bucs1 PE=4 SV=2	F1M1W1	F1M1W1_RAT	F1M1W1_RAT Protein Bucs1 OS=Rattus norvegicus GN=Bucs1 PE=4 SV=2	1			1	1
>tr|F1M3B2|F1M3B2_RAT Protein Maml2 (Fragment) OS=Rattus norvegicus GN=Maml2 PE=2 SV=2	F1M3B2	F1M3B2_RAT	F1M3B2_RAT Protein Maml2 (Fragment) OS=Rattus norvegicus GN=Maml2 PE=2 SV=2	1			1	1
>tr|F1M3H3|F1M3H3_RAT Protein Fras1 OS=Rattus norvegicus GN=Fras1 PE=4 SV=2	F1M3H3	F1M3H3_RAT	F1M3H3_RAT Protein Fras1 OS=Rattus norvegicus GN=Fras1 PE=4 SV=2	1			1	1
>tr|F1M443|F1M443_RAT Protein Lrp1b OS=Rattus norvegicus GN=Lrp1b PE=2 SV=2	F1M443	F1M443_RAT	F1M443_RAT Protein Lrp1b OS=Rattus norvegicus GN=Lrp1b PE=2 SV=2	1			1	1
>tr|F1M491|F1M491_RAT Protein Cdk5r2 OS=Rattus norvegicus GN=Cdk5r2 PE=4 SV=2	F1M491	F1M491_RAT	F1M491_RAT Protein Cdk5r2 OS=Rattus norvegicus GN=Cdk5r2 PE=4 SV=2	1			1	1
>tr|F1M4A0|F1M4A0_RAT Protein Tjp1 OS=Rattus norvegicus GN=Tjp1 PE=4 SV=2	F1M4A0	F1M4A0_RAT	F1M4A0_RAT Protein Tjp1 OS=Rattus norvegicus GN=Tjp1 PE=4 SV=2	1			1	1
>tr|F1M4J3|F1M4J3_RAT Uncharacterized protein (Fragment) OS=Rattus norvegicus PE=4 SV=2	F1M4J3	F1M4J3_RAT	F1M4J3_RAT Uncharacterized protein (Fragment) OS=Rattus norvegicus PE=4 SV=2	1			1	1
>tr|F1M4N8|F1M4N8_RAT Protein LOC100912658 (Fragment) OS=Rattus norvegicus GN=Ddx60 PE=4 SV=2	F1M4N8	F1M4N8_RAT	F1M4N8_RAT Protein LOC100912658 (Fragment) OS=Rattus norvegicus GN=Ddx60 PE=4 SV=2	1			1	1
>tr|F1M5P6|F1M5P6_RAT Protein Zswim6 (Fragment) OS=Rattus norvegicus GN=Zswim6 PE=2 SV=2	F1M5P6	F1M5P6_RAT	F1M5P6_RAT Protein Zswim6 (Fragment) OS=Rattus norvegicus GN=Zswim6 PE=2 SV=2	1			1	1
>tr|F1M642|F1M642_RAT CCR4-NOT transcription complex, subunit 6-like (Predicted) OS=Rattus norvegicus GN=Cnot6l PE=4 SV=2	F1M642	F1M642_RAT	F1M642_RAT CCR4-NOT transcription complex, subunit 6-like (Predicted) OS=Rattus norvegicus GN=Cnot6l PE=4 SV=2	1			1	1
>tr|F1M652|F1M652_RAT Protein Fcrls (Fragment) OS=Rattus norvegicus GN=Fcrls PE=4 SV=1	F1M652	F1M652_RAT	F1M652_RAT Protein Fcrls (Fragment) OS=Rattus norvegicus GN=Fcrls PE=4 SV=1	1			1	1
>tr|F1M748|F1M748_RAT Protein Col24a1 OS=Rattus norvegicus GN=Col24a1 PE=4 SV=2	F1M748	F1M748_RAT	F1M748_RAT Protein Col24a1 OS=Rattus norvegicus GN=Col24a1 PE=4 SV=2	1			1	1
>tr|F1M7P3|F1M7P3_RAT Protein Tead1 OS=Rattus norvegicus GN=Tead1 PE=4 SV=2	F1M7P3	F1M7P3_RAT	F1M7P3_RAT Protein Tead1 OS=Rattus norvegicus GN=Tead1 PE=4 SV=2	1			1	1
>tr|F1M7P8|F1M7P8_RAT Protein Spryd3 OS=Rattus norvegicus GN=Spryd3 PE=2 SV=1	F1M7P8	F1M7P8_RAT	F1M7P8_RAT Protein Spryd3 OS=Rattus norvegicus GN=Spryd3 PE=2 SV=1	1			1	1
>tr|F1M860|F1M860_RAT Uncharacterized protein (Fragment) OS=Rattus norvegicus PE=3 SV=2	F1M860	F1M860_RAT	F1M860_RAT Uncharacterized protein (Fragment) OS=Rattus norvegicus PE=3 SV=2	1			1	1
>tr|F1M8A5|F1M8A5_RAT Protein Hypk (Fragment) OS=Rattus norvegicus GN=Hypk PE=4 SV=1	F1M8A5	F1M8A5_RAT	F1M8A5_RAT Protein Hypk (Fragment) OS=Rattus norvegicus GN=Hypk PE=4 SV=1	1			1	1
>tr|F1M8G6|F1M8G6_RAT DNA polymerase OS=Rattus norvegicus GN=Rev3l PE=2 SV=1	F1M8G6	F1M8G6_RAT	F1M8G6_RAT DNA polymerase OS=Rattus norvegicus GN=Rev3l PE=2 SV=1	1			1	1
>tr|F1M8M9|F1M8M9_RAT Uncharacterized protein (Fragment) OS=Rattus norvegicus GN=RGD1564133 PE=4 SV=1	F1M8M9	F1M8M9_RAT	F1M8M9_RAT Uncharacterized protein (Fragment) OS=Rattus norvegicus GN=RGD1564133 PE=4 SV=1	1			1	1
>tr|F1M8T4|F1M8T4_RAT Protein Crybg3 OS=Rattus norvegicus GN=Crybg3 PE=4 SV=2	F1M8T4	F1M8T4_RAT	F1M8T4_RAT Protein Crybg3 OS=Rattus norvegicus GN=Crybg3 PE=4 SV=2	1			1	1
>tr|F1M9L4|F1M9L4_RAT Protein Atp13a4 OS=Rattus norvegicus GN=Atp13a4 PE=3 SV=2	F1M9L4	F1M9L4_RAT	F1M9L4_RAT Protein Atp13a4 OS=Rattus norvegicus GN=Atp13a4 PE=3 SV=2	1			1	1
>tr|F1MA97|F1MA97_RAT Protein Thsd7a OS=Rattus norvegicus GN=Thsd7a PE=4 SV=2	F1MA97	F1MA97_RAT	F1MA97_RAT Protein Thsd7a OS=Rattus norvegicus GN=Thsd7a PE=4 SV=2	1			1	1
>tr|F1MAA0|F1MAA0_RAT Uncharacterized protein OS=Rattus norvegicus PE=2 SV=2	F1MAA0	F1MAA0_RAT	F1MAA0_RAT Uncharacterized protein OS=Rattus norvegicus PE=2 SV=2	1			1	1
>tr|F1MAJ8|F1MAJ8_RAT Protein Zfp91 OS=Rattus norvegicus GN=Zfp91 PE=4 SV=2	F1MAJ8	F1MAJ8_RAT	F1MAJ8_RAT Protein Zfp91 OS=Rattus norvegicus GN=Zfp91 PE=4 SV=2	1			1	1
>tr|F1MAL8|F1MAL8_RAT Protein Hmgxb3 OS=Rattus norvegicus GN=Hmgxb3 PE=2 SV=2	F1MAL8	F1MAL8_RAT	F1MAL8_RAT Protein Hmgxb3 OS=Rattus norvegicus GN=Hmgxb3 PE=2 SV=2	1			1	1
>tr|F1MAP4|F1MAP4_RAT Protein Megf10 OS=Rattus norvegicus GN=Megf10 PE=4 SV=1	F1MAP4	F1MAP4_RAT	F1MAP4_RAT Protein Megf10 OS=Rattus norvegicus GN=Megf10 PE=4 SV=1	1			1	1
>tr|F2Z3R2|F2Z3R2_RAT Protein Hnrnpl OS=Rattus norvegicus GN=Hnrnpl PE=4 SV=1	F2Z3R2	F2Z3R2_RAT	F2Z3R2_RAT Protein Hnrnpl OS=Rattus norvegicus GN=Hnrnpl PE=4 SV=1	1			1	1
>tr|F7ERD5|F7ERD5_RAT Protein St8sia6 OS=Rattus norvegicus GN=St8sia6 PE=4 SV=1	F7ERD5	F7ERD5_RAT	F7ERD5_RAT Protein St8sia6 OS=Rattus norvegicus GN=St8sia6 PE=4 SV=1	1			1	1
>tr|F7EUP0|F7EUP0_RAT Uncharacterized protein OS=Rattus norvegicus PE=4 SV=1	F7EUP0	F7EUP0_RAT	F7EUP0_RAT Uncharacterized protein OS=Rattus norvegicus PE=4 SV=1	1			1	1
>tr|F7FAJ1|F7FAJ1_RAT Cytochrome P450, family 2, subfamily r, polypeptide 1 (Predicted), isoform CRA_b OS=Rattus norvegicus GN=Cyp2r1 PE=3 SV=1	F7FAJ1	F7FAJ1_RAT	F7FAJ1_RAT Cytochrome P450, family 2, subfamily r, polypeptide 1 (Predicted), isoform CRA_b OS=Rattus norvegicus GN=Cyp2r1 PE=3 SV=1	1			1	1
>tr|F7FAY5|F7FAY5_RAT Protein LOC360919 OS=Rattus norvegicus GN=LOC360919 PE=4 SV=1	F7FAY5	F7FAY5_RAT	F7FAY5_RAT Protein LOC360919 OS=Rattus norvegicus GN=LOC360919 PE=4 SV=1	1			1	1
>tr|F7FF45|F7FF45_RAT Protein Numa1 OS=Rattus norvegicus GN=Numa1 PE=4 SV=1	F7FF45	F7FF45_RAT	F7FF45_RAT Protein Numa1 OS=Rattus norvegicus GN=Numa1 PE=4 SV=1	1			1	1
>tr|F7FFP2|F7FFP2_RAT Protein Mapkapk5 OS=Rattus norvegicus GN=Mapkapk5 PE=4 SV=1	F7FFP2	F7FFP2_RAT	F7FFP2_RAT Protein Mapkapk5 OS=Rattus norvegicus GN=Mapkapk5 PE=4 SV=1	1			1	1
>tr|F7FHZ5|F7FHZ5_RAT KDEL (Lys-Asp-Glu-Leu) containing 1, isoform CRA_b OS=Rattus norvegicus GN=Kdelc1 PE=4 SV=1	F7FHZ5	F7FHZ5_RAT	F7FHZ5_RAT KDEL (Lys-Asp-Glu-Leu) containing 1, isoform CRA_b OS=Rattus norvegicus GN=Kdelc1 PE=4 SV=1	1			1	1
>tr|G3V667|G3V667_RAT Integrin, alpha 6, isoform CRA_a OS=Rattus norvegicus GN=Itga6 PE=3 SV=1	G3V667	G3V667_RAT	G3V667_RAT Integrin, alpha 6, isoform CRA_a OS=Rattus norvegicus GN=Itga6 PE=3 SV=1	1			1	1
>tr|G3V6X8|G3V6X8_RAT GLI-Kruppel family member GLI1 OS=Rattus norvegicus GN=Gli1 PE=4 SV=1	G3V6X8	G3V6X8_RAT	G3V6X8_RAT GLI-Kruppel family member GLI1 OS=Rattus norvegicus GN=Gli1 PE=4 SV=1	1			1	1
>tr|G3V7D2|G3V7D2_RAT Cytotoxic T-lymphocyte-associated protein 4, isoform CRA_a OS=Rattus norvegicus GN=Ctla4 PE=4 SV=1	G3V7D2	G3V7D2_RAT	G3V7D2_RAT Cytotoxic T-lymphocyte-associated protein 4, isoform CRA_a OS=Rattus norvegicus GN=Ctla4 PE=4 SV=1	1			1	1
>tr|G3V7I3|G3V7I3_RAT ATPase type 13A1 (Predicted), isoform CRA_a OS=Rattus norvegicus GN=Atp13a1 PE=3 SV=1	G3V7I3	G3V7I3_RAT	G3V7I3_RAT ATPase type 13A1 (Predicted), isoform CRA_a OS=Rattus norvegicus GN=Atp13a1 PE=3 SV=1	1			1	1
>tr|G3V7T2|G3V7T2_RAT Protein St8sia1 (Fragment) OS=Rattus norvegicus GN=St8sia1 PE=4 SV=2	G3V7T2	G3V7T2_RAT	G3V7T2_RAT Protein St8sia1 (Fragment) OS=Rattus norvegicus GN=St8sia1 PE=4 SV=2	1			1	1
>tr|G3V878|G3V878_RAT Sec11-like 3 (S. cerevisiae), isoform CRA_c OS=Rattus norvegicus GN=Sec11c PE=4 SV=1	G3V878	G3V878_RAT	G3V878_RAT Sec11-like 3 (S. cerevisiae), isoform CRA_c OS=Rattus norvegicus GN=Sec11c PE=4 SV=1	1			1	1
>tr|G3V8A7|G3V8A7_RAT Pancreatic lipase, isoform CRA_a OS=Rattus norvegicus GN=Pnlip PE=3 SV=1	G3V8A7	G3V8A7_RAT	G3V8A7_RAT Pancreatic lipase, isoform CRA_a OS=Rattus norvegicus GN=Pnlip PE=3 SV=1	1			1	1
>tr|G3V924|G3V924_RAT Protein Tmem184b OS=Rattus norvegicus GN=Tmem184b PE=4 SV=1	G3V924	G3V924_RAT	G3V924_RAT Protein Tmem184b OS=Rattus norvegicus GN=Tmem184b PE=4 SV=1	1			1	1
>tr|G3V9C8|G3V9C8_RAT Multidrug resistance protein 3 OS=Rattus norvegicus GN=Abcb4 PE=3 SV=1	G3V9C8	G3V9C8_RAT	G3V9C8_RAT Multidrug resistance protein 3 OS=Rattus norvegicus GN=Abcb4 PE=3 SV=1	1			1	1
>tr|G3V9J3|G3V9J3_RAT Protein Klk1c6 OS=Rattus norvegicus GN=Klk1c6 PE=3 SV=1	G3V9J3	G3V9J3_RAT	G3V9J3_RAT Protein Klk1c6 OS=Rattus norvegicus GN=Klk1c6 PE=3 SV=1	1			1	1
>tr|G3V9N4|G3V9N4_RAT A disintegrin and metallopeptidase domain 6 OS=Rattus norvegicus GN=Adam6 PE=4 SV=1	G3V9N4	G3V9N4_RAT	G3V9N4_RAT A disintegrin and metallopeptidase domain 6 OS=Rattus norvegicus GN=Adam6 PE=4 SV=1	1			1	1
>tr|G3V9W8|G3V9W8_RAT Protein Cacna1f OS=Rattus norvegicus GN=Cacna1f PE=3 SV=1	G3V9W8	G3V9W8_RAT	G3V9W8_RAT Protein Cacna1f OS=Rattus norvegicus GN=Cacna1f PE=3 SV=1	1			1	1
>tr|G5AJQ9|G5AJQ9_HETGA Proteasome inhibitor PI31 subunit OS=Heterocephalus glaber GN=GW7_04567 PE=4 SV=1	G5AJQ9	G5AJQ9_HETGA	G5AJQ9_HETGA Proteasome inhibitor PI31 subunit OS=Heterocephalus glaber GN=GW7_04567 PE=4 SV=1	1			1	1
>tr|G5AJZ7|G5AJZ7_HETGA Phosphatidylinositol-4-phosphate 5-kinase type-1 alpha OS=Heterocephalus glaber GN=GW7_10556 PE=4 SV=1	G5AJZ7	G5AJZ7_HETGA	G5AJZ7_HETGA Phosphatidylinositol-4-phosphate 5-kinase type-1 alpha OS=Heterocephalus glaber GN=GW7_10556 PE=4 SV=1	1			1	1
>tr|G5AK08|G5AK08_HETGA Limkain-b1 OS=Heterocephalus glaber GN=GW7_18239 PE=4 SV=1	G5AK08	G5AK08_HETGA	G5AK08_HETGA Limkain-b1 OS=Heterocephalus glaber GN=GW7_18239 PE=4 SV=1	1			1	1
>tr|G5AK45|G5AK45_HETGA 60S ribosome subunit biogenesis protein NIP7 homolog OS=Heterocephalus glaber GN=GW7_20940 PE=3 SV=1	G5AK45	G5AK45_HETGA	G5AK45_HETGA 60S ribosome subunit biogenesis protein NIP7 homolog OS=Heterocephalus glaber GN=GW7_20940 PE=3 SV=1	1			1	1
>tr|G5AKE0|G5AKE0_HETGA GC-rich sequence DNA-binding factor (Fragment) OS=Heterocephalus glaber GN=GW7_16943 PE=4 SV=1	G5AKE0	G5AKE0_HETGA	G5AKE0_HETGA GC-rich sequence DNA-binding factor (Fragment) OS=Heterocephalus glaber GN=GW7_16943 PE=4 SV=1	1			1	1
>tr|G5AKR4|G5AKR4_HETGA Guanine nucleotide-binding protein subunit alpha-15 OS=Heterocephalus glaber GN=GW7_11325 PE=4 SV=1	G5AKR4	G5AKR4_HETGA	G5AKR4_HETGA Guanine nucleotide-binding protein subunit alpha-15 OS=Heterocephalus glaber GN=GW7_11325 PE=4 SV=1	1			1	1
>tr|G5AL45|G5AL45_HETGA Armadillo repeat-containing X-linked protein 3 OS=Heterocephalus glaber GN=GW7_03019 PE=4 SV=1	G5AL45	G5AL45_HETGA	G5AL45_HETGA Armadillo repeat-containing X-linked protein 3 OS=Heterocephalus glaber GN=GW7_03019 PE=4 SV=1	1			1	1
>tr|G5ALP6|G5ALP6_HETGA Protein ELYS (Fragment) OS=Heterocephalus glaber GN=GW7_07569 PE=4 SV=1	G5ALP6	G5ALP6_HETGA	G5ALP6_HETGA Protein ELYS (Fragment) OS=Heterocephalus glaber GN=GW7_07569 PE=4 SV=1	1			1	1
>tr|G5ALX2|G5ALX2_HETGA Catenin beta-1 OS=Heterocephalus glaber GN=GW7_09171 PE=4 SV=1	G5ALX2	G5ALX2_HETGA	G5ALX2_HETGA Catenin beta-1 OS=Heterocephalus glaber GN=GW7_09171 PE=4 SV=1	1			1	1
>tr|G5AM39|G5AM39_HETGA Centrosomal protein of 170 kDa OS=Heterocephalus glaber GN=GW7_16300 PE=4 SV=1	G5AM39	G5AM39_HETGA	G5AM39_HETGA Centrosomal protein of 170 kDa OS=Heterocephalus glaber GN=GW7_16300 PE=4 SV=1	1			1	1
>tr|G5AMJ9|G5AMJ9_HETGA Microtubule-actin cross-linking factor 1, isoform 4 OS=Heterocephalus glaber GN=GW7_20337 PE=4 SV=1	G5AMJ9	G5AMJ9_HETGA	G5AMJ9_HETGA Microtubule-actin cross-linking factor 1, isoform 4 OS=Heterocephalus glaber GN=GW7_20337 PE=4 SV=1	1			1	1
>tr|G5AMY3|G5AMY3_HETGA Protein FAM123A OS=Heterocephalus glaber GN=GW7_15958 PE=4 SV=1	G5AMY3	G5AMY3_HETGA	G5AMY3_HETGA Protein FAM123A OS=Heterocephalus glaber GN=GW7_15958 PE=4 SV=1	1			1	1
>tr|G5AMY6|G5AMY6_HETGA Mitochondrial intermediate peptidase OS=Heterocephalus glaber GN=GW7_15961 PE=3 SV=1	G5AMY6	G5AMY6_HETGA	G5AMY6_HETGA Mitochondrial intermediate peptidase OS=Heterocephalus glaber GN=GW7_15961 PE=3 SV=1	1			1	1
>tr|G5AN31|G5AN31_HETGA Protein tyrosine phosphatase type IVA 1 OS=Heterocephalus glaber GN=GW7_16502 PE=4 SV=1	G5AN31	G5AN31_HETGA	G5AN31_HETGA Protein tyrosine phosphatase type IVA 1 OS=Heterocephalus glaber GN=GW7_16502 PE=4 SV=1	1			1	1
>tr|G5AN64|G5AN64_HETGA Kelch domain-containing protein 5 OS=Heterocephalus glaber GN=GW7_19676 PE=4 SV=1	G5AN64	G5AN64_HETGA	G5AN64_HETGA Kelch domain-containing protein 5 OS=Heterocephalus glaber GN=GW7_19676 PE=4 SV=1	1			1	1
>tr|G5AN73|G5AN73_HETGA Acyl-CoA dehydrogenase family member 9, mitochondrial OS=Heterocephalus glaber GN=GW7_19685 PE=3 SV=1	G5AN73	G5AN73_HETGA	G5AN73_HETGA Acyl-CoA dehydrogenase family member 9, mitochondrial OS=Heterocephalus glaber GN=GW7_19685 PE=3 SV=1	1			1	1
>tr|G5AND0|G5AND0_HETGA Calpain-7-like protein OS=Heterocephalus glaber GN=GW7_09625 PE=4 SV=1	G5AND0	G5AND0_HETGA	G5AND0_HETGA Calpain-7-like protein OS=Heterocephalus glaber GN=GW7_09625 PE=4 SV=1	1			1	1
>tr|G5AP29|G5AP29_HETGA Olfactory receptor 5A1 OS=Heterocephalus glaber GN=GW7_04911 PE=3 SV=1	G5AP29	G5AP29_HETGA	G5AP29_HETGA Olfactory receptor 5A1 OS=Heterocephalus glaber GN=GW7_04911 PE=3 SV=1	1			1	1
>tr|G5AP38|G5AP38_HETGA Protein FAM111A OS=Heterocephalus glaber GN=GW7_04920 PE=4 SV=1	G5AP38	G5AP38_HETGA	G5AP38_HETGA Protein FAM111A OS=Heterocephalus glaber GN=GW7_04920 PE=4 SV=1	1			1	1
>tr|G5APR2|G5APR2_HETGA Cytosol aminopeptidase OS=Heterocephalus glaber GN=GW7_16630 PE=3 SV=1	G5APR2	G5APR2_HETGA	G5APR2_HETGA Cytosol aminopeptidase OS=Heterocephalus glaber GN=GW7_16630 PE=3 SV=1	1			1	1
>tr|G5APX2|G5APX2_HETGA GAS2-like protein 1 (Fragment) OS=Heterocephalus glaber GN=GW7_05315 PE=4 SV=1	G5APX2	G5APX2_HETGA	G5APX2_HETGA GAS2-like protein 1 (Fragment) OS=Heterocephalus glaber GN=GW7_05315 PE=4 SV=1	1			1	1
>tr|G5AQ20|G5AQ20_HETGA Synaptotagmin-4 OS=Heterocephalus glaber GN=GW7_07110 PE=4 SV=1	G5AQ20	G5AQ20_HETGA	G5AQ20_HETGA Synaptotagmin-4 OS=Heterocephalus glaber GN=GW7_07110 PE=4 SV=1	1			1	1
>tr|G5AQP8|G5AQP8_HETGA Protocadherin beta-11 OS=Heterocephalus glaber GN=GW7_10575 PE=3 SV=1	G5AQP8	G5AQP8_HETGA	G5AQP8_HETGA Protocadherin beta-11 OS=Heterocephalus glaber GN=GW7_10575 PE=3 SV=1	1			1	1
>tr|G5AQT1|G5AQT1_HETGA Bifunctional aminoacyl-tRNA synthetase OS=Heterocephalus glaber GN=GW7_09428 PE=3 SV=1	G5AQT1	G5AQT1_HETGA	G5AQT1_HETGA Bifunctional aminoacyl-tRNA synthetase OS=Heterocephalus glaber GN=GW7_09428 PE=3 SV=1	1			1	1
>tr|G5AQW7|G5AQW7_HETGA Threonine synthase-like 2 OS=Heterocephalus glaber GN=GW7_05938 PE=4 SV=1	G5AQW7	G5AQW7_HETGA	G5AQW7_HETGA Threonine synthase-like 2 OS=Heterocephalus glaber GN=GW7_05938 PE=4 SV=1	1			1	1
>tr|G5ARB7|G5ARB7_HETGA Farnesyl pyrophosphate synthetase OS=Heterocephalus glaber GN=GW7_14306 PE=3 SV=1	G5ARB7	G5ARB7_HETGA	G5ARB7_HETGA Farnesyl pyrophosphate synthetase OS=Heterocephalus glaber GN=GW7_14306 PE=3 SV=1	1			1	1
>tr|G5ARN1|G5ARN1_HETGA Kinesin-like protein KIF27 OS=Heterocephalus glaber GN=GW7_20962 PE=3 SV=1	G5ARN1	G5ARN1_HETGA	G5ARN1_HETGA Kinesin-like protein KIF27 OS=Heterocephalus glaber GN=GW7_20962 PE=3 SV=1	1			1	1
>tr|G5ARU8|G5ARU8_HETGA Translation initiation factor eIF-2B subunit gamma OS=Heterocephalus glaber GN=GW7_00338 PE=4 SV=1	G5ARU8	G5ARU8_HETGA	G5ARU8_HETGA Translation initiation factor eIF-2B subunit gamma OS=Heterocephalus glaber GN=GW7_00338 PE=4 SV=1	1			1	1
>tr|G5AS71|G5AS71_HETGA Microtubule-associated protein 6 OS=Heterocephalus glaber GN=GW7_02074 PE=4 SV=1	G5AS71	G5AS71_HETGA	G5AS71_HETGA Microtubule-associated protein 6 OS=Heterocephalus glaber GN=GW7_02074 PE=4 SV=1	1			1	1
>tr|G5ASV5|G5ASV5_HETGA 26S proteasome non-ATPase regulatory subunit 1 OS=Heterocephalus glaber GN=GW7_10376 PE=4 SV=1	G5ASV5	G5ASV5_HETGA	G5ASV5_HETGA 26S proteasome non-ATPase regulatory subunit 1 OS=Heterocephalus glaber GN=GW7_10376 PE=4 SV=1	1			1	1
>tr|G5AT53|G5AT53_HETGA BAT2-like protein OS=Heterocephalus glaber GN=GW7_03392 PE=4 SV=1	G5AT53	G5AT53_HETGA	G5AT53_HETGA BAT2-like protein OS=Heterocephalus glaber GN=GW7_03392 PE=4 SV=1	1			1	1
>tr|G5ATG5|G5ATG5_HETGA Melanoma-associated antigen 1 OS=Heterocephalus glaber GN=GW7_09251 PE=4 SV=1	G5ATG5	G5ATG5_HETGA	G5ATG5_HETGA Melanoma-associated antigen 1 OS=Heterocephalus glaber GN=GW7_09251 PE=4 SV=1	1			1	1
>tr|G5ATR6|G5ATR6_HETGA Agrin OS=Heterocephalus glaber GN=GW7_21696 PE=4 SV=1	G5ATR6	G5ATR6_HETGA	G5ATR6_HETGA Agrin OS=Heterocephalus glaber GN=GW7_21696 PE=4 SV=1	1			1	1
>tr|G5AU21|G5AU21_HETGA Complement C1q-like protein 4 OS=Heterocephalus glaber GN=GW7_14453 PE=4 SV=1	G5AU21	G5AU21_HETGA	G5AU21_HETGA Complement C1q-like protein 4 OS=Heterocephalus glaber GN=GW7_14453 PE=4 SV=1	1			1	1
>tr|G5AU98|G5AU98_HETGA AMY-1-associating protein expressed in testis 1 OS=Heterocephalus glaber GN=GW7_00985 PE=4 SV=1	G5AU98	G5AU98_HETGA	G5AU98_HETGA AMY-1-associating protein expressed in testis 1 OS=Heterocephalus glaber GN=GW7_00985 PE=4 SV=1	1			1	1
>tr|G5AUJ4|G5AUJ4_HETGA 60S ribosomal protein L23a OS=Heterocephalus glaber GN=GW7_07157 PE=3 SV=1	G5AUJ4	G5AUJ4_HETGA	G5AUJ4_HETGA 60S ribosomal protein L23a OS=Heterocephalus glaber GN=GW7_07157 PE=3 SV=1	1			1	1
>tr|G5AUK3|G5AUK3_HETGA Proteasome subunit alpha type (Fragment) OS=Heterocephalus glaber GN=GW7_10861 PE=3 SV=1	G5AUK3	G5AUK3_HETGA	G5AUK3_HETGA Proteasome subunit alpha type (Fragment) OS=Heterocephalus glaber GN=GW7_10861 PE=3 SV=1	1			1	1
>tr|G5AUK4|G5AUK4_HETGA Aminoglycoside phosphotransferase domain-containing protein 1 OS=Heterocephalus glaber GN=GW7_10862 PE=4 SV=1	G5AUK4	G5AUK4_HETGA	G5AUK4_HETGA Aminoglycoside phosphotransferase domain-containing protein 1 OS=Heterocephalus glaber GN=GW7_10862 PE=4 SV=1	1			1	1
>tr|G5AUK5|G5AUK5_HETGA Iron-responsive element-binding protein 2 OS=Heterocephalus glaber GN=GW7_10863 PE=4 SV=1	G5AUK5	G5AUK5_HETGA	G5AUK5_HETGA Iron-responsive element-binding protein 2 OS=Heterocephalus glaber GN=GW7_10863 PE=4 SV=1	1			1	1
>tr|G5AUM0|G5AUM0_HETGA Uncharacterized protein OS=Heterocephalus glaber GN=GW7_11795 PE=4 SV=1	G5AUM0	G5AUM0_HETGA	G5AUM0_HETGA Uncharacterized protein OS=Heterocephalus glaber GN=GW7_11795 PE=4 SV=1	1			1	1
>tr|G5AV14|G5AV14_HETGA Kaptin (Fragment) OS=Heterocephalus glaber GN=GW7_18139 PE=4 SV=1	G5AV14	G5AV14_HETGA	G5AV14_HETGA Kaptin (Fragment) OS=Heterocephalus glaber GN=GW7_18139 PE=4 SV=1	1			1	1
>tr|G5AV16|G5AV16_HETGA Zinc finger protein 541 OS=Heterocephalus glaber GN=GW7_18141 PE=4 SV=1	G5AV16	G5AV16_HETGA	G5AV16_HETGA Zinc finger protein 541 OS=Heterocephalus glaber GN=GW7_18141 PE=4 SV=1	1			1	1
>tr|G5AVB7|G5AVB7_HETGA Putative G-protein coupled receptor 123 OS=Heterocephalus glaber GN=GW7_07887 PE=3 SV=1	G5AVB7	G5AVB7_HETGA	G5AVB7_HETGA Putative G-protein coupled receptor 123 OS=Heterocephalus glaber GN=GW7_07887 PE=3 SV=1	1			1	1
>tr|G5AWG0|G5AWG0_HETGA DNA topoisomerase I, mitochondrial OS=Heterocephalus glaber GN=GW7_21496 PE=4 SV=1	G5AWG0	G5AWG0_HETGA	G5AWG0_HETGA DNA topoisomerase I, mitochondrial OS=Heterocephalus glaber GN=GW7_21496 PE=4 SV=1	1			1	1
>tr|G5AWN7|G5AWN7_HETGA Histone-lysine N-methyltransferase SETD1B OS=Heterocephalus glaber GN=GW7_03113 PE=4 SV=1	G5AWN7	G5AWN7_HETGA	G5AWN7_HETGA Histone-lysine N-methyltransferase SETD1B OS=Heterocephalus glaber GN=GW7_03113 PE=4 SV=1	1			1	1
>tr|G5AWP5|G5AWP5_HETGA RIMS-binding protein 2 OS=Heterocephalus glaber GN=GW7_03168 PE=4 SV=1	G5AWP5	G5AWP5_HETGA	G5AWP5_HETGA RIMS-binding protein 2 OS=Heterocephalus glaber GN=GW7_03168 PE=4 SV=1	1			1	1
>tr|G5AX16|G5AX16_HETGA E3 ubiquitin-protein ligase HECW2 OS=Heterocephalus glaber GN=GW7_11606 PE=4 SV=1	G5AX16	G5AX16_HETGA	G5AX16_HETGA E3 ubiquitin-protein ligase HECW2 OS=Heterocephalus glaber GN=GW7_11606 PE=4 SV=1	1			1	1
>tr|G5AX92|G5AX92_HETGA Pentatricopeptide repeat-containing protein 1 OS=Heterocephalus glaber GN=GW7_06631 PE=4 SV=1	G5AX92	G5AX92_HETGA	G5AX92_HETGA Pentatricopeptide repeat-containing protein 1 OS=Heterocephalus glaber GN=GW7_06631 PE=4 SV=1	1			1	1
>tr|G5AXT5|G5AXT5_HETGA Kinesin-like protein KIF13A OS=Heterocephalus glaber GN=GW7_06942 PE=3 SV=1	G5AXT5	G5AXT5_HETGA	G5AXT5_HETGA Kinesin-like protein KIF13A OS=Heterocephalus glaber GN=GW7_06942 PE=3 SV=1	1			1	1
>tr|G5AYM6|G5AYM6_HETGA Polyadenylate-binding protein 4 OS=Heterocephalus glaber GN=GW7_11197 PE=4 SV=1	G5AYM6	G5AYM6_HETGA	G5AYM6_HETGA Polyadenylate-binding protein 4 OS=Heterocephalus glaber GN=GW7_11197 PE=4 SV=1	1			1	1
>tr|G5AYN3|G5AYN3_HETGA Arf-GAP with Rho-GAP domain, ANK repeat and PH domain-containing protein 2 OS=Heterocephalus glaber GN=GW7_13404 PE=4 SV=1	G5AYN3	G5AYN3_HETGA	G5AYN3_HETGA Arf-GAP with Rho-GAP domain, ANK repeat and PH domain-containing protein 2 OS=Heterocephalus glaber GN=GW7_13404 PE=4 SV=1	1			1	1
>tr|G5AYV8|G5AYV8_HETGA Voltage-dependent T-type calcium channel subunit alpha-1I OS=Heterocephalus glaber GN=GW7_02605 PE=4 SV=1	G5AYV8	G5AYV8_HETGA	G5AYV8_HETGA Voltage-dependent T-type calcium channel subunit alpha-1I OS=Heterocephalus glaber GN=GW7_02605 PE=4 SV=1	1			1	1
>tr|G5AZ07|G5AZ07_HETGA Spermatogenesis-associated protein 2 OS=Heterocephalus glaber GN=GW7_16444 PE=4 SV=1	G5AZ07	G5AZ07_HETGA	G5AZ07_HETGA Spermatogenesis-associated protein 2 OS=Heterocephalus glaber GN=GW7_16444 PE=4 SV=1	1			1	1
>tr|G5B072|G5B072_HETGA Olfactory receptor 2T11 OS=Heterocephalus glaber GN=GW7_08638 PE=4 SV=1	G5B072	G5B072_HETGA	G5B072_HETGA Olfactory receptor 2T11 OS=Heterocephalus glaber GN=GW7_08638 PE=4 SV=1	1			1	1
>tr|G5B097|G5B097_HETGA Proline synthetase co-transcribed bacterial-like protein OS=Heterocephalus glaber GN=GW7_01211 PE=3 SV=1	G5B097	G5B097_HETGA	G5B097_HETGA Proline synthetase co-transcribed bacterial-like protein OS=Heterocephalus glaber GN=GW7_01211 PE=3 SV=1	1			1	1
>tr|G5B0T3|G5B0T3_HETGA Synaptonemal complex central element protein 1 OS=Heterocephalus glaber GN=GW7_03410 PE=4 SV=1	G5B0T3	G5B0T3_HETGA	G5B0T3_HETGA Synaptonemal complex central element protein 1 OS=Heterocephalus glaber GN=GW7_03410 PE=4 SV=1	1			1	1
>tr|G5B2D0|G5B2D0_HETGA Elongation factor 1-alpha 1 OS=Heterocephalus glaber GN=GW7_09821 PE=4 SV=1	G5B2D0	G5B2D0_HETGA	G5B2D0_HETGA Elongation factor 1-alpha 1 OS=Heterocephalus glaber GN=GW7_09821 PE=4 SV=1	1			1	1
>tr|G5B2H3|G5B2H3_HETGA Serine/threonine-protein phosphatase 6 regulatory subunit 2 OS=Heterocephalus glaber GN=GW7_00585 PE=4 SV=1	G5B2H3	G5B2H3_HETGA	G5B2H3_HETGA Serine/threonine-protein phosphatase 6 regulatory subunit 2 OS=Heterocephalus glaber GN=GW7_00585 PE=4 SV=1	1			1	1
>tr|G5B2I6|G5B2I6_HETGA Putative helicase Mov10l1 (Fragment) OS=Heterocephalus glaber GN=GW7_00595 PE=4 SV=1	G5B2I6	G5B2I6_HETGA	G5B2I6_HETGA Putative helicase Mov10l1 (Fragment) OS=Heterocephalus glaber GN=GW7_00595 PE=4 SV=1	1			1	1
>tr|G5B2S1|G5B2S1_HETGA Coiled-coil domain-containing protein 129 OS=Heterocephalus glaber GN=GW7_16950 PE=4 SV=1	G5B2S1	G5B2S1_HETGA	G5B2S1_HETGA Coiled-coil domain-containing protein 129 OS=Heterocephalus glaber GN=GW7_16950 PE=4 SV=1	1			1	1
>tr|G5B2U7|G5B2U7_HETGA Ribosomal RNA processing protein 1-like protein B OS=Heterocephalus glaber GN=GW7_21321 PE=4 SV=1	G5B2U7	G5B2U7_HETGA	G5B2U7_HETGA Ribosomal RNA processing protein 1-like protein B OS=Heterocephalus glaber GN=GW7_21321 PE=4 SV=1	1			1	1
>tr|G5B398|G5B398_HETGA Neuron navigator 1 (Fragment) OS=Heterocephalus glaber GN=GW7_12877 PE=4 SV=1	G5B398	G5B398_HETGA	G5B398_HETGA Neuron navigator 1 (Fragment) OS=Heterocephalus glaber GN=GW7_12877 PE=4 SV=1	1			1	1
>tr|G5B465|G5B465_HETGA Dedicator of cytokinesis protein 2 OS=Heterocephalus glaber GN=GW7_06000 PE=4 SV=1	G5B465	G5B465_HETGA	G5B465_HETGA Dedicator of cytokinesis protein 2 OS=Heterocephalus glaber GN=GW7_06000 PE=4 SV=1	1			1	1
>tr|G5B5F0|G5B5F0_HETGA Arachidonate 12-lipoxygenase, 12R type OS=Heterocephalus glaber GN=GW7_13852 PE=3 SV=1	G5B5F0	G5B5F0_HETGA	G5B5F0_HETGA Arachidonate 12-lipoxygenase, 12R type OS=Heterocephalus glaber GN=GW7_13852 PE=3 SV=1	1			1	1
>tr|G5B5G7|G5B5G7_HETGA Phosphoinositide 3-kinase regulatory subunit 5 OS=Heterocephalus glaber GN=GW7_13869 PE=4 SV=1	G5B5G7	G5B5G7_HETGA	G5B5G7_HETGA Phosphoinositide 3-kinase regulatory subunit 5 OS=Heterocephalus glaber GN=GW7_13869 PE=4 SV=1	1			1	1
>tr|G5B5V9|G5B5V9_HETGA Protocadherin Fat 4 OS=Heterocephalus glaber GN=GW7_06972 PE=4 SV=1	G5B5V9	G5B5V9_HETGA	G5B5V9_HETGA Protocadherin Fat 4 OS=Heterocephalus glaber GN=GW7_06972 PE=4 SV=1	1			1	1
>tr|G5B628|G5B628_HETGA Beta-ureidopropionase OS=Heterocephalus glaber GN=GW7_18908 PE=4 SV=1	G5B628	G5B628_HETGA	G5B628_HETGA Beta-ureidopropionase OS=Heterocephalus glaber GN=GW7_18908 PE=4 SV=1	1			1	1
>tr|G5B6G7|G5B6G7_HETGA Group XVI phospholipase A2 (Fragment) OS=Heterocephalus glaber GN=GW7_20696 PE=4 SV=1	G5B6G7	G5B6G7_HETGA	G5B6G7_HETGA Group XVI phospholipase A2 (Fragment) OS=Heterocephalus glaber GN=GW7_20696 PE=4 SV=1	1			1	1
>tr|G5B6I8|G5B6I8_HETGA EGF-containing fibulin-like extracellular matrix protein 2 OS=Heterocephalus glaber GN=GW7_20610 PE=4 SV=1	G5B6I8	G5B6I8_HETGA	G5B6I8_HETGA EGF-containing fibulin-like extracellular matrix protein 2 OS=Heterocephalus glaber GN=GW7_20610 PE=4 SV=1	1			1	1
>tr|G5B6U5|G5B6U5_HETGA Cell division cycle 2-like protein kinase 5 (Fragment) OS=Heterocephalus glaber GN=GW7_09875 PE=4 SV=1	G5B6U5	G5B6U5_HETGA	G5B6U5_HETGA Cell division cycle 2-like protein kinase 5 (Fragment) OS=Heterocephalus glaber GN=GW7_09875 PE=4 SV=1	1			1	1
>tr|G5B6Y9|G5B6Y9_HETGA 60S ribosomal protein L21 OS=Heterocephalus glaber GN=GW7_13492 PE=4 SV=1	G5B6Y9	G5B6Y9_HETGA	G5B6Y9_HETGA 60S ribosomal protein L21 OS=Heterocephalus glaber GN=GW7_13492 PE=4 SV=1	1			1	1
>tr|G5B754|G5B754_HETGA Notchless protein-like protein 1 OS=Heterocephalus glaber GN=GW7_18276 PE=4 SV=1	G5B754	G5B754_HETGA	G5B754_HETGA Notchless protein-like protein 1 OS=Heterocephalus glaber GN=GW7_18276 PE=4 SV=1	1			1	1
>tr|G5B797|G5B797_HETGA TBC1 domain family member 8 OS=Heterocephalus glaber GN=GW7_13244 PE=4 SV=1	G5B797	G5B797_HETGA	G5B797_HETGA TBC1 domain family member 8 OS=Heterocephalus glaber GN=GW7_13244 PE=4 SV=1	1			1	1
>tr|G5B7E9|G5B7E9_HETGA Disheveled-associated activator of morphogenesis 1 OS=Heterocephalus glaber GN=GW7_03415 PE=4 SV=1	G5B7E9	G5B7E9_HETGA	G5B7E9_HETGA Disheveled-associated activator of morphogenesis 1 OS=Heterocephalus glaber GN=GW7_03415 PE=4 SV=1	1			1	1
>tr|G5B7P6|G5B7P6_HETGA Neuralized-like protein 2 OS=Heterocephalus glaber GN=GW7_06542 PE=4 SV=1	G5B7P6	G5B7P6_HETGA	G5B7P6_HETGA Neuralized-like protein 2 OS=Heterocephalus glaber GN=GW7_06542 PE=4 SV=1	1			1	1
>tr|G5B7S8|G5B7S8_HETGA Methylmalonic aciduria and homocystinuria type D protein, mitochondrial (Fragment) OS=Heterocephalus glaber GN=GW7_17990 PE=4 SV=1	G5B7S8	G5B7S8_HETGA	G5B7S8_HETGA Methylmalonic aciduria and homocystinuria type D protein, mitochondrial (Fragment) OS=Heterocephalus glaber GN=GW7_17990 PE=4 SV=1	1			1	1
>tr|G5B7U1|G5B7U1_HETGA Excitatory amino acid transporter 5 OS=Heterocephalus glaber GN=GW7_12942 PE=4 SV=1	G5B7U1	G5B7U1_HETGA	G5B7U1_HETGA Excitatory amino acid transporter 5 OS=Heterocephalus glaber GN=GW7_12942 PE=4 SV=1	1			1	1
>tr|G5B807|G5B807_HETGA Protein phosphatase 1 regulatory inhibitor subunit 16B OS=Heterocephalus glaber GN=GW7_21232 PE=4 SV=1	G5B807	G5B807_HETGA	G5B807_HETGA Protein phosphatase 1 regulatory inhibitor subunit 16B OS=Heterocephalus glaber GN=GW7_21232 PE=4 SV=1	1			1	1
>tr|G5B828|G5B828_HETGA SAM domain and HD domain-containing protein 1 OS=Heterocephalus glaber GN=GW7_21253 PE=4 SV=1	G5B828	G5B828_HETGA	G5B828_HETGA SAM domain and HD domain-containing protein 1 OS=Heterocephalus glaber GN=GW7_21253 PE=4 SV=1	1			1	1
>tr|G5B869|G5B869_HETGA Dachshund-like protein 1 OS=Heterocephalus glaber GN=GW7_20967 PE=4 SV=1	G5B869	G5B869_HETGA	G5B869_HETGA Dachshund-like protein 1 OS=Heterocephalus glaber GN=GW7_20967 PE=4 SV=1	1			1	1
>tr|G5B887|G5B887_HETGA Cytohesin-2 OS=Heterocephalus glaber GN=GW7_05356 PE=4 SV=1	G5B887	G5B887_HETGA	G5B887_HETGA Cytohesin-2 OS=Heterocephalus glaber GN=GW7_05356 PE=4 SV=1	1			1	1
>tr|G5B8E5|G5B8E5_HETGA Transducin-like enhancer protein 1 OS=Heterocephalus glaber GN=GW7_04580 PE=4 SV=1	G5B8E5	G5B8E5_HETGA	G5B8E5_HETGA Transducin-like enhancer protein 1 OS=Heterocephalus glaber GN=GW7_04580 PE=4 SV=1	1			1	1
>tr|G5B8H6|G5B8H6_HETGA A disintegrin and metalloproteinase with thrombospondin motifs 13 OS=Heterocephalus glaber GN=GW7_14318 PE=4 SV=1	G5B8H6	G5B8H6_HETGA	G5B8H6_HETGA A disintegrin and metalloproteinase with thrombospondin motifs 13 OS=Heterocephalus glaber GN=GW7_14318 PE=4 SV=1	1			1	1
>tr|G5B8J2|G5B8J2_HETGA Wings apart-like protein-like protein OS=Heterocephalus glaber GN=GW7_14334 PE=4 SV=1	G5B8J2	G5B8J2_HETGA	G5B8J2_HETGA Wings apart-like protein-like protein OS=Heterocephalus glaber GN=GW7_14334 PE=4 SV=1	1			1	1
>tr|G5B925|G5B925_HETGA Ankyrin repeat and FYVE domain-containing protein 1 (Fragment) OS=Heterocephalus glaber GN=GW7_14597 PE=4 SV=1	G5B925	G5B925_HETGA	G5B925_HETGA Ankyrin repeat and FYVE domain-containing protein 1 (Fragment) OS=Heterocephalus glaber GN=GW7_14597 PE=4 SV=1	1			1	1
>tr|G5B9F4|G5B9F4_HETGA Lactoylglutathione lyase OS=Heterocephalus glaber GN=GW7_08996 PE=4 SV=1	G5B9F4	G5B9F4_HETGA	G5B9F4_HETGA Lactoylglutathione lyase OS=Heterocephalus glaber GN=GW7_08996 PE=4 SV=1	1			1	1
>tr|G5B9R4|G5B9R4_HETGA Tumor necrosis factor receptor superfamily member 10B OS=Heterocephalus glaber GN=GW7_20740 PE=4 SV=1	G5B9R4	G5B9R4_HETGA	G5B9R4_HETGA Tumor necrosis factor receptor superfamily member 10B OS=Heterocephalus glaber GN=GW7_20740 PE=4 SV=1	1			1	1
>tr|G5BA17|G5BA17_HETGA Eukaryotic translation initiation factor 3 subunit F OS=Heterocephalus glaber GN=GW7_02209 PE=4 SV=1	G5BA17	G5BA17_HETGA	G5BA17_HETGA Eukaryotic translation initiation factor 3 subunit F OS=Heterocephalus glaber GN=GW7_02209 PE=4 SV=1	1			1	1
>tr|G5BA96|G5BA96_HETGA Toll-like receptor 7 OS=Heterocephalus glaber GN=GW7_05279 PE=4 SV=1	G5BA96	G5BA96_HETGA	G5BA96_HETGA Toll-like receptor 7 OS=Heterocephalus glaber GN=GW7_05279 PE=4 SV=1	1			1	1
>tr|G5BAE2|G5BAE2_HETGA Patatin-like phospholipase domain-containing protein 4 OS=Heterocephalus glaber GN=GW7_12685 PE=4 SV=1	G5BAE2	G5BAE2_HETGA	G5BAE2_HETGA Patatin-like phospholipase domain-containing protein 4 OS=Heterocephalus glaber GN=GW7_12685 PE=4 SV=1	1			1	1
>tr|G5BAE5|G5BAE5_HETGA Alanine aminotransferase 2 OS=Heterocephalus glaber GN=GW7_11743 PE=4 SV=1	G5BAE5	G5BAE5_HETGA	G5BAE5_HETGA Alanine aminotransferase 2 OS=Heterocephalus glaber GN=GW7_11743 PE=4 SV=1	1			1	1
>tr|G5BB15|G5BB15_HETGA Dysbindin domain-containing protein 2 OS=Heterocephalus glaber GN=GW7_20375 PE=4 SV=1	G5BB15	G5BB15_HETGA	G5BB15_HETGA Dysbindin domain-containing protein 2 OS=Heterocephalus glaber GN=GW7_20375 PE=4 SV=1	1			1	1
>tr|G5BB52|G5BB52_HETGA EH domain-binding protein 1 OS=Heterocephalus glaber GN=GW7_10327 PE=4 SV=1	G5BB52	G5BB52_HETGA	G5BB52_HETGA EH domain-binding protein 1 OS=Heterocephalus glaber GN=GW7_10327 PE=4 SV=1	1			1	1
>tr|G5BBI5|G5BBI5_HETGA GAS2-like protein 3 OS=Heterocephalus glaber GN=GW7_15033 PE=4 SV=1	G5BBI5	G5BBI5_HETGA	G5BBI5_HETGA GAS2-like protein 3 OS=Heterocephalus glaber GN=GW7_15033 PE=4 SV=1	1			1	1
>tr|G5BC17|G5BC17_HETGA Palladin (Fragment) OS=Heterocephalus glaber GN=GW7_14209 PE=4 SV=1	G5BC17	G5BC17_HETGA	G5BC17_HETGA Palladin (Fragment) OS=Heterocephalus glaber GN=GW7_14209 PE=4 SV=1	1			1	1
>tr|G5BD86|G5BD86_HETGA Chromodomain-helicase-DNA-binding protein 9 (Fragment) OS=Heterocephalus glaber GN=GW7_09903 PE=4 SV=1	G5BD86	G5BD86_HETGA	G5BD86_HETGA Chromodomain-helicase-DNA-binding protein 9 (Fragment) OS=Heterocephalus glaber GN=GW7_09903 PE=4 SV=1	1			1	1
>tr|G5BDB8|G5BDB8_HETGA Pantetheinase OS=Heterocephalus glaber GN=GW7_19865 PE=4 SV=1	G5BDB8	G5BDB8_HETGA	G5BDB8_HETGA Pantetheinase OS=Heterocephalus glaber GN=GW7_19865 PE=4 SV=1	1			1	1
>tr|G5BDX6|G5BDX6_HETGA Cadherin-like protein 26 OS=Heterocephalus glaber GN=GW7_16334 PE=4 SV=1	G5BDX6	G5BDX6_HETGA	G5BDX6_HETGA Cadherin-like protein 26 OS=Heterocephalus glaber GN=GW7_16334 PE=4 SV=1	1			1	1
>tr|G5BE08|G5BE08_HETGA Protein kinase C iota type OS=Heterocephalus glaber GN=GW7_20210 PE=4 SV=1	G5BE08	G5BE08_HETGA	G5BE08_HETGA Protein kinase C iota type OS=Heterocephalus glaber GN=GW7_20210 PE=4 SV=1	1			1	1
>tr|G5BE82|G5BE82_HETGA G-protein coupled receptor 120 (Fragment) OS=Heterocephalus glaber GN=GW7_06241 PE=4 SV=1	G5BE82	G5BE82_HETGA	G5BE82_HETGA G-protein coupled receptor 120 (Fragment) OS=Heterocephalus glaber GN=GW7_06241 PE=4 SV=1	1			1	1
>tr|G5BE89|G5BE89_HETGA Interferon-gamma receptor beta chain OS=Heterocephalus glaber GN=GW7_08740 PE=4 SV=1	G5BE89	G5BE89_HETGA	G5BE89_HETGA Interferon-gamma receptor beta chain OS=Heterocephalus glaber GN=GW7_08740 PE=4 SV=1	1			1	1
>tr|G5BED4|G5BED4_HETGA Rho GTPase-activating protein 9 OS=Heterocephalus glaber GN=GW7_04687 PE=4 SV=1	G5BED4	G5BED4_HETGA	G5BED4_HETGA Rho GTPase-activating protein 9 OS=Heterocephalus glaber GN=GW7_04687 PE=4 SV=1	1			1	1
>tr|G5BEU3|G5BEU3_HETGA Tolloid-like protein 2 OS=Heterocephalus glaber GN=GW7_11925 PE=3 SV=1	G5BEU3	G5BEU3_HETGA	G5BEU3_HETGA Tolloid-like protein 2 OS=Heterocephalus glaber GN=GW7_11925 PE=3 SV=1	1			1	1
>tr|G5BEV1|G5BEV1_HETGA Nuclear receptor corepressor 1 OS=Heterocephalus glaber GN=GW7_12664 PE=4 SV=1	G5BEV1	G5BEV1_HETGA	G5BEV1_HETGA Nuclear receptor corepressor 1 OS=Heterocephalus glaber GN=GW7_12664 PE=4 SV=1	1			1	1
>tr|G5BEZ4|G5BEZ4_HETGA StAR-related lipid transfer protein 5 OS=Heterocephalus glaber GN=GW7_13579 PE=4 SV=1	G5BEZ4	G5BEZ4_HETGA	G5BEZ4_HETGA StAR-related lipid transfer protein 5 OS=Heterocephalus glaber GN=GW7_13579 PE=4 SV=1	1			1	1
>tr|G5BF17|G5BF17_HETGA Cytosolic carboxypeptidase 4 (Fragment) OS=Heterocephalus glaber GN=GW7_16549 PE=4 SV=1	G5BF17	G5BF17_HETGA	G5BF17_HETGA Cytosolic carboxypeptidase 4 (Fragment) OS=Heterocephalus glaber GN=GW7_16549 PE=4 SV=1	1			1	1
>tr|G5BFC2|G5BFC2_HETGA Outer dense fiber protein 2 OS=Heterocephalus glaber GN=GW7_14060 PE=4 SV=1	G5BFC2	G5BFC2_HETGA	G5BFC2_HETGA Outer dense fiber protein 2 OS=Heterocephalus glaber GN=GW7_14060 PE=4 SV=1	1			1	1
>tr|G5BFZ9|G5BFZ9_HETGA Patatin-like phospholipase domain-containing protein 7 OS=Heterocephalus glaber GN=GW7_03932 PE=4 SV=1	G5BFZ9	G5BFZ9_HETGA	G5BFZ9_HETGA Patatin-like phospholipase domain-containing protein 7 OS=Heterocephalus glaber GN=GW7_03932 PE=4 SV=1	1			1	1
>tr|G5BGF5|G5BGF5_HETGA Guanylate-binding protein 4 (Fragment) OS=Heterocephalus glaber GN=GW7_06928 PE=4 SV=1	G5BGF5	G5BGF5_HETGA	G5BGF5_HETGA Guanylate-binding protein 4 (Fragment) OS=Heterocephalus glaber GN=GW7_06928 PE=4 SV=1	1			1	1
>tr|G5BGM3|G5BGM3_HETGA Hermansky-Pudlak syndrome 4 protein OS=Heterocephalus glaber GN=GW7_20841 PE=4 SV=1	G5BGM3	G5BGM3_HETGA	G5BGM3_HETGA Hermansky-Pudlak syndrome 4 protein OS=Heterocephalus glaber GN=GW7_20841 PE=4 SV=1	1			1	1
>tr|G5BGP6|G5BGP6_HETGA tRNA-splicing endonuclease subunit Sen15 (Fragment) OS=Heterocephalus glaber GN=GW7_04640 PE=4 SV=1	G5BGP6	G5BGP6_HETGA	G5BGP6_HETGA tRNA-splicing endonuclease subunit Sen15 (Fragment) OS=Heterocephalus glaber GN=GW7_04640 PE=4 SV=1	1			1	1
>tr|G5BGQ6|G5BGQ6_HETGA Phosphatidylinositol 3,4,5-trisphosphate-dependent Rac exchanger 2 protein OS=Heterocephalus glaber GN=GW7_19602 PE=4 SV=1	G5BGQ6	G5BGQ6_HETGA	G5BGQ6_HETGA Phosphatidylinositol 3,4,5-trisphosphate-dependent Rac exchanger 2 protein OS=Heterocephalus glaber GN=GW7_19602 PE=4 SV=1	1			1	1
>tr|G5BGV2|G5BGV2_HETGA Uncharacterized protein OS=Heterocephalus glaber GN=GW7_06016 PE=4 SV=1	G5BGV2	G5BGV2_HETGA	G5BGV2_HETGA Uncharacterized protein OS=Heterocephalus glaber GN=GW7_06016 PE=4 SV=1	1			1	1
>tr|G5BH45|G5BH45_HETGA Cathepsin S OS=Heterocephalus glaber GN=GW7_05808 PE=3 SV=1	G5BH45	G5BH45_HETGA	G5BH45_HETGA Cathepsin S OS=Heterocephalus glaber GN=GW7_05808 PE=3 SV=1	1			1	1
>tr|G5BHB8|G5BHB8_HETGA PHD finger protein 20 OS=Heterocephalus glaber GN=GW7_01298 PE=4 SV=1	G5BHB8	G5BHB8_HETGA	G5BHB8_HETGA PHD finger protein 20 OS=Heterocephalus glaber GN=GW7_01298 PE=4 SV=1	1			1	1
>tr|G5BHG2|G5BHG2_HETGA Leucine-rich repeat serine/threonine-protein kinase 2 (Fragment) OS=Heterocephalus glaber GN=GW7_05593 PE=4 SV=1	G5BHG2	G5BHG2_HETGA	G5BHG2_HETGA Leucine-rich repeat serine/threonine-protein kinase 2 (Fragment) OS=Heterocephalus glaber GN=GW7_05593 PE=4 SV=1	1			1	1
>tr|G5BHS5|G5BHS5_HETGA DNA-dependent protein kinase catalytic subunit OS=Heterocephalus glaber GN=GW7_21517 PE=4 SV=1	G5BHS5	G5BHS5_HETGA	G5BHS5_HETGA DNA-dependent protein kinase catalytic subunit OS=Heterocephalus glaber GN=GW7_21517 PE=4 SV=1	1			1	1
>tr|G5BI47|G5BI47_HETGA Reelin (Fragment) OS=Heterocephalus glaber GN=GW7_03892 PE=4 SV=1	G5BI47	G5BI47_HETGA	G5BI47_HETGA Reelin (Fragment) OS=Heterocephalus glaber GN=GW7_03892 PE=4 SV=1	1			1	1
>tr|G5BI62|G5BI62_HETGA Leucine-rich PPR motif-containing protein, mitochondrial OS=Heterocephalus glaber GN=GW7_00108 PE=4 SV=1	G5BI62	G5BI62_HETGA	G5BI62_HETGA Leucine-rich PPR motif-containing protein, mitochondrial OS=Heterocephalus glaber GN=GW7_00108 PE=4 SV=1	1			1	1
>tr|G5BIG6|G5BIG6_HETGA Prefoldin subunit 5 OS=Heterocephalus glaber GN=GW7_04441 PE=3 SV=1	G5BIG6	G5BIG6_HETGA	G5BIG6_HETGA Prefoldin subunit 5 OS=Heterocephalus glaber GN=GW7_04441 PE=3 SV=1	1			1	1
>tr|G5BIK8|G5BIK8_HETGA Niemann-Pick C1-like protein 1 OS=Heterocephalus glaber GN=GW7_08269 PE=4 SV=1	G5BIK8	G5BIK8_HETGA	G5BIK8_HETGA Niemann-Pick C1-like protein 1 OS=Heterocephalus glaber GN=GW7_08269 PE=4 SV=1	1			1	1
>tr|G5BIR5|G5BIR5_HETGA SEC14 domain and spectrin repeat-containing protein 1 OS=Heterocephalus glaber GN=GW7_14240 PE=4 SV=1	G5BIR5	G5BIR5_HETGA	G5BIR5_HETGA SEC14 domain and spectrin repeat-containing protein 1 OS=Heterocephalus glaber GN=GW7_14240 PE=4 SV=1	1			1	1
>tr|G5BJ40|G5BJ40_HETGA Keratin, type I cytoskeletal 18 OS=Heterocephalus glaber GN=GW7_10817 PE=3 SV=1	G5BJ40	G5BJ40_HETGA	G5BJ40_HETGA Keratin, type I cytoskeletal 18 OS=Heterocephalus glaber GN=GW7_10817 PE=3 SV=1	1			1	1
>tr|G5BJ60|G5BJ60_HETGA Uncharacterized protein OS=Heterocephalus glaber GN=GW7_04075 PE=4 SV=1	G5BJ60	G5BJ60_HETGA	G5BJ60_HETGA Uncharacterized protein OS=Heterocephalus glaber GN=GW7_04075 PE=4 SV=1	1			1	1
>tr|G5BJB6|G5BJB6_HETGA Meteorin-like protein OS=Heterocephalus glaber GN=GW7_04131 PE=4 SV=1	G5BJB6	G5BJB6_HETGA	G5BJB6_HETGA Meteorin-like protein OS=Heterocephalus glaber GN=GW7_04131 PE=4 SV=1	1			1	1
>tr|G5BJL2|G5BJL2_HETGA Ras association domain-containing protein 9 OS=Heterocephalus glaber GN=GW7_13601 PE=4 SV=1	G5BJL2	G5BJL2_HETGA	G5BJL2_HETGA Ras association domain-containing protein 9 OS=Heterocephalus glaber GN=GW7_13601 PE=4 SV=1	1			1	1
>tr|G5BK53|G5BK53_HETGA Small muscular protein OS=Heterocephalus glaber GN=GW7_06567 PE=4 SV=1	G5BK53	G5BK53_HETGA	G5BK53_HETGA Small muscular protein OS=Heterocephalus glaber GN=GW7_06567 PE=4 SV=1	1			1	1
>tr|G5BK63|G5BK63_HETGA Proteasome subunit beta type OS=Heterocephalus glaber GN=GW7_13065 PE=3 SV=1	G5BK63	G5BK63_HETGA	G5BK63_HETGA Proteasome subunit beta type OS=Heterocephalus glaber GN=GW7_13065 PE=3 SV=1	1			1	1
>tr|G5BK73|G5BK73_HETGA Ras-specific guanine nucleotide-releasing factor 2 OS=Heterocephalus glaber GN=GW7_10880 PE=4 SV=1	G5BK73	G5BK73_HETGA	G5BK73_HETGA Ras-specific guanine nucleotide-releasing factor 2 OS=Heterocephalus glaber GN=GW7_10880 PE=4 SV=1	1			1	1
>tr|G5BKH2|G5BKH2_HETGA Sorting and assembly machinery component 50-like protein OS=Heterocephalus glaber GN=GW7_03007 PE=4 SV=1	G5BKH2	G5BKH2_HETGA	G5BKH2_HETGA Sorting and assembly machinery component 50-like protein OS=Heterocephalus glaber GN=GW7_03007 PE=4 SV=1	1			1	1
>tr|G5BKK5|G5BKK5_HETGA Protein transport protein Sec24C OS=Heterocephalus glaber GN=GW7_08679 PE=4 SV=1	G5BKK5	G5BKK5_HETGA	G5BKK5_HETGA Protein transport protein Sec24C OS=Heterocephalus glaber GN=GW7_08679 PE=4 SV=1	1			1	1
>tr|G5BKK9|G5BKK9_HETGA Voltage-dependent R-type calcium channel subunit alpha-1E OS=Heterocephalus glaber GN=GW7_08683 PE=3 SV=1	G5BKK9	G5BKK9_HETGA	G5BKK9_HETGA Voltage-dependent R-type calcium channel subunit alpha-1E OS=Heterocephalus glaber GN=GW7_08683 PE=3 SV=1	1			1	1
>tr|G5BL07|G5BL07_HETGA Putative phospholipid-transporting ATPase FetA OS=Heterocephalus glaber GN=GW7_10709 PE=4 SV=1	G5BL07	G5BL07_HETGA	G5BL07_HETGA Putative phospholipid-transporting ATPase FetA OS=Heterocephalus glaber GN=GW7_10709 PE=4 SV=1	1			1	1
>tr|G5BL48|G5BL48_HETGA Fem-1-like protein B OS=Heterocephalus glaber GN=GW7_13943 PE=4 SV=1	G5BL48	G5BL48_HETGA	G5BL48_HETGA Fem-1-like protein B OS=Heterocephalus glaber GN=GW7_13943 PE=4 SV=1	1			1	1
>tr|G5BL66|G5BL66_HETGA Signal transducing adapter molecule 2 OS=Heterocephalus glaber GN=GW7_10847 PE=4 SV=1	G5BL66	G5BL66_HETGA	G5BL66_HETGA Signal transducing adapter molecule 2 OS=Heterocephalus glaber GN=GW7_10847 PE=4 SV=1	1			1	1
>tr|G5BL76|G5BL76_HETGA Urea transporter, kidney OS=Heterocephalus glaber GN=GW7_19342 PE=4 SV=1	G5BL76	G5BL76_HETGA	G5BL76_HETGA Urea transporter, kidney OS=Heterocephalus glaber GN=GW7_19342 PE=4 SV=1	1			1	1
>tr|G5BL81|G5BL81_HETGA ATP synthase subunit alpha OS=Heterocephalus glaber GN=GW7_19347 PE=3 SV=1	G5BL81	G5BL81_HETGA	G5BL81_HETGA ATP synthase subunit alpha OS=Heterocephalus glaber GN=GW7_19347 PE=3 SV=1	1			1	1
>tr|G5BLX5|G5BLX5_HETGA Uncharacterized protein OS=Heterocephalus glaber GN=GW7_20412 PE=4 SV=1	G5BLX5	G5BLX5_HETGA	G5BLX5_HETGA Uncharacterized protein OS=Heterocephalus glaber GN=GW7_20412 PE=4 SV=1	1			1	1
>tr|G5BMS3|G5BMS3_HETGA DNA repair protein REV1 OS=Heterocephalus glaber GN=GW7_18293 PE=4 SV=1	G5BMS3	G5BMS3_HETGA	G5BMS3_HETGA DNA repair protein REV1 OS=Heterocephalus glaber GN=GW7_18293 PE=4 SV=1	1			1	1
>tr|G5BMV2|G5BMV2_HETGA Fer-1-like protein 5 OS=Heterocephalus glaber GN=GW7_18322 PE=4 SV=1	G5BMV2	G5BMV2_HETGA	G5BMV2_HETGA Fer-1-like protein 5 OS=Heterocephalus glaber GN=GW7_18322 PE=4 SV=1	1			1	1
>tr|G5BN31|G5BN31_HETGA Protocadherin-8 OS=Heterocephalus glaber GN=GW7_06273 PE=4 SV=1	G5BN31	G5BN31_HETGA	G5BN31_HETGA Protocadherin-8 OS=Heterocephalus glaber GN=GW7_06273 PE=4 SV=1	1			1	1
>tr|G5BNF4|G5BNF4_HETGA Ectonucleotide pyrophosphatase/phosphodiesterase family member 4 OS=Heterocephalus glaber GN=GW7_19172 PE=4 SV=1	G5BNF4	G5BNF4_HETGA	G5BNF4_HETGA Ectonucleotide pyrophosphatase/phosphodiesterase family member 4 OS=Heterocephalus glaber GN=GW7_19172 PE=4 SV=1	1			1	1
>tr|G5BNW5|G5BNW5_HETGA Suppressor of tumorigenicity protein 7-like protein OS=Heterocephalus glaber GN=GW7_03051 PE=4 SV=1	G5BNW5	G5BNW5_HETGA	G5BNW5_HETGA Suppressor of tumorigenicity protein 7-like protein OS=Heterocephalus glaber GN=GW7_03051 PE=4 SV=1	1			1	1
>tr|G5BPD8|G5BPD8_HETGA Ankyrin repeat and BTB/POZ domain-containing protein BTBD11 (Fragment) OS=Heterocephalus glaber GN=GW7_07158 PE=4 SV=1	G5BPD8	G5BPD8_HETGA	G5BPD8_HETGA Ankyrin repeat and BTB/POZ domain-containing protein BTBD11 (Fragment) OS=Heterocephalus glaber GN=GW7_07158 PE=4 SV=1	1			1	1
>tr|G5BPN1|G5BPN1_HETGA Solute carrier family 2, facilitated glucose transporter member 3 OS=Heterocephalus glaber GN=GW7_17311 PE=3 SV=1	G5BPN1	G5BPN1_HETGA	G5BPN1_HETGA Solute carrier family 2, facilitated glucose transporter member 3 OS=Heterocephalus glaber GN=GW7_17311 PE=3 SV=1	1			1	1
>tr|G5BPW5|G5BPW5_HETGA Guanine nucleotide-binding protein subunit alpha-12 (Fragment) OS=Heterocephalus glaber GN=GW7_20754 PE=4 SV=1	G5BPW5	G5BPW5_HETGA	G5BPW5_HETGA Guanine nucleotide-binding protein subunit alpha-12 (Fragment) OS=Heterocephalus glaber GN=GW7_20754 PE=4 SV=1	1			1	1
>tr|G5BQI5|G5BQI5_HETGA Angiotensinogen OS=Heterocephalus glaber GN=GW7_00815 PE=3 SV=1	G5BQI5	G5BQI5_HETGA	G5BQI5_HETGA Angiotensinogen OS=Heterocephalus glaber GN=GW7_00815 PE=3 SV=1	1			1	1
>tr|G5BQL3|G5BQL3_HETGA Mitogen-activated protein kinase kinase kinase 9 (Fragment) OS=Heterocephalus glaber GN=GW7_02723 PE=4 SV=1	G5BQL3	G5BQL3_HETGA	G5BQL3_HETGA Mitogen-activated protein kinase kinase kinase 9 (Fragment) OS=Heterocephalus glaber GN=GW7_02723 PE=4 SV=1	1			1	1
>tr|G5BQS4|G5BQS4_HETGA Dehydrogenase/reductase SDR family member on chromosome X (Fragment) OS=Heterocephalus glaber GN=GW7_02009 PE=4 SV=1	G5BQS4	G5BQS4_HETGA	G5BQS4_HETGA Dehydrogenase/reductase SDR family member on chromosome X (Fragment) OS=Heterocephalus glaber GN=GW7_02009 PE=4 SV=1	1			1	1
>tr|G5BR17|G5BR17_HETGA Solute carrier family 12 member 1 OS=Heterocephalus glaber GN=GW7_20849 PE=4 SV=1	G5BR17	G5BR17_HETGA	G5BR17_HETGA Solute carrier family 12 member 1 OS=Heterocephalus glaber GN=GW7_20849 PE=4 SV=1	1			1	1
>tr|G5BR73|G5BR73_HETGA Protein NLRC5 OS=Heterocephalus glaber GN=GW7_14909 PE=4 SV=1	G5BR73	G5BR73_HETGA	G5BR73_HETGA Protein NLRC5 OS=Heterocephalus glaber GN=GW7_14909 PE=4 SV=1	1			1	1
>tr|G5BRC3|G5BRC3_HETGA Coronin OS=Heterocephalus glaber GN=GW7_14880 PE=3 SV=1	G5BRC3	G5BRC3_HETGA	G5BRC3_HETGA Coronin OS=Heterocephalus glaber GN=GW7_14880 PE=3 SV=1	1			1	1
>tr|G5BRD9|G5BRD9_HETGA B-lymphocyte antigen CD19 OS=Heterocephalus glaber GN=GW7_14896 PE=4 SV=1	G5BRD9	G5BRD9_HETGA	G5BRD9_HETGA B-lymphocyte antigen CD19 OS=Heterocephalus glaber GN=GW7_14896 PE=4 SV=1	1			1	1
>tr|G5BRH7|G5BRH7_HETGA Olfactory receptor 2AK2 OS=Heterocephalus glaber GN=GW7_20561 PE=3 SV=1	G5BRH7	G5BRH7_HETGA	G5BRH7_HETGA Olfactory receptor 2AK2 OS=Heterocephalus glaber GN=GW7_20561 PE=3 SV=1	1			1	1
>tr|G5BRI5|G5BRI5_HETGA Chondroitin sulfate synthase 1 OS=Heterocephalus glaber GN=GW7_20569 PE=4 SV=1	G5BRI5	G5BRI5_HETGA	G5BRI5_HETGA Chondroitin sulfate synthase 1 OS=Heterocephalus glaber GN=GW7_20569 PE=4 SV=1	1			1	1
>tr|G5BS53|G5BS53_HETGA Olfactory receptor 52B6 OS=Heterocephalus glaber GN=GW7_03844 PE=3 SV=1	G5BS53	G5BS53_HETGA	G5BS53_HETGA Olfactory receptor 52B6 OS=Heterocephalus glaber GN=GW7_03844 PE=3 SV=1	1			1	1
>tr|G5BSP7|G5BSP7_HETGA WD repeat-containing protein 78 OS=Heterocephalus glaber GN=GW7_01522 PE=4 SV=1	G5BSP7	G5BSP7_HETGA	G5BSP7_HETGA WD repeat-containing protein 78 OS=Heterocephalus glaber GN=GW7_01522 PE=4 SV=1	1			1	1
>tr|G5BT42|G5BT42_HETGA Dickkopf-related protein 4 OS=Heterocephalus glaber GN=GW7_08533 PE=4 SV=1	G5BT42	G5BT42_HETGA	G5BT42_HETGA Dickkopf-related protein 4 OS=Heterocephalus glaber GN=GW7_08533 PE=4 SV=1	1			1	1
>tr|G5BU02|G5BU02_HETGA Zinc finger protein 429 OS=Heterocephalus glaber GN=GW7_13663 PE=4 SV=1	G5BU02	G5BU02_HETGA	G5BU02_HETGA Zinc finger protein 429 OS=Heterocephalus glaber GN=GW7_13663 PE=4 SV=1	1			1	1
>tr|G5BUQ8|G5BUQ8_HETGA Fanconi anemia group M protein OS=Heterocephalus glaber GN=GW7_10415 PE=4 SV=1	G5BUQ8	G5BUQ8_HETGA	G5BUQ8_HETGA Fanconi anemia group M protein OS=Heterocephalus glaber GN=GW7_10415 PE=4 SV=1	1			1	1
>tr|G5BVU0|G5BVU0_HETGA Nuclear receptor coactivator 3 OS=Heterocephalus glaber GN=GW7_07339 PE=4 SV=1	G5BVU0	G5BVU0_HETGA	G5BVU0_HETGA Nuclear receptor coactivator 3 OS=Heterocephalus glaber GN=GW7_07339 PE=4 SV=1	1			1	1
>tr|G5BW09|G5BW09_HETGA Protein phosphatase 1 regulatory subunit 12C OS=Heterocephalus glaber GN=GW7_11660 PE=4 SV=1	G5BW09	G5BW09_HETGA	G5BW09_HETGA Protein phosphatase 1 regulatory subunit 12C OS=Heterocephalus glaber GN=GW7_11660 PE=4 SV=1	1			1	1
>tr|G5BWB2|G5BWB2_HETGA Actin-like protein 8 OS=Heterocephalus glaber GN=GW7_04626 PE=4 SV=1	G5BWB2	G5BWB2_HETGA	G5BWB2_HETGA Actin-like protein 8 OS=Heterocephalus glaber GN=GW7_04626 PE=4 SV=1	1			1	1
>tr|G5BWC5|G5BWC5_HETGA Baculoviral IAP repeat-containing protein 2 (Fragment) OS=Heterocephalus glaber GN=GW7_07010 PE=4 SV=1	G5BWC5	G5BWC5_HETGA	G5BWC5_HETGA Baculoviral IAP repeat-containing protein 2 (Fragment) OS=Heterocephalus glaber GN=GW7_07010 PE=4 SV=1	1			1	1
>tr|G5BWY9|G5BWY9_HETGA Coiled-coil domain-containing protein 87 OS=Heterocephalus glaber GN=GW7_07207 PE=4 SV=1	G5BWY9	G5BWY9_HETGA	G5BWY9_HETGA Coiled-coil domain-containing protein 87 OS=Heterocephalus glaber GN=GW7_07207 PE=4 SV=1	1			1	1
>tr|G5BWZ4|G5BWZ4_HETGA Spectrin beta chain, brain 2 OS=Heterocephalus glaber GN=GW7_07212 PE=4 SV=1	G5BWZ4	G5BWZ4_HETGA	G5BWZ4_HETGA Spectrin beta chain, brain 2 OS=Heterocephalus glaber GN=GW7_07212 PE=4 SV=1	1			1	1
>tr|G5BXI1|G5BXI1_HETGA Uncharacterized protein (Fragment) OS=Heterocephalus glaber GN=GW7_18363 PE=4 SV=1	G5BXI1	G5BXI1_HETGA	G5BXI1_HETGA Uncharacterized protein (Fragment) OS=Heterocephalus glaber GN=GW7_18363 PE=4 SV=1	1			1	1
>tr|G5BZ00|G5BZ00_HETGA Zinc transporter 3 OS=Heterocephalus glaber GN=GW7_14384 PE=4 SV=1	G5BZ00	G5BZ00_HETGA	G5BZ00_HETGA Zinc transporter 3 OS=Heterocephalus glaber GN=GW7_14384 PE=4 SV=1	1			1	1
>tr|G5BZB8|G5BZB8_HETGA Elongation factor 2 OS=Heterocephalus glaber GN=GW7_06774 PE=4 SV=1	G5BZB8	G5BZB8_HETGA	G5BZB8_HETGA Elongation factor 2 OS=Heterocephalus glaber GN=GW7_06774 PE=4 SV=1	1			1	1
>tr|G5BZZ6|G5BZZ6_HETGA Coiled-coil domain-containing protein 148 OS=Heterocephalus glaber GN=GW7_16827 PE=4 SV=1	G5BZZ6	G5BZZ6_HETGA	G5BZZ6_HETGA Coiled-coil domain-containing protein 148 OS=Heterocephalus glaber GN=GW7_16827 PE=4 SV=1	1			1	1
>tr|G5C038|G5C038_HETGA Cationic amino acid transporter 4 OS=Heterocephalus glaber GN=GW7_01820 PE=4 SV=1	G5C038	G5C038_HETGA	G5C038_HETGA Cationic amino acid transporter 4 OS=Heterocephalus glaber GN=GW7_01820 PE=4 SV=1	1			1	1
>tr|G5C039|G5C039_HETGA Replication factor C subunit 4 OS=Heterocephalus glaber GN=GW7_01821 PE=4 SV=1	G5C039	G5C039_HETGA	G5C039_HETGA Replication factor C subunit 4 OS=Heterocephalus glaber GN=GW7_01821 PE=4 SV=1	1			1	1
>tr|G5C078|G5C078_HETGA Slowmo-like protein 1 OS=Heterocephalus glaber GN=GW7_12058 PE=4 SV=1	G5C078	G5C078_HETGA	G5C078_HETGA Slowmo-like protein 1 OS=Heterocephalus glaber GN=GW7_12058 PE=4 SV=1	1			1	1
>tr|G5C0A8|G5C0A8_HETGA Putative DMBT1-like protein OS=Heterocephalus glaber GN=GW7_09240 PE=4 SV=1	G5C0A8	G5C0A8_HETGA	G5C0A8_HETGA Putative DMBT1-like protein OS=Heterocephalus glaber GN=GW7_09240 PE=4 SV=1	1			1	1
>tr|G5C0S1|G5C0S1_HETGA Protein NEDD1 OS=Heterocephalus glaber GN=GW7_00729 PE=4 SV=1	G5C0S1	G5C0S1_HETGA	G5C0S1_HETGA Protein NEDD1 OS=Heterocephalus glaber GN=GW7_00729 PE=4 SV=1	1			1	1
>tr|G5C0T1|G5C0T1_HETGA Coiled-coil domain-containing protein 38 OS=Heterocephalus glaber GN=GW7_00739 PE=4 SV=1	G5C0T1	G5C0T1_HETGA	G5C0T1_HETGA Coiled-coil domain-containing protein 38 OS=Heterocephalus glaber GN=GW7_00739 PE=4 SV=1	1			1	1
>tr|G5C166|G5C166_HETGA Olfactory receptor 5D18 OS=Heterocephalus glaber GN=GW7_20803 PE=3 SV=1	G5C166	G5C166_HETGA	G5C166_HETGA Olfactory receptor 5D18 OS=Heterocephalus glaber GN=GW7_20803 PE=3 SV=1	1			1	1
>tr|G5C1C9|G5C1C9_HETGA Tudor domain-containing protein 7 OS=Heterocephalus glaber GN=GW7_18479 PE=4 SV=1	G5C1C9	G5C1C9_HETGA	G5C1C9_HETGA Tudor domain-containing protein 7 OS=Heterocephalus glaber GN=GW7_18479 PE=4 SV=1	1			1	1
>tr|G5C1Y6|G5C1Y6_HETGA Protein FAM161A OS=Heterocephalus glaber GN=GW7_01324 PE=4 SV=1	G5C1Y6	G5C1Y6_HETGA	G5C1Y6_HETGA Protein FAM161A OS=Heterocephalus glaber GN=GW7_01324 PE=4 SV=1	1			1	1
>tr|G5C1Z1|G5C1Z1_HETGA Activator of 90 kDa heat shock protein ATPase-like protein 2 OS=Heterocephalus glaber GN=GW7_01329 PE=4 SV=1	G5C1Z1	G5C1Z1_HETGA	G5C1Z1_HETGA Activator of 90 kDa heat shock protein ATPase-like protein 2 OS=Heterocephalus glaber GN=GW7_01329 PE=4 SV=1	1			1	1
>tr|G5C2C9|G5C2C9_HETGA Pendrin OS=Heterocephalus glaber GN=GW7_15857 PE=4 SV=1	G5C2C9	G5C2C9_HETGA	G5C2C9_HETGA Pendrin OS=Heterocephalus glaber GN=GW7_15857 PE=4 SV=1	1			1	1
>tr|G5C2I8|G5C2I8_HETGA Proactivator polypeptide OS=Heterocephalus glaber GN=GW7_03265 PE=4 SV=1	G5C2I8	G5C2I8_HETGA	G5C2I8_HETGA Proactivator polypeptide OS=Heterocephalus glaber GN=GW7_03265 PE=4 SV=1	1			1	1
>tr|G5C2S1|G5C2S1_HETGA Centromere protein I (Fragment) OS=Heterocephalus glaber GN=GW7_14132 PE=4 SV=1	G5C2S1	G5C2S1_HETGA	G5C2S1_HETGA Centromere protein I (Fragment) OS=Heterocephalus glaber GN=GW7_14132 PE=4 SV=1	1			1	1
>tr|G5C2X8|G5C2X8_HETGA FACT complex subunit SSRP1 OS=Heterocephalus glaber GN=GW7_01683 PE=4 SV=1	G5C2X8	G5C2X8_HETGA	G5C2X8_HETGA FACT complex subunit SSRP1 OS=Heterocephalus glaber GN=GW7_01683 PE=4 SV=1	1			1	1
>tr|G5C333|G5C333_HETGA Myosin phosphatase Rho-interacting protein OS=Heterocephalus glaber GN=GW7_16410 PE=4 SV=1	G5C333	G5C333_HETGA	G5C333_HETGA Myosin phosphatase Rho-interacting protein OS=Heterocephalus glaber GN=GW7_16410 PE=4 SV=1	1			1	1
>tr|G5C345|G5C345_HETGA Endoplasmic reticulum aminopeptidase 1 OS=Heterocephalus glaber GN=GW7_19515 PE=4 SV=1	G5C345	G5C345_HETGA	G5C345_HETGA Endoplasmic reticulum aminopeptidase 1 OS=Heterocephalus glaber GN=GW7_19515 PE=4 SV=1	1			1	1
>tr|G5C346|G5C346_HETGA Calpastatin OS=Heterocephalus glaber GN=GW7_19516 PE=4 SV=1	G5C346	G5C346_HETGA	G5C346_HETGA Calpastatin OS=Heterocephalus glaber GN=GW7_19516 PE=4 SV=1	1			1	1
>tr|G5C3G5|G5C3G5_HETGA Heat shock 70 kDa protein 1L OS=Heterocephalus glaber GN=GW7_04795 PE=3 SV=1	G5C3G5	G5C3G5_HETGA	G5C3G5_HETGA Heat shock 70 kDa protein 1L OS=Heterocephalus glaber GN=GW7_04795 PE=3 SV=1	1			1	1
>tr|G5C3J3|G5C3J3_HETGA Pituitary adenylate cyclase-activating polypeptide type IA receptor OS=Heterocephalus glaber GN=GW7_07090 PE=3 SV=1	G5C3J3	G5C3J3_HETGA	G5C3J3_HETGA Pituitary adenylate cyclase-activating polypeptide type IA receptor OS=Heterocephalus glaber GN=GW7_07090 PE=3 SV=1	1			1	1
>tr|G5C3U9|G5C3U9_HETGA Beta-klotho OS=Heterocephalus glaber GN=GW7_04983 PE=3 SV=1	G5C3U9	G5C3U9_HETGA	G5C3U9_HETGA Beta-klotho OS=Heterocephalus glaber GN=GW7_04983 PE=3 SV=1	1			1	1
>tr|G5C4E7|G5C4E7_HETGA RAC-gamma serine/threonine-protein kinase OS=Heterocephalus glaber GN=GW7_03857 PE=4 SV=1	G5C4E7	G5C4E7_HETGA	G5C4E7_HETGA RAC-gamma serine/threonine-protein kinase OS=Heterocephalus glaber GN=GW7_03857 PE=4 SV=1	1			1	1
>tr|G5C4R4|G5C4R4_HETGA Complement component C7 OS=Heterocephalus glaber GN=GW7_19765 PE=4 SV=1	G5C4R4	G5C4R4_HETGA	G5C4R4_HETGA Complement component C7 OS=Heterocephalus glaber GN=GW7_19765 PE=4 SV=1	1			1	1
>tr|G5C4Z4|G5C4Z4_HETGA Cytochrome P450 2B19 OS=Heterocephalus glaber GN=GW7_10439 PE=4 SV=1	G5C4Z4	G5C4Z4_HETGA	G5C4Z4_HETGA Cytochrome P450 2B19 OS=Heterocephalus glaber GN=GW7_10439 PE=4 SV=1	1			1	1
>tr|G5C500|G5C500_HETGA Migration and invasion-inhibitory protein (Fragment) OS=Heterocephalus glaber GN=GW7_09090 PE=4 SV=1	G5C500	G5C500_HETGA	G5C500_HETGA Migration and invasion-inhibitory protein (Fragment) OS=Heterocephalus glaber GN=GW7_09090 PE=4 SV=1	1			1	1
>tr|G5C543|G5C543_HETGA Putative G-protein coupled receptor 157 (Fragment) OS=Heterocephalus glaber GN=GW7_09133 PE=4 SV=1	G5C543	G5C543_HETGA	G5C543_HETGA Putative G-protein coupled receptor 157 (Fragment) OS=Heterocephalus glaber GN=GW7_09133 PE=4 SV=1	1			1	1
>tr|G5C5A9|G5C5A9_HETGA Kelch-like protein 26 (Fragment) OS=Heterocephalus glaber GN=GW7_11666 PE=4 SV=1	G5C5A9	G5C5A9_HETGA	G5C5A9_HETGA Kelch-like protein 26 (Fragment) OS=Heterocephalus glaber GN=GW7_11666 PE=4 SV=1	1			1	1
>tr|G5C6R7|G5C6R7_HETGA Protein FAM135B OS=Heterocephalus glaber GN=GW7_08327 PE=4 SV=1	G5C6R7	G5C6R7_HETGA	G5C6R7_HETGA Protein FAM135B OS=Heterocephalus glaber GN=GW7_08327 PE=4 SV=1	1			1	1
>tr|G5C763|G5C763_HETGA INO80 complex subunit C OS=Heterocephalus glaber GN=GW7_04833 PE=4 SV=1	G5C763	G5C763_HETGA	G5C763_HETGA INO80 complex subunit C OS=Heterocephalus glaber GN=GW7_04833 PE=4 SV=1	1			1	1
>tr|G5C7U8|G5C7U8_HETGA Monofunctional C1-tetrahydrofolate synthase, mitochondrial OS=Heterocephalus glaber GN=GW7_10574 PE=4 SV=1	G5C7U8	G5C7U8_HETGA	G5C7U8_HETGA Monofunctional C1-tetrahydrofolate synthase, mitochondrial OS=Heterocephalus glaber GN=GW7_10574 PE=4 SV=1	1			1	1
>tr|G5C7U9|G5C7U9_HETGA Glycine receptor subunit alpha-2 (Fragment) OS=Heterocephalus glaber GN=GW7_09920 PE=3 SV=1	G5C7U9	G5C7U9_HETGA	G5C7U9_HETGA Glycine receptor subunit alpha-2 (Fragment) OS=Heterocephalus glaber GN=GW7_09920 PE=3 SV=1	1			1	1
>tr|G5C8M5|G5C8M5_HETGA Vacuolar protein sorting-associated protein 54 OS=Heterocephalus glaber GN=GW7_04886 PE=4 SV=1	G5C8M5	G5C8M5_HETGA	G5C8M5_HETGA Vacuolar protein sorting-associated protein 54 OS=Heterocephalus glaber GN=GW7_04886 PE=4 SV=1	1			1	1
>tr|G5C8X3|G5C8X3_HETGA Brain-specific angiogenesis inhibitor 1 OS=Heterocephalus glaber GN=GW7_10504 PE=4 SV=1	G5C8X3	G5C8X3_HETGA	G5C8X3_HETGA Brain-specific angiogenesis inhibitor 1 OS=Heterocephalus glaber GN=GW7_10504 PE=4 SV=1	1			1	1
>tr|G5C9J5|G5C9J5_HETGA Cell division protein kinase 6 OS=Heterocephalus glaber GN=GW7_20506 PE=4 SV=1	G5C9J5	G5C9J5_HETGA	G5C9J5_HETGA Cell division protein kinase 6 OS=Heterocephalus glaber GN=GW7_20506 PE=4 SV=1	1			1	1
>tr|G5C9L9|G5C9L9_HETGA CUB domain-containing protein 2 OS=Heterocephalus glaber GN=GW7_12347 PE=4 SV=1	G5C9L9	G5C9L9_HETGA	G5C9L9_HETGA CUB domain-containing protein 2 OS=Heterocephalus glaber GN=GW7_12347 PE=4 SV=1	1			1	1
>tr|G5C9S9|G5C9S9_HETGA Uncharacterized protein OS=Heterocephalus glaber GN=GW7_18578 PE=4 SV=1	G5C9S9	G5C9S9_HETGA	G5C9S9_HETGA Uncharacterized protein OS=Heterocephalus glaber GN=GW7_18578 PE=4 SV=1	1			1	1
>tr|G5CA32|G5CA32_HETGA Proline dehydrogenase, mitochondrial OS=Heterocephalus glaber GN=GW7_11150 PE=4 SV=1	G5CA32	G5CA32_HETGA	G5CA32_HETGA Proline dehydrogenase, mitochondrial OS=Heterocephalus glaber GN=GW7_11150 PE=4 SV=1	1			1	1
>tr|G5CAB3|G5CAB3_HETGA Unc-45-like protein A OS=Heterocephalus glaber GN=GW7_08838 PE=4 SV=1	G5CAB3	G5CAB3_HETGA	G5CAB3_HETGA Unc-45-like protein A OS=Heterocephalus glaber GN=GW7_08838 PE=4 SV=1	1			1	1
>tr|G5CAF0|G5CAF0_HETGA Leucine zipper putative tumor suppressor 2 OS=Heterocephalus glaber GN=GW7_15879 PE=4 SV=1	G5CAF0	G5CAF0_HETGA	G5CAF0_HETGA Leucine zipper putative tumor suppressor 2 OS=Heterocephalus glaber GN=GW7_15879 PE=4 SV=1	1			1	1
>tr|G5CAK1|G5CAK1_HETGA Collagen alpha-1(XVII) chain OS=Heterocephalus glaber GN=GW7_15930 PE=4 SV=1	G5CAK1	G5CAK1_HETGA	G5CAK1_HETGA Collagen alpha-1(XVII) chain OS=Heterocephalus glaber GN=GW7_15930 PE=4 SV=1	1			1	1
>tr|G5CAK2|G5CAK2_HETGA Uncharacterized protein (Fragment) OS=Heterocephalus glaber GN=GW7_15931 PE=4 SV=1	G5CAK2	G5CAK2_HETGA	G5CAK2_HETGA Uncharacterized protein (Fragment) OS=Heterocephalus glaber GN=GW7_15931 PE=4 SV=1	1			1	1
>tr|G5CBB7|G5CBB7_HETGA Ras and Rab interactor 2 (Fragment) OS=Heterocephalus glaber GN=GW7_00704 PE=4 SV=1	G5CBB7	G5CBB7_HETGA	G5CBB7_HETGA Ras and Rab interactor 2 (Fragment) OS=Heterocephalus glaber GN=GW7_00704 PE=4 SV=1	1			1	1
>tr|G5CBE0|G5CBE0_HETGA Cystatin-C OS=Heterocephalus glaber GN=GW7_00727 PE=4 SV=1	G5CBE0	G5CBE0_HETGA	G5CBE0_HETGA Cystatin-C OS=Heterocephalus glaber GN=GW7_00727 PE=4 SV=1	1			1	1
>tr|G5CBJ1|G5CBJ1_HETGA Collagen alpha-2(IX) chain OS=Heterocephalus glaber GN=GW7_13457 PE=4 SV=1	G5CBJ1	G5CBJ1_HETGA	G5CBJ1_HETGA Collagen alpha-2(IX) chain OS=Heterocephalus glaber GN=GW7_13457 PE=4 SV=1	1			1	1
>tr|M0R3Q7|M0R3Q7_RAT Protein Ptchd3 OS=Rattus norvegicus GN=Ptchd3 PE=4 SV=1	M0R3Q7	M0R3Q7_RAT	M0R3Q7_RAT Protein Ptchd3 OS=Rattus norvegicus GN=Ptchd3 PE=4 SV=1	1			1	1
>tr|M0R3U8|M0R3U8_RAT Uncharacterized protein (Fragment) OS=Rattus norvegicus PE=4 SV=1	M0R3U8	M0R3U8_RAT	M0R3U8_RAT Uncharacterized protein (Fragment) OS=Rattus norvegicus PE=4 SV=1	1			1	1
>tr|M0R3Y7|M0R3Y7_RAT Protein Hells OS=Rattus norvegicus GN=LOC100911660 PE=4 SV=1	M0R3Y7	M0R3Y7_RAT	M0R3Y7_RAT Protein Hells OS=Rattus norvegicus GN=LOC100911660 PE=4 SV=1	1			1	1
>tr|M0R4C1|M0R4C1_RAT Protein Nr6a1 (Fragment) OS=Rattus norvegicus GN=Nr6a1 PE=3 SV=1	M0R4C1	M0R4C1_RAT	M0R4C1_RAT Protein Nr6a1 (Fragment) OS=Rattus norvegicus GN=Nr6a1 PE=3 SV=1	1			1	1
>tr|M0R4V8|M0R4V8_RAT Protein Olr566 (Fragment) OS=Rattus norvegicus GN=Olr566 PE=3 SV=1	M0R4V8	M0R4V8_RAT	M0R4V8_RAT Protein Olr566 (Fragment) OS=Rattus norvegicus GN=Olr566 PE=3 SV=1	1			1	1
>tr|M0R5K2|M0R5K2_RAT Protein Erbb2ip OS=Rattus norvegicus GN=Erbb2ip PE=4 SV=1	M0R5K2	M0R5K2_RAT	M0R5K2_RAT Protein Erbb2ip OS=Rattus norvegicus GN=Erbb2ip PE=4 SV=1	1			1	1
>tr|M0R5L4|M0R5L4_RAT Uncharacterized protein (Fragment) OS=Rattus norvegicus PE=4 SV=1	M0R5L4	M0R5L4_RAT	M0R5L4_RAT Uncharacterized protein (Fragment) OS=Rattus norvegicus PE=4 SV=1	1			1	1
>tr|M0R5T3|M0R5T3_RAT Protein LOC684901 OS=Rattus norvegicus GN=LOC684901 PE=4 SV=1	M0R5T3	M0R5T3_RAT	M0R5T3_RAT Protein LOC684901 OS=Rattus norvegicus GN=LOC684901 PE=4 SV=1	1			1	1
>tr|M0R762|M0R762_RAT Protein Smg1 OS=Rattus norvegicus GN=Smg1 PE=4 SV=1	M0R762	M0R762_RAT	M0R762_RAT Protein Smg1 OS=Rattus norvegicus GN=Smg1 PE=4 SV=1	1			1	1
>tr|M0R784|M0R784_RAT Probable N-acetyltransferase CML1 OS=Rattus norvegicus GN=Cml2 PE=4 SV=1	M0R784	M0R784_RAT	M0R784_RAT Probable N-acetyltransferase CML1 OS=Rattus norvegicus GN=Cml2 PE=4 SV=1	1			1	1
>tr|M0R7M0|M0R7M0_RAT Protein LOC690921 (Fragment) OS=Rattus norvegicus GN=LOC690921 PE=4 SV=1	M0R7M0	M0R7M0_RAT	M0R7M0_RAT Protein LOC690921 (Fragment) OS=Rattus norvegicus GN=LOC690921 PE=4 SV=1	1			1	1
>tr|M0R9X8|M0R9X8_RAT Cytoplasmic dynein 1 heavy chain 1 OS=Rattus norvegicus GN=Dync1h1 PE=4 SV=1	M0R9X8	M0R9X8_RAT	M0R9X8_RAT Cytoplasmic dynein 1 heavy chain 1 OS=Rattus norvegicus GN=Dync1h1 PE=4 SV=1	1			1	1
>tr|M0R9Z7|M0R9Z7_RAT Uncharacterized protein OS=Rattus norvegicus PE=4 SV=1	M0R9Z7	M0R9Z7_RAT	M0R9Z7_RAT Uncharacterized protein OS=Rattus norvegicus PE=4 SV=1	1			1	1
>tr|M0RAQ7|M0RAQ7_RAT Uncharacterized protein OS=Rattus norvegicus PE=4 SV=1	M0RAQ7	M0RAQ7_RAT	M0RAQ7_RAT Uncharacterized protein OS=Rattus norvegicus PE=4 SV=1	1			1	1
>tr|M0RBC8|M0RBC8_RAT Protein Btbd11 OS=Rattus norvegicus GN=Btbd11 PE=4 SV=1	M0RBC8	M0RBC8_RAT	M0RBC8_RAT Protein Btbd11 OS=Rattus norvegicus GN=Btbd11 PE=4 SV=1	1			1	1
>tr|M0RBT8|M0RBT8_RAT Uncharacterized protein OS=Rattus norvegicus PE=4 SV=1	M0RBT8	M0RBT8_RAT	M0RBT8_RAT Uncharacterized protein OS=Rattus norvegicus PE=4 SV=1	1			1	1
>tr|M0RCD4|M0RCD4_RAT Protein RGD1561151 (Fragment) OS=Rattus norvegicus GN=RGD1561151 PE=4 SV=1	M0RCD4	M0RCD4_RAT	M0RCD4_RAT Protein RGD1561151 (Fragment) OS=Rattus norvegicus GN=RGD1561151 PE=4 SV=1	1			1	1
>tr|M0RDE4|M0RDE4_RAT Uncharacterized protein (Fragment) OS=Rattus norvegicus PE=3 SV=1	M0RDE4	M0RDE4_RAT	M0RDE4_RAT Uncharacterized protein (Fragment) OS=Rattus norvegicus PE=3 SV=1	1			1	1
>tr|M0RDR8|M0RDR8_RAT Uncharacterized protein OS=Rattus norvegicus PE=4 SV=1	M0RDR8	M0RDR8_RAT	M0RDR8_RAT Uncharacterized protein OS=Rattus norvegicus PE=4 SV=1	1			1	1
>tr|Q498D0|Q498D0_RAT Coiled-coil domain containing 28A OS=Rattus norvegicus GN=Ccdc28a PE=2 SV=1	Q498D0	Q498D0_RAT	Q498D0_RAT Coiled-coil domain containing 28A OS=Rattus norvegicus GN=Ccdc28a PE=2 SV=1	1			1	1
>tr|Q4KLI0|Q4KLI0_RAT Protein Smarcb1 OS=Rattus norvegicus GN=Smarcb1 PE=2 SV=1	Q4KLI0	Q4KLI0_RAT	Q4KLI0_RAT Protein Smarcb1 OS=Rattus norvegicus GN=Smarcb1 PE=2 SV=1	1			1	1
>tr|Q4KLJ4|Q4KLJ4_RAT Fukutin related protein OS=Rattus norvegicus GN=Fkrp PE=2 SV=1	Q4KLJ4	Q4KLJ4_RAT	Q4KLJ4_RAT Fukutin related protein OS=Rattus norvegicus GN=Fkrp PE=2 SV=1	1			1	1
>tr|Q4KM69|Q4KM69_RAT COP9 (Constitutive photomorphogenic) homolog, subunit 5 (Arabidopsis thaliana) OS=Rattus norvegicus GN=Cops5 PE=2 SV=1	Q4KM69	Q4KM69_RAT	Q4KM69_RAT COP9 (Constitutive photomorphogenic) homolog, subunit 5 (Arabidopsis thaliana) OS=Rattus norvegicus GN=Cops5 PE=2 SV=1	1			1	1
>tr|Q5BK16|Q5BK16_RAT Protein Trex1 OS=Rattus norvegicus GN=Trex1 PE=2 SV=1	Q5BK16	Q5BK16_RAT	Q5BK16_RAT Protein Trex1 OS=Rattus norvegicus GN=Trex1 PE=2 SV=1	1			1	1
>tr|Q5I0L8|Q5I0L8_RAT Angiopoietin-like 3 OS=Rattus norvegicus GN=Angptl3 PE=2 SV=1	Q5I0L8	Q5I0L8_RAT	Q5I0L8_RAT Angiopoietin-like 3 OS=Rattus norvegicus GN=Angptl3 PE=2 SV=1	1			1	1
>tr|Q5MPP5|Q5MPP5_RAT Immunoreceptor Ly49i7 OS=Rattus norvegicus GN=Ly49i7 PE=2 SV=1	Q5MPP5	Q5MPP5_RAT	Q5MPP5_RAT Immunoreceptor Ly49i7 OS=Rattus norvegicus GN=Ly49i7 PE=2 SV=1	1			1	1
>tr|Q5U1Y2|Q5U1Y2_RAT Protein Rac2 OS=Rattus norvegicus GN=Rac2 PE=2 SV=1	Q5U1Y2	Q5U1Y2_RAT	Q5U1Y2_RAT Protein Rac2 OS=Rattus norvegicus GN=Rac2 PE=2 SV=1	1			1	1
>tr|Q5XIA6|Q5XIA6_RAT Protein Smpd1 OS=Rattus norvegicus GN=Smpd1 PE=2 SV=1	Q5XIA6	Q5XIA6_RAT	Q5XIA6_RAT Protein Smpd1 OS=Rattus norvegicus GN=Smpd1 PE=2 SV=1	1			1	1
>tr|Q5XIG7|Q5XIG7_RAT Fas-activated serine/threonine kinase OS=Rattus norvegicus GN=Fastk PE=2 SV=1	Q5XIG7	Q5XIG7_RAT	Q5XIG7_RAT Fas-activated serine/threonine kinase OS=Rattus norvegicus GN=Fastk PE=2 SV=1	1			1	1
>tr|Q5XIJ7|Q5XIJ7_RAT Calcium binding protein 39-like OS=Rattus norvegicus GN=Cab39l PE=2 SV=1	Q5XIJ7	Q5XIJ7_RAT	Q5XIJ7_RAT Calcium binding protein 39-like OS=Rattus norvegicus GN=Cab39l PE=2 SV=1	1			1	1
>tr|Q5XIP3|Q5XIP3_RAT Protein Rnf32 OS=Rattus norvegicus GN=Rnf32 PE=2 SV=1	Q5XIP3	Q5XIP3_RAT	Q5XIP3_RAT Protein Rnf32 OS=Rattus norvegicus GN=Rnf32 PE=2 SV=1	1			1	1
>tr|Q66HF7|Q66HF7_RAT LOC683077 protein OS=Rattus norvegicus GN=LOC683077 PE=2 SV=1	Q66HF7	Q66HF7_RAT	Q66HF7_RAT LOC683077 protein OS=Rattus norvegicus GN=LOC683077 PE=2 SV=1	1			1	1
>tr|Q6AXZ5|Q6AXZ5_RAT Protein Zmynd10 OS=Rattus norvegicus GN=Zmynd10 PE=2 SV=1	Q6AXZ5	Q6AXZ5_RAT	Q6AXZ5_RAT Protein Zmynd10 OS=Rattus norvegicus GN=Zmynd10 PE=2 SV=1	1			1	1
>tr|Q6AYG6|Q6AYG6_RAT Uncharacterized protein OS=Rattus norvegicus GN=Aknad1 PE=2 SV=1	Q6AYG6	Q6AYG6_RAT	Q6AYG6_RAT Uncharacterized protein OS=Rattus norvegicus GN=Aknad1 PE=2 SV=1	1			1	1
>tr|Q6IRG9|Q6IRG9_RAT AP-3 complex subunit mu-1 OS=Rattus norvegicus GN=Ap3m1 PE=2 SV=1	Q6IRG9	Q6IRG9_RAT	Q6IRG9_RAT AP-3 complex subunit mu-1 OS=Rattus norvegicus GN=Ap3m1 PE=2 SV=1	1			1	1
>tr|Q6P3V8|Q6P3V8_RAT Eukaryotic translation initiation factor 4A1 OS=Rattus norvegicus GN=Eif4a1 PE=2 SV=1	Q6P3V8	Q6P3V8_RAT	Q6P3V8_RAT Eukaryotic translation initiation factor 4A1 OS=Rattus norvegicus GN=Eif4a1 PE=2 SV=1	1			1	1
>tr|Q6QI54|Q6QI54_RAT LRRGT00154 OS=Rattus norvegicus GN=LOC499544 PE=2 SV=1	Q6QI54	Q6QI54_RAT	Q6QI54_RAT LRRGT00154 OS=Rattus norvegicus GN=LOC499544 PE=2 SV=1	1			1	1
>tr|Q6XDA0|Q6XDA0_RAT Erythroid spectrin beta OS=Rattus norvegicus GN=Sptb PE=2 SV=1	Q6XDA0	Q6XDA0_RAT	Q6XDA0_RAT Erythroid spectrin beta OS=Rattus norvegicus GN=Sptb PE=2 SV=1	1			1	1
>tr|Q7TP16|Q7TP16_RAT Cc1-3 OS=Rattus norvegicus GN=Tctn2 PE=2 SV=1	Q7TP16	Q7TP16_RAT	Q7TP16_RAT Cc1-3 OS=Rattus norvegicus GN=Tctn2 PE=2 SV=1	1			1	1
>tr|Q9DW76|Q9DW76_RCMVM Pr119.5 OS=Rat cytomegalovirus (strain Maastricht) GN=r119.5 PE=4 SV=1	Q9DW76	Q9DW76_RCMVM	Q9DW76_RCMVM Pr119.5 OS=Rat cytomegalovirus (strain Maastricht) GN=r119.5 PE=4 SV=1	1			1	1
>tr|Q9DWD7|Q9DWD7_RCMVM PR53 OS=Rat cytomegalovirus (strain Maastricht) GN=R53 PE=4 SV=1	Q9DWD7	Q9DWD7_RCMVM	Q9DWD7_RCMVM PR53 OS=Rat cytomegalovirus (strain Maastricht) GN=R53 PE=4 SV=1	1			1	1
>tr|Q9DWF5|Q9DWF5_RCMVM PR36 OS=Rat cytomegalovirus (strain Maastricht) GN=R36 PE=4 SV=1	Q9DWF5	Q9DWF5_RCMVM	Q9DWF5_RCMVM PR36 OS=Rat cytomegalovirus (strain Maastricht) GN=R36 PE=4 SV=1	1			1	1
>tr|Q9R019|Q9R019_RAT CHK2 checkpoint homolog (S. pombe), isoform CRA_a OS=Rattus norvegicus GN=Chek2 PE=2 SV=1	Q9R019	Q9R019_RAT	Q9R019_RAT CHK2 checkpoint homolog (S. pombe), isoform CRA_a OS=Rattus norvegicus GN=Chek2 PE=2 SV=1	1			1	1
>tr|Q9Z133|Q9Z133_RAT Protein Tcam1p OS=Rattus norvegicus GN=Tcam1p PE=4 SV=1	Q9Z133	Q9Z133_RAT	Q9Z133_RAT Protein Tcam1p OS=Rattus norvegicus GN=Tcam1p PE=4 SV=1	1			1	1
>A2A4G1 TREMBL:A2A4G1 Tax_Id=10090 Gene_Symbol=Krt15 Keratin complex 1, acidic, gene 15					1		1	1
>Q6IFZ6 SWISS-PROT:Q6IFZ6 Tax_Id=10090 Gene_Symbol=Krt77 Keratin, type II cytoskeletal 1b						1	1	1
>Q862S4 TREMBL:Q862S4 (Bos taurus) Similar to pro alpha 1(I) collagen (Fragment)						1	1	1
>sp|A0JPP4|SPESP_RAT Sperm equatorial segment protein 1 OS=Rattus norvegicus GN=Spesp1 PE=2 SV=1	A0JPP4	SPESP_RAT	SPESP_RAT Sperm equatorial segment protein 1 OS=Rattus norvegicus GN=Spesp1 PE=2 SV=1			1	1	1
>sp|A1A5R1|RFOX2_RAT RNA binding protein fox-1 homolog 2 OS=Rattus norvegicus GN=Rbfox2 PE=2 SV=1	A1A5R1	RFOX2_RAT	RFOX2_RAT RNA binding protein fox-1 homolog 2 OS=Rattus norvegicus GN=Rbfox2 PE=2 SV=1			1	1	1
>sp|A1IGU3|ARH37_RAT Rho guanine nucleotide exchange factor 37 OS=Rattus norvegicus GN=Arhgef37 PE=2 SV=1	A1IGU3	ARH37_RAT	ARH37_RAT Rho guanine nucleotide exchange factor 37 OS=Rattus norvegicus GN=Arhgef37 PE=2 SV=1			1	1	1
>sp|A1L131|CUED2_RAT CUE domain-containing protein 2 OS=Rattus norvegicus GN=Cuedc2 PE=2 SV=1	A1L131	CUED2_RAT	CUED2_RAT CUE domain-containing protein 2 OS=Rattus norvegicus GN=Cuedc2 PE=2 SV=1			1	1	1
>sp|A1L1J6|ZN652_RAT Zinc finger protein 652 OS=Rattus norvegicus GN=Znf652 PE=2 SV=1	A1L1J6	ZN652_RAT	ZN652_RAT Zinc finger protein 652 OS=Rattus norvegicus GN=Znf652 PE=2 SV=1		1		1	1
>sp|A8WCF8|TPRGL_RAT Tumor protein p63-regulated gene 1-like protein OS=Rattus norvegicus GN=Tprg1l PE=1 SV=1	A8WCF8	TPRGL_RAT	TPRGL_RAT Tumor protein p63-regulated gene 1-like protein OS=Rattus norvegicus GN=Tprg1l PE=1 SV=1			1	1	1
>sp|B0BMZ3|GIMD1_RAT GTPase IMAP family member GIMD1 OS=Rattus norvegicus GN=Gimd1 PE=2 SV=1	B0BMZ3	GIMD1_RAT	GIMD1_RAT GTPase IMAP family member GIMD1 OS=Rattus norvegicus GN=Gimd1 PE=2 SV=1		1		1	1
>sp|B0BND4|F229B_RAT Protein FAM229B OS=Rattus norvegicus GN=Fam229b PE=3 SV=1	B0BND4	F229B_RAT	F229B_RAT Protein FAM229B OS=Rattus norvegicus GN=Fam229b PE=3 SV=1			1	1	1
>sp|B0K011|OSR1_RAT Protein odd-skipped-related 1 OS=Rattus norvegicus GN=Osr1 PE=2 SV=1	B0K011	OSR1_RAT	OSR1_RAT Protein odd-skipped-related 1 OS=Rattus norvegicus GN=Osr1 PE=2 SV=1		1		1	1
>sp|B1H285|KBTB8_RAT Kelch repeat and BTB domain-containing protein 8 OS=Rattus norvegicus GN=Kbtbd8 PE=2 SV=1	B1H285	KBTB8_RAT	KBTB8_RAT Kelch repeat and BTB domain-containing protein 8 OS=Rattus norvegicus GN=Kbtbd8 PE=2 SV=1		1		1	1
>sp|B2GV17|CBPC5_RAT Cytosolic carboxypeptidase-like protein 5 OS=Rattus norvegicus GN=Agbl5 PE=2 SV=1	B2GV17	CBPC5_RAT	CBPC5_RAT Cytosolic carboxypeptidase-like protein 5 OS=Rattus norvegicus GN=Agbl5 PE=2 SV=1			1	1	1
>sp|B2GV24|UFL1_RAT E3 UFM1-protein ligase 1 OS=Rattus norvegicus GN=Ufl1 PE=2 SV=1	B2GV24	UFL1_RAT	UFL1_RAT E3 UFM1-protein ligase 1 OS=Rattus norvegicus GN=Ufl1 PE=2 SV=1			1	1	1
>sp|B4F7A7|CEP57_RAT Centrosomal protein of 57 kDa OS=Rattus norvegicus GN=Cep57 PE=1 SV=2	B4F7A7	CEP57_RAT	CEP57_RAT Centrosomal protein of 57 kDa OS=Rattus norvegicus GN=Cep57 PE=1 SV=2		1		1	1
>sp|B4F7C4|TDRD5_RAT Tudor domain-containing protein 5 OS=Rattus norvegicus GN=Tdrd5 PE=2 SV=1	B4F7C4	TDRD5_RAT	TDRD5_RAT Tudor domain-containing protein 5 OS=Rattus norvegicus GN=Tdrd5 PE=2 SV=1			1	1	1
>sp|B4F7E8|NIBL1_RAT Niban-like protein 1 OS=Rattus norvegicus GN=Fam129b PE=2 SV=1	B4F7E8	NIBL1_RAT	NIBL1_RAT Niban-like protein 1 OS=Rattus norvegicus GN=Fam129b PE=2 SV=1			1	1	1
>sp|D2XV59|GTPB1_RAT GTP-binding protein 1 OS=Rattus norvegicus GN=Gtpbp1 PE=1 SV=1	D2XV59	GTPB1_RAT	GTPB1_RAT GTP-binding protein 1 OS=Rattus norvegicus GN=Gtpbp1 PE=1 SV=1			1	1	1
>sp|D3Z987|RBM44_RAT RNA-binding protein 44 OS=Rattus norvegicus GN=Rbm44 PE=3 SV=1	D3Z987	RBM44_RAT	RBM44_RAT RNA-binding protein 44 OS=Rattus norvegicus GN=Rbm44 PE=3 SV=1		1		1	1
>sp|D3Z9Z9|SMRCD_RAT SWI/SNF-related matrix-associated actin-dependent regulator of chromatin subfamily A containing DEAD/H box 1 OS=Rattus norvegicus GN=Smarcad1 PE=3 SV=1	D3Z9Z9	SMRCD_RAT	SMRCD_RAT SWI/SNF-related matrix-associated actin-dependent regulator of chromatin subfamily A containing DEAD/H box 1 OS=Rattus norvegicus GN=Smarcad1 PE=3 SV=1			1	1	1
>sp|D3ZBM7|HACE1_RAT E3 ubiquitin-protein ligase HACE1 OS=Rattus norvegicus GN=Hace1 PE=2 SV=1	D3ZBM7	HACE1_RAT	HACE1_RAT E3 ubiquitin-protein ligase HACE1 OS=Rattus norvegicus GN=Hace1 PE=2 SV=1			1	1	1
>sp|D3ZUC6|TOPZ1_RAT Testis- and ovary-specific PAZ domain-containing protein 1 OS=Rattus norvegicus GN=Topaz1 PE=3 SV=1	D3ZUC6	TOPZ1_RAT	TOPZ1_RAT Testis- and ovary-specific PAZ domain-containing protein 1 OS=Rattus norvegicus GN=Topaz1 PE=3 SV=1			1	1	1
>sp|D4A5U3|TGM3_RAT Protein-glutamine gamma-glutamyltransferase E OS=Rattus norvegicus GN=Tgm3 PE=2 SV=1	D4A5U3	TGM3_RAT	TGM3_RAT Protein-glutamine gamma-glutamyltransferase E OS=Rattus norvegicus GN=Tgm3 PE=2 SV=1			1	1	1
>sp|F1LZ52|KLHL3_RAT Kelch-like protein 3 OS=Rattus norvegicus GN=Klhl3 PE=2 SV=2	F1LZ52	KLHL3_RAT	KLHL3_RAT Kelch-like protein 3 OS=Rattus norvegicus GN=Klhl3 PE=2 SV=2		1		1	1
>sp|O08653|TEP1_RAT Telomerase protein component 1 OS=Rattus norvegicus GN=Tep1 PE=1 SV=1	O08653	TEP1_RAT	TEP1_RAT Telomerase protein component 1 OS=Rattus norvegicus GN=Tep1 PE=1 SV=1			1	1	1
>sp|O08658|NUP88_RAT Nuclear pore complex protein Nup88 OS=Rattus norvegicus GN=Nup88 PE=1 SV=1	O08658	NUP88_RAT	NUP88_RAT Nuclear pore complex protein Nup88 OS=Rattus norvegicus GN=Nup88 PE=1 SV=1		1		1	1
>sp|O35142|COPB2_RAT Coatomer subunit beta' OS=Rattus norvegicus GN=Copb2 PE=1 SV=3	O35142	COPB2_RAT	COPB2_RAT Coatomer subunit beta' OS=Rattus norvegicus GN=Copb2 PE=1 SV=3			1	1	1
>sp|O35254|GORS1_RAT Golgi reassembly-stacking protein 1 OS=Rattus norvegicus GN=Gorasp1 PE=1 SV=4	O35254	GORS1_RAT	GORS1_RAT Golgi reassembly-stacking protein 1 OS=Rattus norvegicus GN=Gorasp1 PE=1 SV=4			1	1	1
>sp|O35276|NRP2_RAT Neuropilin-2 OS=Rattus norvegicus GN=Nrp2 PE=2 SV=1	O35276	NRP2_RAT	NRP2_RAT Neuropilin-2 OS=Rattus norvegicus GN=Nrp2 PE=2 SV=1		1		1	1
>sp|O35303|DNM1L_RAT Dynamin-1-like protein OS=Rattus norvegicus GN=Dnm1l PE=1 SV=1	O35303	DNM1L_RAT	DNM1L_RAT Dynamin-1-like protein OS=Rattus norvegicus GN=Dnm1l PE=1 SV=1			1	1	1
>sp|O35431|APBA2_RAT Amyloid beta A4 precursor protein-binding family A member 2 OS=Rattus norvegicus GN=Apba2 PE=1 SV=1	O35431	APBA2_RAT	APBA2_RAT Amyloid beta A4 precursor protein-binding family A member 2 OS=Rattus norvegicus GN=Apba2 PE=1 SV=1			1	1	1
>sp|O35774|AKAP4_RAT A-kinase anchor protein 4 OS=Rattus norvegicus GN=Akap4 PE=1 SV=1	O35774	AKAP4_RAT	AKAP4_RAT A-kinase anchor protein 4 OS=Rattus norvegicus GN=Akap4 PE=1 SV=1			1	1	1
>sp|O55207|SYNJ2_RAT Synaptojanin-2 OS=Rattus norvegicus GN=Synj2 PE=1 SV=2	O55207	SYNJ2_RAT	SYNJ2_RAT Synaptojanin-2 OS=Rattus norvegicus GN=Synj2 PE=1 SV=2			1	1	1
>sp|O70244|CUBN_RAT Cubilin OS=Rattus norvegicus GN=Cubn PE=1 SV=2	O70244	CUBN_RAT	CUBN_RAT Cubilin OS=Rattus norvegicus GN=Cubn PE=1 SV=2		1		1	1
>sp|O70600|RSAD2_RAT Radical S-adenosyl methionine domain-containing protein 2 OS=Rattus norvegicus GN=Rsad2 PE=1 SV=1	O70600	RSAD2_RAT	RSAD2_RAT Radical S-adenosyl methionine domain-containing protein 2 OS=Rattus norvegicus GN=Rsad2 PE=1 SV=1			1	1	1
>sp|O88588|PACS1_RAT Phosphofurin acidic cluster sorting protein 1 OS=Rattus norvegicus GN=Pacs1 PE=2 SV=1	O88588	PACS1_RAT	PACS1_RAT Phosphofurin acidic cluster sorting protein 1 OS=Rattus norvegicus GN=Pacs1 PE=2 SV=1		1		1	1
>sp|O88600|HSP74_RAT Heat shock 70 kDa protein 4 OS=Rattus norvegicus GN=Hspa4 PE=1 SV=1	O88600	HSP74_RAT	HSP74_RAT Heat shock 70 kDa protein 4 OS=Rattus norvegicus GN=Hspa4 PE=1 SV=1			1	1	1
>sp|O88656|ARC1B_RAT Actin-related protein 2/3 complex subunit 1B OS=Rattus norvegicus GN=Arpc1b PE=2 SV=3	O88656	ARC1B_RAT	ARC1B_RAT Actin-related protein 2/3 complex subunit 1B OS=Rattus norvegicus GN=Arpc1b PE=2 SV=3		1		1	1
>sp|O89040|PLCB2_RAT 1-phosphatidylinositol 4,5-bisphosphate phosphodiesterase beta-2 OS=Rattus norvegicus GN=Plcb2 PE=2 SV=1	O89040	PLCB2_RAT	PLCB2_RAT 1-phosphatidylinositol 4,5-bisphosphate phosphodiesterase beta-2 OS=Rattus norvegicus GN=Plcb2 PE=2 SV=1			1	1	1
>sp|P00502|GSTA1_RAT Glutathione S-transferase alpha-1 OS=Rattus norvegicus GN=Gsta1 PE=1 SV=3	P00502	GSTA1_RAT	GSTA1_RAT Glutathione S-transferase alpha-1 OS=Rattus norvegicus GN=Gsta1 PE=1 SV=3			1	1	1
>sp|P01015|ANGT_RAT Angiotensinogen OS=Rattus norvegicus GN=Agt PE=1 SV=1	P01015	ANGT_RAT	ANGT_RAT Angiotensinogen OS=Rattus norvegicus GN=Agt PE=1 SV=1			1	1	1
>sp|P01681|KVX01_RAT Ig kappa chain V region S211 OS=Rattus norvegicus PE=1 SV=1	P01681	KVX01_RAT	KVX01_RAT Ig kappa chain V region S211 OS=Rattus norvegicus PE=1 SV=1			1	1	1
>sp|P02563|MYH6_RAT Myosin-6 OS=Rattus norvegicus GN=Myh6 PE=2 SV=2	P02563	MYH6_RAT	MYH6_RAT Myosin-6 OS=Rattus norvegicus GN=Myh6 PE=2 SV=2			1	1	1
>sp|P04906|GSTP1_RAT Glutathione S-transferase P OS=Rattus norvegicus GN=Gstp1 PE=1 SV=2	P04906	GSTP1_RAT	GSTP1_RAT Glutathione S-transferase P OS=Rattus norvegicus GN=Gstp1 PE=1 SV=2			1	1	1
>sp|P06882|THYG_RAT Thyroglobulin OS=Rattus norvegicus GN=Tg PE=1 SV=4	P06882	THYG_RAT	THYG_RAT Thyroglobulin OS=Rattus norvegicus GN=Tg PE=1 SV=4			1	1	1
>sp|P07151|B2MG_RAT Beta-2-microglobulin OS=Rattus norvegicus GN=B2m PE=1 SV=1	P07151	B2MG_RAT	B2MG_RAT Beta-2-microglobulin OS=Rattus norvegicus GN=B2m PE=1 SV=1		1		1	1
>sp|P07872|ACOX1_RAT Peroxisomal acyl-coenzyme A oxidase 1 OS=Rattus norvegicus GN=Acox1 PE=1 SV=1	P07872	ACOX1_RAT	ACOX1_RAT Peroxisomal acyl-coenzyme A oxidase 1 OS=Rattus norvegicus GN=Acox1 PE=1 SV=1		1		1	1
>sp|P08932|KNT2_RAT T-kininogen 2 OS=Rattus norvegicus PE=1 SV=2	P08932	KNT2_RAT	KNT2_RAT T-kininogen 2 OS=Rattus norvegicus PE=1 SV=2		1		1	1
>sp|P0C6C0|SPKAP_RAT A-kinase anchor protein SPHKAP OS=Rattus norvegicus GN=Sphkap PE=1 SV=1	P0C6C0	SPKAP_RAT	SPKAP_RAT A-kinase anchor protein SPHKAP OS=Rattus norvegicus GN=Sphkap PE=1 SV=1		1		1	1
>sp|P0C8E4|M3K7_RAT Mitogen-activated protein kinase kinase kinase 7 OS=Rattus norvegicus GN=Map3k7 PE=2 SV=1	P0C8E4	M3K7_RAT	M3K7_RAT Mitogen-activated protein kinase kinase kinase 7 OS=Rattus norvegicus GN=Map3k7 PE=2 SV=1		1		1	1
>sp|P0DKR2|TCAIM_RAT T-cell activation inhibitor, mitochondrial OS=Rattus norvegicus GN=Tcaim PE=2 SV=1	P0DKR2	TCAIM_RAT	TCAIM_RAT T-cell activation inhibitor, mitochondrial OS=Rattus norvegicus GN=Tcaim PE=2 SV=1			1	1	1
>sp|P10687|PLCB1_RAT 1-phosphatidylinositol 4,5-bisphosphate phosphodiesterase beta-1 OS=Rattus norvegicus GN=Plcb1 PE=1 SV=1	P10687	PLCB1_RAT	PLCB1_RAT 1-phosphatidylinositol 4,5-bisphosphate phosphodiesterase beta-1 OS=Rattus norvegicus GN=Plcb1 PE=1 SV=1			1	1	1
>sp|P12839|NFM_RAT Neurofilament medium polypeptide OS=Rattus norvegicus GN=Nefm PE=1 SV=4	P12839	NFM_RAT	NFM_RAT Neurofilament medium polypeptide OS=Rattus norvegicus GN=Nefm PE=1 SV=4		1		1	1
>sp|P12847|MYH3_RAT Myosin-3 OS=Rattus norvegicus GN=Myh3 PE=2 SV=1	P12847	MYH3_RAT	MYH3_RAT Myosin-3 OS=Rattus norvegicus GN=Myh3 PE=2 SV=1		1		1	1
>sp|P12928|KPYR_RAT Pyruvate kinase isozymes R/L OS=Rattus norvegicus GN=Pklr PE=2 SV=2	P12928	KPYR_RAT	KPYR_RAT Pyruvate kinase isozymes R/L OS=Rattus norvegicus GN=Pklr PE=2 SV=2			1	1	1
>sp|P13601|AL1A7_RAT Aldehyde dehydrogenase, cytosolic 1 OS=Rattus norvegicus GN=Aldh1a7 PE=1 SV=2	P13601	AL1A7_RAT	AL1A7_RAT Aldehyde dehydrogenase, cytosolic 1 OS=Rattus norvegicus GN=Aldh1a7 PE=1 SV=2		1		1	1
>sp|P14562|LAMP1_RAT Lysosome-associated membrane glycoprotein 1 OS=Rattus norvegicus GN=Lamp1 PE=1 SV=1	P14562	LAMP1_RAT	LAMP1_RAT Lysosome-associated membrane glycoprotein 1 OS=Rattus norvegicus GN=Lamp1 PE=1 SV=1			1	1	1
>sp|P14925|AMD_RAT Peptidyl-glycine alpha-amidating monooxygenase OS=Rattus norvegicus GN=Pam PE=1 SV=1	P14925	AMD_RAT	AMD_RAT Peptidyl-glycine alpha-amidating monooxygenase OS=Rattus norvegicus GN=Pam PE=1 SV=1		1		1	1
>sp|P15205|MAP1B_RAT Microtubule-associated protein 1B OS=Rattus norvegicus GN=Map1b PE=1 SV=2	P15205	MAP1B_RAT	MAP1B_RAT Microtubule-associated protein 1B OS=Rattus norvegicus GN=Map1b PE=1 SV=2		1		1	1
>sp|P15387|KCNB1_RAT Potassium voltage-gated channel subfamily B member 1 OS=Rattus norvegicus GN=Kcnb1 PE=1 SV=3	P15387	KCNB1_RAT	KCNB1_RAT Potassium voltage-gated channel subfamily B member 1 OS=Rattus norvegicus GN=Kcnb1 PE=1 SV=3			1	1	1
>sp|P15978|HA11_RAT Class I histocompatibility antigen, Non-RT1.A alpha-1 chain OS=Rattus norvegicus GN=RT1-Aw2 PE=1 SV=1	P15978	HA11_RAT	HA11_RAT Class I histocompatibility antigen, Non-RT1.A alpha-1 chain OS=Rattus norvegicus GN=RT1-Aw2 PE=1 SV=1			1	1	1
>sp|P16409|MYL3_RAT Myosin light chain 3 OS=Rattus norvegicus GN=Myl3 PE=2 SV=2	P16409	MYL3_RAT	MYL3_RAT Myosin light chain 3 OS=Rattus norvegicus GN=Myl3 PE=2 SV=2			1	1	1
>sp|P17764|THIL_RAT Acetyl-CoA acetyltransferase, mitochondrial OS=Rattus norvegicus GN=Acat1 PE=1 SV=1	P17764	THIL_RAT	THIL_RAT Acetyl-CoA acetyltransferase, mitochondrial OS=Rattus norvegicus GN=Acat1 PE=1 SV=1			1	1	1
>sp|P19132|FRIH_RAT Ferritin heavy chain OS=Rattus norvegicus GN=Fth1 PE=1 SV=3	P19132	FRIH_RAT	FRIH_RAT Ferritin heavy chain OS=Rattus norvegicus GN=Fth1 PE=1 SV=3			1	1	1
>sp|P19492|GRIA3_RAT Glutamate receptor 3 OS=Rattus norvegicus GN=Gria3 PE=1 SV=1	P19492	GRIA3_RAT	GRIA3_RAT Glutamate receptor 3 OS=Rattus norvegicus GN=Gria3 PE=1 SV=1		1		1	1
>sp|P20417|PTN1_RAT Tyrosine-protein phosphatase non-receptor type 1 OS=Rattus norvegicus GN=Ptpn1 PE=2 SV=1	P20417	PTN1_RAT	PTN1_RAT Tyrosine-protein phosphatase non-receptor type 1 OS=Rattus norvegicus GN=Ptpn1 PE=2 SV=1			1	1	1
>sp|P21704|DNAS1_RAT Deoxyribonuclease-1 OS=Rattus norvegicus GN=Dnase1 PE=2 SV=1	P21704	DNAS1_RAT	DNAS1_RAT Deoxyribonuclease-1 OS=Rattus norvegicus GN=Dnase1 PE=2 SV=1			1	1	1
>sp|P23514|COPB_RAT Coatomer subunit beta OS=Rattus norvegicus GN=Copb1 PE=1 SV=1	P23514	COPB_RAT	COPB_RAT Coatomer subunit beta OS=Rattus norvegicus GN=Copb1 PE=1 SV=1		1		1	1
>sp|P23565|AINX_RAT Alpha-internexin OS=Rattus norvegicus GN=Ina PE=1 SV=2	P23565	AINX_RAT	AINX_RAT Alpha-internexin OS=Rattus norvegicus GN=Ina PE=1 SV=2			1	1	1
>sp|P24050|RS5_RAT 40S ribosomal protein S5 OS=Rattus norvegicus GN=Rps5 PE=1 SV=3	P24050	RS5_RAT	RS5_RAT 40S ribosomal protein S5 OS=Rattus norvegicus GN=Rps5 PE=1 SV=3		1		1	1
>sp|P24155|THOP1_RAT Thimet oligopeptidase OS=Rattus norvegicus GN=Thop1 PE=1 SV=4	P24155	THOP1_RAT	THOP1_RAT Thimet oligopeptidase OS=Rattus norvegicus GN=Thop1 PE=1 SV=4			1	1	1
>sp|P27704|MK06_RAT Mitogen-activated protein kinase 6 OS=Rattus norvegicus GN=Mapk6 PE=2 SV=2	P27704	MK06_RAT	MK06_RAT Mitogen-activated protein kinase 6 OS=Rattus norvegicus GN=Mapk6 PE=2 SV=2		1		1	1
>sp|P30337|CHIN_RAT N-chimaerin OS=Rattus norvegicus GN=Chn1 PE=2 SV=2	P30337	CHIN_RAT	CHIN_RAT N-chimaerin OS=Rattus norvegicus GN=Chn1 PE=2 SV=2			1	1	1
>sp|P30427|PLEC_RAT Plectin OS=Rattus norvegicus GN=Plec PE=1 SV=2	P30427	PLEC_RAT	PLEC_RAT Plectin OS=Rattus norvegicus GN=Plec PE=1 SV=2			1	1	1
>sp|P30560|V1AR_RAT Vasopressin V1a receptor OS=Rattus norvegicus GN=Avpr1a PE=1 SV=4	P30560	V1AR_RAT	V1AR_RAT Vasopressin V1a receptor OS=Rattus norvegicus GN=Avpr1a PE=1 SV=4		1		1	1
>sp|P31422|GRM3_RAT Metabotropic glutamate receptor 3 OS=Rattus norvegicus GN=Grm3 PE=1 SV=1	P31422	GRM3_RAT	GRM3_RAT Metabotropic glutamate receptor 3 OS=Rattus norvegicus GN=Grm3 PE=1 SV=1		1		1	1
>sp|P31423|GRM4_RAT Metabotropic glutamate receptor 4 OS=Rattus norvegicus GN=Grm4 PE=1 SV=1	P31423	GRM4_RAT	GRM4_RAT Metabotropic glutamate receptor 4 OS=Rattus norvegicus GN=Grm4 PE=1 SV=1		1		1	1
>sp|P36370|TAP1_RAT Antigen peptide transporter 1 OS=Rattus norvegicus GN=Tap1 PE=1 SV=2	P36370	TAP1_RAT	TAP1_RAT Antigen peptide transporter 1 OS=Rattus norvegicus GN=Tap1 PE=1 SV=2		1		1	1
>sp|P36374|KLK6_RAT Prostatic glandular kallikrein-6 OS=Rattus norvegicus GN=Klk6 PE=3 SV=1	P36374	KLK6_RAT	KLK6_RAT Prostatic glandular kallikrein-6 OS=Rattus norvegicus GN=Klk6 PE=3 SV=1		1		1	1
>sp|P37200|ARRE_RAT Arrestin-E (Fragment) OS=Rattus norvegicus GN=Ear PE=2 SV=1	P37200	ARRE_RAT	ARRE_RAT Arrestin-E (Fragment) OS=Rattus norvegicus GN=Ear PE=2 SV=1		1		1	1
>sp|P38983|RSSA_RAT 40S ribosomal protein SA OS=Rattus norvegicus GN=Rpsa PE=1 SV=3	P38983	RSSA_RAT	RSSA_RAT 40S ribosomal protein SA OS=Rattus norvegicus GN=Rpsa PE=1 SV=3		1		1	1
>sp|P42264|GRIK3_RAT Glutamate receptor ionotropic, kainate 3 OS=Rattus norvegicus GN=Grik3 PE=1 SV=1	P42264	GRIK3_RAT	GRIK3_RAT Glutamate receptor ionotropic, kainate 3 OS=Rattus norvegicus GN=Grik3 PE=1 SV=1			1	1	1
>sp|P48004|PSA7_RAT Proteasome subunit alpha type-7 OS=Rattus norvegicus GN=Psma7 PE=1 SV=1	P48004	PSA7_RAT	PSA7_RAT Proteasome subunit alpha type-7 OS=Rattus norvegicus GN=Psma7 PE=1 SV=1			1	1	1
>sp|P48679|LMNA_RAT Prelamin-A/C OS=Rattus norvegicus GN=Lmna PE=1 SV=1	P48679	LMNA_RAT	LMNA_RAT Prelamin-A/C OS=Rattus norvegicus GN=Lmna PE=1 SV=1			1	1	1
>sp|P48998|INVO_RAT Involucrin OS=Rattus norvegicus GN=Ivl PE=2 SV=1	P48998	INVO_RAT	INVO_RAT Involucrin OS=Rattus norvegicus GN=Ivl PE=2 SV=1			1	1	1
>sp|P49134|ITB1_RAT Integrin beta-1 OS=Rattus norvegicus GN=Itgb1 PE=2 SV=1	P49134	ITB1_RAT	ITB1_RAT Integrin beta-1 OS=Rattus norvegicus GN=Itgb1 PE=2 SV=1			1	1	1
>sp|P49654|P2RX3_RAT P2X purinoceptor 3 OS=Rattus norvegicus GN=P2rx3 PE=2 SV=1	P49654	P2RX3_RAT	P2RX3_RAT P2X purinoceptor 3 OS=Rattus norvegicus GN=P2rx3 PE=2 SV=1		1		1	1
>sp|P51538|CP3A9_RAT Cytochrome P450 3A9 OS=Rattus norvegicus GN=Cyp3a9 PE=2 SV=2	P51538	CP3A9_RAT	CP3A9_RAT Cytochrome P450 3A9 OS=Rattus norvegicus GN=Cyp3a9 PE=2 SV=2			1	1	1
>sp|P51792|CLCN3_RAT H(+)/Cl(-) exchange transporter 3 OS=Rattus norvegicus GN=Clcn3 PE=2 SV=2	P51792	CLCN3_RAT	CLCN3_RAT H(+)/Cl(-) exchange transporter 3 OS=Rattus norvegicus GN=Clcn3 PE=2 SV=2		1		1	1
>sp|P52844|ST1E1_RAT Estrogen sulfotransferase, isoform 1 OS=Rattus norvegicus GN=Sult1e1 PE=2 SV=1	P52844	ST1E1_RAT	ST1E1_RAT Estrogen sulfotransferase, isoform 1 OS=Rattus norvegicus GN=Sult1e1 PE=2 SV=1			1	1	1
>sp|P53987|MOT1_RAT Monocarboxylate transporter 1 OS=Rattus norvegicus GN=Slc16a1 PE=1 SV=1	P53987	MOT1_RAT	MOT1_RAT Monocarboxylate transporter 1 OS=Rattus norvegicus GN=Slc16a1 PE=1 SV=1			1	1	1
>sp|P56720|SRBP1_RAT Sterol regulatory element-binding protein 1 OS=Rattus norvegicus GN=Srebf1 PE=1 SV=3	P56720	SRBP1_RAT	SRBP1_RAT Sterol regulatory element-binding protein 1 OS=Rattus norvegicus GN=Srebf1 PE=1 SV=3		1		1	1
>sp|P62250|RS16_RAT 40S ribosomal protein S16 OS=Rattus norvegicus GN=Rps16 PE=1 SV=2	P62250	RS16_RAT	RS16_RAT 40S ribosomal protein S16 OS=Rattus norvegicus GN=Rps16 PE=1 SV=2		1		1	1
>sp|P62271|RS18_RAT 40S ribosomal protein S18 OS=Rattus norvegicus GN=Rps18 PE=1 SV=3	P62271	RS18_RAT	RS18_RAT 40S ribosomal protein S18 OS=Rattus norvegicus GN=Rps18 PE=1 SV=3		1		1	1
>sp|P62483|KCAB2_RAT Voltage-gated potassium channel subunit beta-2 OS=Rattus norvegicus GN=Kcnab2 PE=1 SV=1	P62483	KCAB2_RAT	KCAB2_RAT Voltage-gated potassium channel subunit beta-2 OS=Rattus norvegicus GN=Kcnab2 PE=1 SV=1		1		1	1
>sp|P62494|RB11A_RAT Ras-related protein Rab-11A OS=Rattus norvegicus GN=Rab11a PE=1 SV=3	P62494	RB11A_RAT	RB11A_RAT Ras-related protein Rab-11A OS=Rattus norvegicus GN=Rab11a PE=1 SV=3		1		1	1
>sp|P62521|CCDC8_RAT Coiled-coil domain-containing protein 8 OS=Rattus norvegicus GN=Ccdc8 PE=2 SV=1	P62521	CCDC8_RAT	CCDC8_RAT Coiled-coil domain-containing protein 8 OS=Rattus norvegicus GN=Ccdc8 PE=2 SV=1			1	1	1
>sp|P62839|UB2D2_RAT Ubiquitin-conjugating enzyme E2 D2 OS=Rattus norvegicus GN=Ube2d2 PE=1 SV=1	P62839	UB2D2_RAT	UB2D2_RAT Ubiquitin-conjugating enzyme E2 D2 OS=Rattus norvegicus GN=Ube2d2 PE=1 SV=1			1	1	1
>sp|P63036|DNJA1_RAT DnaJ homolog subfamily A member 1 OS=Rattus norvegicus GN=Dnaja1 PE=2 SV=1	P63036	DNJA1_RAT	DNJA1_RAT DnaJ homolog subfamily A member 1 OS=Rattus norvegicus GN=Dnaja1 PE=2 SV=1			1	1	1
>sp|P63159|HMGB1_RAT High mobility group protein B1 OS=Rattus norvegicus GN=Hmgb1 PE=1 SV=2	P63159	HMGB1_RAT	HMGB1_RAT High mobility group protein B1 OS=Rattus norvegicus GN=Hmgb1 PE=1 SV=2			1	1	1
>sp|P63245|GBLP_RAT Guanine nucleotide-binding protein subunit beta-2-like 1 OS=Rattus norvegicus GN=Gnb2l1 PE=1 SV=3	P63245	GBLP_RAT	GBLP_RAT Guanine nucleotide-binding protein subunit beta-2-like 1 OS=Rattus norvegicus GN=Gnb2l1 PE=1 SV=3			1	1	1
>sp|P70610|DOC2B_RAT Double C2-like domain-containing protein beta OS=Rattus norvegicus GN=Doc2b PE=1 SV=2	P70610	DOC2B_RAT	DOC2B_RAT Double C2-like domain-containing protein beta OS=Rattus norvegicus GN=Doc2b PE=1 SV=2			1	1	1
>sp|P84079|ARF1_RAT ADP-ribosylation factor 1 OS=Rattus norvegicus GN=Arf1 PE=1 SV=2	P84079	ARF1_RAT	ARF1_RAT ADP-ribosylation factor 1 OS=Rattus norvegicus GN=Arf1 PE=1 SV=2			1	1	1
>sp|P84100|RL19_RAT 60S ribosomal protein L19 OS=Rattus norvegicus GN=Rpl19 PE=1 SV=1	P84100	RL19_RAT	RL19_RAT 60S ribosomal protein L19 OS=Rattus norvegicus GN=Rpl19 PE=1 SV=1		1		1	1
>sp|P97536|CAND1_RAT Cullin-associated NEDD8-dissociated protein 1 OS=Rattus norvegicus GN=Cand1 PE=1 SV=1	P97536	CAND1_RAT	CAND1_RAT Cullin-associated NEDD8-dissociated protein 1 OS=Rattus norvegicus GN=Cand1 PE=1 SV=1			1	1	1
>sp|P97538|RASM_RAT Ras-related protein M-Ras OS=Rattus norvegicus GN=Mras PE=1 SV=2	P97538	RASM_RAT	RASM_RAT Ras-related protein M-Ras OS=Rattus norvegicus GN=Mras PE=1 SV=2			1	1	1
>sp|P97603|NEO1_RAT Neogenin (Fragment) OS=Rattus norvegicus GN=Neo1 PE=2 SV=1	P97603	NEO1_RAT	NEO1_RAT Neogenin (Fragment) OS=Rattus norvegicus GN=Neo1 PE=2 SV=1			1	1	1
>sp|P97685|NFASC_RAT Neurofascin OS=Rattus norvegicus GN=Nfasc PE=1 SV=2	P97685	NFASC_RAT	NFASC_RAT Neurofascin OS=Rattus norvegicus GN=Nfasc PE=1 SV=2		1		1	1
>sp|P97686|NRCAM_RAT Neuronal cell adhesion molecule OS=Rattus norvegicus GN=Nrcam PE=1 SV=2	P97686	NRCAM_RAT	NRCAM_RAT Neuronal cell adhesion molecule OS=Rattus norvegicus GN=Nrcam PE=1 SV=2			1	1	1
>sp|Q00954|SCN1B_RAT Sodium channel subunit beta-1 OS=Rattus norvegicus GN=Scn1b PE=1 SV=1	Q00954	SCN1B_RAT	SCN1B_RAT Sodium channel subunit beta-1 OS=Rattus norvegicus GN=Scn1b PE=1 SV=1			1	1	1
>sp|Q02644|GHRHR_RAT Growth hormone-releasing hormone receptor OS=Rattus norvegicus GN=Ghrhr PE=2 SV=2	Q02644	GHRHR_RAT	GHRHR_RAT Growth hormone-releasing hormone receptor OS=Rattus norvegicus GN=Ghrhr PE=2 SV=2			1	1	1
>sp|Q03346|MPPB_RAT Mitochondrial-processing peptidase subunit beta OS=Rattus norvegicus GN=Pmpcb PE=1 SV=3	Q03346	MPPB_RAT	MPPB_RAT Mitochondrial-processing peptidase subunit beta OS=Rattus norvegicus GN=Pmpcb PE=1 SV=3		1		1	1
>sp|Q04931|SSRP1_RAT FACT complex subunit SSRP1 OS=Rattus norvegicus GN=Ssrp1 PE=1 SV=2	Q04931	SSRP1_RAT	SSRP1_RAT FACT complex subunit SSRP1 OS=Rattus norvegicus GN=Ssrp1 PE=1 SV=2		1		1	1
>sp|Q05982|NDKA_RAT Nucleoside diphosphate kinase A OS=Rattus norvegicus GN=Nme1 PE=1 SV=1	Q05982	NDKA_RAT	NDKA_RAT Nucleoside diphosphate kinase A OS=Rattus norvegicus GN=Nme1 PE=1 SV=1			1	1	1
>sp|Q06437|ODPAT_RAT Pyruvate dehydrogenase E1 component subunit alpha, testis-specific form, mitochondrial OS=Rattus norvegicus GN=Pdha2 PE=1 SV=1	Q06437	ODPAT_RAT	ODPAT_RAT Pyruvate dehydrogenase E1 component subunit alpha, testis-specific form, mitochondrial OS=Rattus norvegicus GN=Pdha2 PE=1 SV=1			1	1	1
>sp|Q09426|CGT_RAT 2-hydroxyacylsphingosine 1-beta-galactosyltransferase OS=Rattus norvegicus GN=Ugt8 PE=2 SV=1	Q09426	CGT_RAT	CGT_RAT 2-hydroxyacylsphingosine 1-beta-galactosyltransferase OS=Rattus norvegicus GN=Ugt8 PE=2 SV=1			1	1	1
>sp|Q0V8T3|CTP5D_RAT Contactin-associated protein like 5-4 OS=Rattus norvegicus GN=Cntnap5d PE=2 SV=1	Q0V8T3	CTP5D_RAT	CTP5D_RAT Contactin-associated protein like 5-4 OS=Rattus norvegicus GN=Cntnap5d PE=2 SV=1		1		1	1
>sp|Q1EHB3|ATS7_RAT A disintegrin and metalloproteinase with thrombospondin motifs 7 OS=Rattus norvegicus GN=Adamts7 PE=1 SV=1	Q1EHB3	ATS7_RAT	ATS7_RAT A disintegrin and metalloproteinase with thrombospondin motifs 7 OS=Rattus norvegicus GN=Adamts7 PE=1 SV=1		1		1	1
>sp|Q29RW1|MYH4_RAT Myosin-4 OS=Rattus norvegicus GN=Myh4 PE=2 SV=1	Q29RW1	MYH4_RAT	MYH4_RAT Myosin-4 OS=Rattus norvegicus GN=Myh4 PE=2 SV=1			1	1	1
>sp|Q2KJ10|RITA_RAT RBPJ-interacting and tubulin-associated protein OS=Rattus norvegicus GN=Rita PE=2 SV=1	Q2KJ10	RITA_RAT	RITA_RAT RBPJ-interacting and tubulin-associated protein OS=Rattus norvegicus GN=Rita PE=2 SV=1		1		1	1
>sp|Q2YDU8|SPNS1_RAT Protein spinster homolog 1 OS=Rattus norvegicus GN=Spns1 PE=2 SV=2	Q2YDU8	SPNS1_RAT	SPNS1_RAT Protein spinster homolog 1 OS=Rattus norvegicus GN=Spns1 PE=2 SV=2		1		1	1
>sp|Q32PZ3|UN45A_RAT Protein unc-45 homolog A OS=Rattus norvegicus GN=Unc45a PE=2 SV=1	Q32PZ3	UN45A_RAT	UN45A_RAT Protein unc-45 homolog A OS=Rattus norvegicus GN=Unc45a PE=2 SV=1		1		1	1
>sp|Q32ZH8|DFB13_RAT Beta-defensin 13 OS=Rattus norvegicus GN=Defb13 PE=3 SV=1	Q32ZH8	DFB13_RAT	DFB13_RAT Beta-defensin 13 OS=Rattus norvegicus GN=Defb13 PE=3 SV=1		1		1	1
>sp|Q3KRE0|ATAD3_RAT ATPase family AAA domain-containing protein 3 OS=Rattus norvegicus GN=Atad3 PE=1 SV=1	Q3KRE0	ATAD3_RAT	ATAD3_RAT ATPase family AAA domain-containing protein 3 OS=Rattus norvegicus GN=Atad3 PE=1 SV=1			1	1	1
>sp|Q3SWU4|ZBT44_RAT Zinc finger and BTB domain-containing protein 44 OS=Rattus norvegicus GN=Zbtb44 PE=2 SV=1	Q3SWU4	ZBT44_RAT	ZBT44_RAT Zinc finger and BTB domain-containing protein 44 OS=Rattus norvegicus GN=Zbtb44 PE=2 SV=1		1		1	1
>sp|Q3T1I5|SRBP2_RAT Sterol regulatory element-binding protein 2 OS=Rattus norvegicus GN=Srebf2 PE=2 SV=1	Q3T1I5	SRBP2_RAT	SRBP2_RAT Sterol regulatory element-binding protein 2 OS=Rattus norvegicus GN=Srebf2 PE=2 SV=1			1	1	1
>sp|Q45R42|LRRC4_RAT Leucine-rich repeat-containing protein 4 OS=Rattus norvegicus GN=Lrrc4 PE=1 SV=1	Q45R42	LRRC4_RAT	LRRC4_RAT Leucine-rich repeat-containing protein 4 OS=Rattus norvegicus GN=Lrrc4 PE=1 SV=1		1		1	1
>sp|Q497B8|KDM8_RAT Lysine-specific demethylase 8 OS=Rattus norvegicus GN=Kdm8 PE=2 SV=1	Q497B8	KDM8_RAT	KDM8_RAT Lysine-specific demethylase 8 OS=Rattus norvegicus GN=Kdm8 PE=2 SV=1			1	1	1
>sp|Q499S5|MMP11_RAT Stromelysin-3 OS=Rattus norvegicus GN=Mmp11 PE=1 SV=1	Q499S5	MMP11_RAT	MMP11_RAT Stromelysin-3 OS=Rattus norvegicus GN=Mmp11 PE=1 SV=1		1		1	1
>sp|Q4FZV0|MANBA_RAT Beta-mannosidase OS=Rattus norvegicus GN=Manba PE=2 SV=1	Q4FZV0	MANBA_RAT	MANBA_RAT Beta-mannosidase OS=Rattus norvegicus GN=Manba PE=2 SV=1			1	1	1
>sp|Q4QR71|CPVL_RAT Probable serine carboxypeptidase CPVL OS=Rattus norvegicus GN=CPVL PE=2 SV=1	Q4QR71	CPVL_RAT	CPVL_RAT Probable serine carboxypeptidase CPVL OS=Rattus norvegicus GN=CPVL PE=2 SV=1			1	1	1
>sp|Q4QR87|DMRTC_RAT Doublesex- and mab-3-related transcription factor C1 OS=Rattus norvegicus GN=Dmrtc1 PE=2 SV=1	Q4QR87	DMRTC_RAT	DMRTC_RAT Doublesex- and mab-3-related transcription factor C1 OS=Rattus norvegicus GN=Dmrtc1 PE=2 SV=1			1	1	1
>sp|Q4V7C7|ARP3_RAT Actin-related protein 3 OS=Rattus norvegicus GN=Actr3 PE=1 SV=1	Q4V7C7	ARP3_RAT	ARP3_RAT Actin-related protein 3 OS=Rattus norvegicus GN=Actr3 PE=1 SV=1		1		1	1
>sp|Q4V8A1|PCT2B_RAT Lysophosphatidylcholine acyltransferase 2B OS=Rattus norvegicus GN=Lpcat2b PE=2 SV=1	Q4V8A1	PCT2B_RAT	PCT2B_RAT Lysophosphatidylcholine acyltransferase 2B OS=Rattus norvegicus GN=Lpcat2b PE=2 SV=1		1		1	1
>sp|Q4V8H8|EHD2_RAT EH domain-containing protein 2 OS=Rattus norvegicus GN=Ehd2 PE=1 SV=1	Q4V8H8	EHD2_RAT	EHD2_RAT EH domain-containing protein 2 OS=Rattus norvegicus GN=Ehd2 PE=1 SV=1			1	1	1
>sp|Q5BK82|TRI69_RAT E3 ubiquitin-protein ligase TRIM69 OS=Rattus norvegicus GN=Trim69 PE=2 SV=1	Q5BK82	TRI69_RAT	TRI69_RAT E3 ubiquitin-protein ligase TRIM69 OS=Rattus norvegicus GN=Trim69 PE=2 SV=1			1	1	1
>sp|Q5J2D6|GGNB1_RAT Gametogenetin-binding protein 1 OS=Rattus norvegicus GN=Ggnbp1 PE=2 SV=1	Q5J2D6	GGNB1_RAT	GGNB1_RAT Gametogenetin-binding protein 1 OS=Rattus norvegicus GN=Ggnbp1 PE=2 SV=1		1		1	1
>sp|Q5M7U6|ARP2_RAT Actin-related protein 2 OS=Rattus norvegicus GN=Actr2 PE=1 SV=1	Q5M7U6	ARP2_RAT	ARP2_RAT Actin-related protein 2 OS=Rattus norvegicus GN=Actr2 PE=1 SV=1			1	1	1
>sp|Q5M7W7|SYPM_RAT Probable proline--tRNA ligase, mitochondrial OS=Rattus norvegicus GN=Pars2 PE=2 SV=1	Q5M7W7	SYPM_RAT	SYPM_RAT Probable proline--tRNA ligase, mitochondrial OS=Rattus norvegicus GN=Pars2 PE=2 SV=1		1		1	1
>sp|Q5M9G8|DCA11_RAT DDB1- and CUL4-associated factor 11 OS=Rattus norvegicus GN=Dcaf11 PE=2 SV=1	Q5M9G8	DCA11_RAT	DCA11_RAT DDB1- and CUL4-associated factor 11 OS=Rattus norvegicus GN=Dcaf11 PE=2 SV=1		1		1	1
>sp|Q5M9G9|TBRG4_RAT Protein TBRG4 OS=Rattus norvegicus GN=Tbrg4 PE=2 SV=1	Q5M9G9	TBRG4_RAT	TBRG4_RAT Protein TBRG4 OS=Rattus norvegicus GN=Tbrg4 PE=2 SV=1			1	1	1
>sp|Q5MJ12|FXL16_RAT F-box/LRR-repeat protein 16 OS=Rattus norvegicus GN=Fbxl16 PE=2 SV=1	Q5MJ12	FXL16_RAT	FXL16_RAT F-box/LRR-repeat protein 16 OS=Rattus norvegicus GN=Fbxl16 PE=2 SV=1			1	1	1
>sp|Q5MYT7|OAS3_RAT 2'-5'-oligoadenylate synthase 3 OS=Rattus norvegicus GN=Oas3 PE=2 SV=1	Q5MYT7	OAS3_RAT	OAS3_RAT 2'-5'-oligoadenylate synthase 3 OS=Rattus norvegicus GN=Oas3 PE=2 SV=1			1	1	1
>sp|Q5QD51|AKA12_RAT A-kinase anchor protein 12 OS=Rattus norvegicus GN=Akap12 PE=1 SV=1	Q5QD51	AKA12_RAT	AKA12_RAT A-kinase anchor protein 12 OS=Rattus norvegicus GN=Akap12 PE=1 SV=1		1		1	1
>sp|Q5QJC9|BAG5_RAT BAG family molecular chaperone regulator 5 OS=Rattus norvegicus GN=Bag5 PE=1 SV=1	Q5QJC9	BAG5_RAT	BAG5_RAT BAG family molecular chaperone regulator 5 OS=Rattus norvegicus GN=Bag5 PE=1 SV=1			1	1	1
>sp|Q5RJL0|ERMIN_RAT Ermin OS=Rattus norvegicus GN=Ermn PE=1 SV=1	Q5RJL0	ERMIN_RAT	ERMIN_RAT Ermin OS=Rattus norvegicus GN=Ermn PE=1 SV=1		1		1	1
>sp|Q5U2M8|MDC1_RAT Mediator of DNA damage checkpoint protein 1 OS=Rattus norvegicus GN=Mdc1 PE=2 SV=2	Q5U2M8	MDC1_RAT	MDC1_RAT Mediator of DNA damage checkpoint protein 1 OS=Rattus norvegicus GN=Mdc1 PE=2 SV=2			1	1	1
>sp|Q5U2W6|PTVO1_RAT Prostate tumor-overexpressed gene 1 protein homolog OS=Rattus norvegicus GN=Ptov1 PE=2 SV=1	Q5U2W6	PTVO1_RAT	PTVO1_RAT Prostate tumor-overexpressed gene 1 protein homolog OS=Rattus norvegicus GN=Ptov1 PE=2 SV=1		1		1	1
>sp|Q5U312|RAI14_RAT Ankycorbin OS=Rattus norvegicus GN=Rai14 PE=2 SV=2	Q5U312	RAI14_RAT	RAI14_RAT Ankycorbin OS=Rattus norvegicus GN=Rai14 PE=2 SV=2		1		1	1
>sp|Q5U3Z3|ISOC2_RAT Isochorismatase domain-containing protein 2, mitochondrial OS=Rattus norvegicus GN=Isoc2 PE=2 SV=1	Q5U3Z3	ISOC2_RAT	ISOC2_RAT Isochorismatase domain-containing protein 2, mitochondrial OS=Rattus norvegicus GN=Isoc2 PE=2 SV=1		1		1	1
>sp|Q5XIJ9|SCO2A_RAT Succinyl-CoA:3-ketoacid coenzyme A transferase 2A, mitochondrial OS=Rattus norvegicus GN=Oxct2a PE=1 SV=1	Q5XIJ9	SCO2A_RAT	SCO2A_RAT Succinyl-CoA:3-ketoacid coenzyme A transferase 2A, mitochondrial OS=Rattus norvegicus GN=Oxct2a PE=1 SV=1			1	1	1
>sp|Q5XIN6|LETM1_RAT LETM1 and EF-hand domain-containing protein 1, mitochondrial OS=Rattus norvegicus GN=Letm1 PE=1 SV=1	Q5XIN6	LETM1_RAT	LETM1_RAT LETM1 and EF-hand domain-containing protein 1, mitochondrial OS=Rattus norvegicus GN=Letm1 PE=1 SV=1			1	1	1
>sp|Q5XIP6|FEN1_RAT Flap endonuclease 1 OS=Rattus norvegicus GN=Fen1 PE=2 SV=1	Q5XIP6	FEN1_RAT	FEN1_RAT Flap endonuclease 1 OS=Rattus norvegicus GN=Fen1 PE=2 SV=1			1	1	1
>sp|Q5XIR4|CCD33_RAT Coiled-coil domain-containing protein 33 OS=Rattus norvegicus GN=Ccdc33 PE=2 SV=1	Q5XIR4	CCD33_RAT	CCD33_RAT Coiled-coil domain-containing protein 33 OS=Rattus norvegicus GN=Ccdc33 PE=2 SV=1		1		1	1
>sp|Q62599|MTA1_RAT Metastasis-associated protein MTA1 OS=Rattus norvegicus GN=Mta1 PE=1 SV=1	Q62599	MTA1_RAT	MTA1_RAT Metastasis-associated protein MTA1 OS=Rattus norvegicus GN=Mta1 PE=1 SV=1		1		1	1
>sp|Q62696|DLG1_RAT Disks large homolog 1 OS=Rattus norvegicus GN=Dlg1 PE=1 SV=1	Q62696	DLG1_RAT	DLG1_RAT Disks large homolog 1 OS=Rattus norvegicus GN=Dlg1 PE=1 SV=1			1	1	1
>sp|Q62770|UN13C_RAT Protein unc-13 homolog C OS=Rattus norvegicus GN=Unc13c PE=1 SV=3	Q62770	UN13C_RAT	UN13C_RAT Protein unc-13 homolog C OS=Rattus norvegicus GN=Unc13c PE=1 SV=3			1	1	1
>sp|Q62780|DDX46_RAT Probable ATP-dependent RNA helicase DDX46 OS=Rattus norvegicus GN=Ddx46 PE=1 SV=1	Q62780	DDX46_RAT	DDX46_RAT Probable ATP-dependent RNA helicase DDX46 OS=Rattus norvegicus GN=Ddx46 PE=1 SV=1			1	1	1
>sp|Q62825|EXOC3_RAT Exocyst complex component 3 OS=Rattus norvegicus GN=Exoc3 PE=1 SV=1	Q62825	EXOC3_RAT	EXOC3_RAT Exocyst complex component 3 OS=Rattus norvegicus GN=Exoc3 PE=1 SV=1			1	1	1
>sp|Q62826|HNRPM_RAT Heterogeneous nuclear ribonucleoprotein M OS=Rattus norvegicus GN=Hnrnpm PE=1 SV=4	Q62826	HNRPM_RAT	HNRPM_RAT Heterogeneous nuclear ribonucleoprotein M OS=Rattus norvegicus GN=Hnrnpm PE=1 SV=4		1		1	1
>sp|Q62878|3BHS4_RAT 3 beta-hydroxysteroid dehydrogenase/Delta 5-->4-isomerase type 4 OS=Rattus norvegicus GN=Hsd3b6 PE=2 SV=4	Q62878	3BHS4_RAT	3BHS4_RAT 3 beta-hydroxysteroid dehydrogenase/Delta 5-->4-isomerase type 4 OS=Rattus norvegicus GN=Hsd3b6 PE=2 SV=4			1	1	1
>sp|Q62959|LEPR_RAT Leptin receptor OS=Rattus norvegicus GN=Lepr PE=1 SV=1	Q62959	LEPR_RAT	LEPR_RAT Leptin receptor OS=Rattus norvegicus GN=Lepr PE=1 SV=1		1		1	1
>sp|Q63164|DYH1_RAT Dynein heavy chain 1, axonemal OS=Rattus norvegicus GN=Dnah1 PE=2 SV=2	Q63164	DYH1_RAT	DYH1_RAT Dynein heavy chain 1, axonemal OS=Rattus norvegicus GN=Dnah1 PE=2 SV=2			1	1	1
>sp|Q63372|NRX1A_RAT Neurexin-1 OS=Rattus norvegicus GN=Nrxn1 PE=1 SV=3	Q63372	NRX1A_RAT	NRX1A_RAT Neurexin-1 OS=Rattus norvegicus GN=Nrxn1 PE=1 SV=3			1	1	1
>sp|Q63374|NRX2A_RAT Neurexin-2 OS=Rattus norvegicus GN=Nrxn2 PE=1 SV=3	Q63374	NRX2A_RAT	NRX2A_RAT Neurexin-2 OS=Rattus norvegicus GN=Nrxn2 PE=1 SV=3			1	1	1
>sp|Q63413|DX39B_RAT Spliceosome RNA helicase Ddx39b OS=Rattus norvegicus GN=Ddx39b PE=1 SV=3	Q63413	DX39B_RAT	DX39B_RAT Spliceosome RNA helicase Ddx39b OS=Rattus norvegicus GN=Ddx39b PE=1 SV=3		1		1	1
>sp|Q63472|KCNH1_RAT Potassium voltage-gated channel subfamily H member 1 OS=Rattus norvegicus GN=Kcnh1 PE=1 SV=1	Q63472	KCNH1_RAT	KCNH1_RAT Potassium voltage-gated channel subfamily H member 1 OS=Rattus norvegicus GN=Kcnh1 PE=1 SV=1			1	1	1
>sp|Q63553|SNRK_RAT SNF-related serine/threonine-protein kinase OS=Rattus norvegicus GN=Snrk PE=1 SV=1	Q63553	SNRK_RAT	SNRK_RAT SNF-related serine/threonine-protein kinase OS=Rattus norvegicus GN=Snrk PE=1 SV=1			1	1	1
>sp|Q63598|PLST_RAT Plastin-3 OS=Rattus norvegicus GN=Pls3 PE=2 SV=2	Q63598	PLST_RAT	PLST_RAT Plastin-3 OS=Rattus norvegicus GN=Pls3 PE=2 SV=2			1	1	1
>sp|Q63617|HYOU1_RAT Hypoxia up-regulated protein 1 OS=Rattus norvegicus GN=Hyou1 PE=1 SV=1	Q63617	HYOU1_RAT	HYOU1_RAT Hypoxia up-regulated protein 1 OS=Rattus norvegicus GN=Hyou1 PE=1 SV=1			1	1	1
>sp|Q63651|RK_RAT Rhodopsin kinase OS=Rattus norvegicus GN=Grk1 PE=1 SV=1	Q63651	RK_RAT	RK_RAT Rhodopsin kinase OS=Rattus norvegicus GN=Grk1 PE=1 SV=1		1		1	1
>sp|Q63716|PRDX1_RAT Peroxiredoxin-1 OS=Rattus norvegicus GN=Prdx1 PE=1 SV=1	Q63716	PRDX1_RAT	PRDX1_RAT Peroxiredoxin-1 OS=Rattus norvegicus GN=Prdx1 PE=1 SV=1		1		1	1
>sp|Q63799|TCEA2_RAT Transcription elongation factor A protein 2 OS=Rattus norvegicus GN=Tcea2 PE=2 SV=1	Q63799	TCEA2_RAT	TCEA2_RAT Transcription elongation factor A protein 2 OS=Rattus norvegicus GN=Tcea2 PE=2 SV=1			1	1	1
>sp|Q63945|SET_RAT Protein SET OS=Rattus norvegicus GN=Set PE=1 SV=2	Q63945	SET_RAT	SET_RAT Protein SET OS=Rattus norvegicus GN=Set PE=1 SV=2		1		1	1
>sp|Q64119|MYL6_RAT Myosin light polypeptide 6 OS=Rattus norvegicus GN=Myl6 PE=1 SV=3	Q64119	MYL6_RAT	MYL6_RAT Myosin light polypeptide 6 OS=Rattus norvegicus GN=Myl6 PE=1 SV=3			1	1	1
>sp|Q641Y5|ATG7_RAT Ubiquitin-like modifier-activating enzyme ATG7 OS=Rattus norvegicus GN=Atg7 PE=2 SV=1	Q641Y5	ATG7_RAT	ATG7_RAT Ubiquitin-like modifier-activating enzyme ATG7 OS=Rattus norvegicus GN=Atg7 PE=2 SV=1		1		1	1
>sp|Q64537|CPNS1_RAT Calpain small subunit 1 OS=Rattus norvegicus GN=Capns1 PE=1 SV=3	Q64537	CPNS1_RAT	CPNS1_RAT Calpain small subunit 1 OS=Rattus norvegicus GN=Capns1 PE=1 SV=3			1	1	1
>sp|Q64605|PTPRS_RAT Receptor-type tyrosine-protein phosphatase S OS=Rattus norvegicus GN=Ptprs PE=1 SV=2	Q64605	PTPRS_RAT	PTPRS_RAT Receptor-type tyrosine-protein phosphatase S OS=Rattus norvegicus GN=Ptprs PE=1 SV=2			1	1	1
>sp|Q64686|SIA7C_RAT Alpha-N-acetylgalactosaminide alpha-2,6-sialyltransferase 3 OS=Rattus norvegicus GN=St6galnac3 PE=2 SV=1	Q64686	SIA7C_RAT	SIA7C_RAT Alpha-N-acetylgalactosaminide alpha-2,6-sialyltransferase 3 OS=Rattus norvegicus GN=St6galnac3 PE=2 SV=1			1	1	1
>sp|Q66H60|CC146_RAT Coiled-coil domain-containing protein 146 OS=Rattus norvegicus GN=Ccdc146 PE=2 SV=1	Q66H60	CC146_RAT	CC146_RAT Coiled-coil domain-containing protein 146 OS=Rattus norvegicus GN=Ccdc146 PE=2 SV=1		1		1	1
>sp|Q66HD2|KLH36_RAT Kelch-like protein 36 OS=Rattus norvegicus GN=Klhl36 PE=2 SV=1	Q66HD2	KLH36_RAT	KLH36_RAT Kelch-like protein 36 OS=Rattus norvegicus GN=Klhl36 PE=2 SV=1			1	1	1
>sp|Q66HE7|CDKL1_RAT Cyclin-dependent kinase-like 1 OS=Rattus norvegicus GN=Cdkl1 PE=2 SV=1	Q66HE7	CDKL1_RAT	CDKL1_RAT Cyclin-dependent kinase-like 1 OS=Rattus norvegicus GN=Cdkl1 PE=2 SV=1		1		1	1
>sp|Q66HG0|RNF13_RAT E3 ubiquitin-protein ligase RNF13 OS=Rattus norvegicus GN=Rnf13 PE=2 SV=1	Q66HG0	RNF13_RAT	RNF13_RAT E3 ubiquitin-protein ligase RNF13 OS=Rattus norvegicus GN=Rnf13 PE=2 SV=1			1	1	1
>sp|Q6AXY4|DPOD2_RAT DNA polymerase delta subunit 2 OS=Rattus norvegicus GN=Pold2 PE=1 SV=1	Q6AXY4	DPOD2_RAT	DPOD2_RAT DNA polymerase delta subunit 2 OS=Rattus norvegicus GN=Pold2 PE=1 SV=1			1	1	1
>sp|Q6AYB4|HSP7E_RAT Heat shock 70 kDa protein 14 OS=Rattus norvegicus GN=Hspa14 PE=2 SV=1	Q6AYB4	HSP7E_RAT	HSP7E_RAT Heat shock 70 kDa protein 14 OS=Rattus norvegicus GN=Hspa14 PE=2 SV=1		1		1	1
>sp|Q6AYJ8|TP8L2_RAT Tumor necrosis factor alpha-induced protein 8-like protein 2 OS=Rattus norvegicus GN=Tnfaip8l2 PE=2 SV=1	Q6AYJ8	TP8L2_RAT	TP8L2_RAT Tumor necrosis factor alpha-induced protein 8-like protein 2 OS=Rattus norvegicus GN=Tnfaip8l2 PE=2 SV=1		1		1	1
>sp|Q6AYP0|ALLC_RAT Probable allantoicase OS=Rattus norvegicus GN=Allc PE=2 SV=1	Q6AYP0	ALLC_RAT	ALLC_RAT Probable allantoicase OS=Rattus norvegicus GN=Allc PE=2 SV=1			1	1	1
>sp|Q6DG50|TBKB1_RAT TANK-binding kinase 1-binding protein 1 OS=Rattus norvegicus GN=Tbkbp1 PE=2 SV=1	Q6DG50	TBKB1_RAT	TBKB1_RAT TANK-binding kinase 1-binding protein 1 OS=Rattus norvegicus GN=Tbkbp1 PE=2 SV=1		1		1	1
>sp|Q6IFX0|K1C25_RAT Keratin, type I cytoskeletal 25 OS=Rattus norvegicus GN=Krt25 PE=2 SV=1	Q6IFX0	K1C25_RAT	K1C25_RAT Keratin, type I cytoskeletal 25 OS=Rattus norvegicus GN=Krt25 PE=2 SV=1		1		1	1
>sp|Q6IRK9|CBPQ_RAT Carboxypeptidase Q OS=Rattus norvegicus GN=Cpq PE=1 SV=1	Q6IRK9	CBPQ_RAT	CBPQ_RAT Carboxypeptidase Q OS=Rattus norvegicus GN=Cpq PE=1 SV=1			1	1	1
>sp|Q6P502|TCPG_RAT T-complex protein 1 subunit gamma OS=Rattus norvegicus GN=Cct3 PE=1 SV=1	Q6P502	TCPG_RAT	TCPG_RAT T-complex protein 1 subunit gamma OS=Rattus norvegicus GN=Cct3 PE=1 SV=1		1		1	1
>sp|Q6P689|WLS_RAT Protein wntless homolog OS=Rattus norvegicus GN=Wls PE=1 SV=1	Q6P689	WLS_RAT	WLS_RAT Protein wntless homolog OS=Rattus norvegicus GN=Wls PE=1 SV=1			1	1	1
>sp|Q6RI86|TRPA1_RAT Transient receptor potential cation channel subfamily A member 1 OS=Rattus norvegicus GN=Trpa1 PE=2 SV=1	Q6RI86	TRPA1_RAT	TRPA1_RAT Transient receptor potential cation channel subfamily A member 1 OS=Rattus norvegicus GN=Trpa1 PE=2 SV=1		1		1	1
>sp|Q6UVM4|KCNT2_RAT Potassium channel subfamily T member 2 OS=Rattus norvegicus GN=Kcnt2 PE=1 SV=1	Q6UVM4	KCNT2_RAT	KCNT2_RAT Potassium channel subfamily T member 2 OS=Rattus norvegicus GN=Kcnt2 PE=1 SV=1		1		1	1
>sp|Q701R3|SIAT2_RAT Beta-galactoside alpha-2,6-sialyltransferase 2 OS=Rattus norvegicus GN=St6gal2 PE=2 SV=1	Q701R3	SIAT2_RAT	SIAT2_RAT Beta-galactoside alpha-2,6-sialyltransferase 2 OS=Rattus norvegicus GN=St6gal2 PE=2 SV=1			1	1	1
>sp|Q7TNY7|MYRIP_RAT Rab effector MyRIP OS=Rattus norvegicus GN=Myrip PE=1 SV=1	Q7TNY7	MYRIP_RAT	MYRIP_RAT Rab effector MyRIP OS=Rattus norvegicus GN=Myrip PE=1 SV=1			1	1	1
>sp|Q7TQ72|MIS12_RAT Protein MIS12 homolog OS=Rattus norvegicus GN=Mis12 PE=2 SV=2	Q7TQ72	MIS12_RAT	MIS12_RAT Protein MIS12 homolog OS=Rattus norvegicus GN=Mis12 PE=2 SV=2		1		1	1
>sp|Q7TQM5|KPRP_RAT Keratinocyte proline-rich protein OS=Rattus norvegicus GN=Kprp PE=2 SV=1	Q7TQM5	KPRP_RAT	KPRP_RAT Keratinocyte proline-rich protein OS=Rattus norvegicus GN=Kprp PE=2 SV=1		1		1	1
>sp|Q7TSU1|BIG2_RAT Brefeldin A-inhibited guanine nucleotide-exchange protein 2 OS=Rattus norvegicus GN=Arfgef2 PE=1 SV=1	Q7TSU1	BIG2_RAT	BIG2_RAT Brefeldin A-inhibited guanine nucleotide-exchange protein 2 OS=Rattus norvegicus GN=Arfgef2 PE=1 SV=1		1		1	1
>sp|Q80W66|HS3S2_RAT Heparan sulfate glucosamine 3-O-sulfotransferase 2 OS=Rattus norvegicus GN=Hs3st2 PE=1 SV=1	Q80W66	HS3S2_RAT	HS3S2_RAT Heparan sulfate glucosamine 3-O-sulfotransferase 2 OS=Rattus norvegicus GN=Hs3st2 PE=1 SV=1		1		1	1
>sp|Q8BDE4|NCAP_PIRVV Nucleoprotein OS=Pirital virus (isolate Rat/Venezuela/VAV-488/1995) GN=N PE=3 SV=1	Q8BDE4	NCAP_PIRVV	NCAP_PIRVV Nucleoprotein OS=Pirital virus (isolate Rat/Venezuela/VAV-488/1995) GN=N PE=3 SV=1		1		1	1
>sp|Q8CFN2|CDC42_RAT Cell division control protein 42 homolog OS=Rattus norvegicus GN=Cdc42 PE=1 SV=2	Q8CFN2	CDC42_RAT	CDC42_RAT Cell division control protein 42 homolog OS=Rattus norvegicus GN=Cdc42 PE=1 SV=2			1	1	1
>sp|Q8CIY2|DUOX1_RAT Dual oxidase 1 OS=Rattus norvegicus GN=Duox1 PE=1 SV=1	Q8CIY2	DUOX1_RAT	DUOX1_RAT Dual oxidase 1 OS=Rattus norvegicus GN=Duox1 PE=1 SV=1		1		1	1
>sp|Q8K4K5|L2GL1_RAT Lethal(2) giant larvae protein homolog 1 OS=Rattus norvegicus GN=Llgl1 PE=1 SV=1	Q8K4K5	L2GL1_RAT	L2GL1_RAT Lethal(2) giant larvae protein homolog 1 OS=Rattus norvegicus GN=Llgl1 PE=1 SV=1		1		1	1
>sp|Q8R4Z9|MFN1_RAT Mitofusin-1 OS=Rattus norvegicus GN=Mfn1 PE=1 SV=1	Q8R4Z9	MFN1_RAT	MFN1_RAT Mitofusin-1 OS=Rattus norvegicus GN=Mfn1 PE=1 SV=1		1		1	1
>sp|Q8VHZ4|PNMA1_RAT Paraneoplastic antigen Ma1 homolog OS=Rattus norvegicus GN=Pnma1 PE=2 SV=1	Q8VHZ4	PNMA1_RAT	PNMA1_RAT Paraneoplastic antigen Ma1 homolog OS=Rattus norvegicus GN=Pnma1 PE=2 SV=1		1		1	1
>sp|Q8VIP2|MLXPL_RAT Carbohydrate-responsive element-binding protein OS=Rattus norvegicus GN=Mlxipl PE=1 SV=1	Q8VIP2	MLXPL_RAT	MLXPL_RAT Carbohydrate-responsive element-binding protein OS=Rattus norvegicus GN=Mlxipl PE=1 SV=1		1		1	1
>sp|Q91Y81|SEPT2_RAT Septin-2 OS=Rattus norvegicus GN=Sept2 PE=1 SV=1	Q91Y81	SEPT2_RAT	SEPT2_RAT Septin-2 OS=Rattus norvegicus GN=Sept2 PE=1 SV=1		1		1	1
>sp|Q920F3|KHDR2_RAT KH domain-containing, RNA-binding, signal transduction-associated protein 2 OS=Rattus norvegicus GN=Khdrbs2 PE=1 SV=1	Q920F3	KHDR2_RAT	KHDR2_RAT KH domain-containing, RNA-binding, signal transduction-associated protein 2 OS=Rattus norvegicus GN=Khdrbs2 PE=1 SV=1		1		1	1
>sp|Q920J4|TXNL1_RAT Thioredoxin-like protein 1 OS=Rattus norvegicus GN=Txnl1 PE=1 SV=3	Q920J4	TXNL1_RAT	TXNL1_RAT Thioredoxin-like protein 1 OS=Rattus norvegicus GN=Txnl1 PE=1 SV=3		1		1	1
>sp|Q923J6|DYH12_RAT Dynein heavy chain 12, axonemal OS=Rattus norvegicus GN=Dnah12 PE=2 SV=2	Q923J6	DYH12_RAT	DYH12_RAT Dynein heavy chain 12, axonemal OS=Rattus norvegicus GN=Dnah12 PE=2 SV=2		1		1	1
>sp|Q99MZ8|LASP1_RAT LIM and SH3 domain protein 1 OS=Rattus norvegicus GN=Lasp1 PE=1 SV=1	Q99MZ8	LASP1_RAT	LASP1_RAT LIM and SH3 domain protein 1 OS=Rattus norvegicus GN=Lasp1 PE=1 SV=1			1	1	1
>sp|Q99PT0|DDX52_RAT Probable ATP-dependent RNA helicase DDX52 OS=Rattus norvegicus GN=Ddx52 PE=2 SV=1	Q99PT0	DDX52_RAT	DDX52_RAT Probable ATP-dependent RNA helicase DDX52 OS=Rattus norvegicus GN=Ddx52 PE=2 SV=1			1	1	1
>sp|Q9EPU2|NCOA3_RAT Nuclear receptor coactivator 3 (Fragment) OS=Rattus norvegicus GN=Ncoa3 PE=2 SV=1	Q9EPU2	NCOA3_RAT	NCOA3_RAT Nuclear receptor coactivator 3 (Fragment) OS=Rattus norvegicus GN=Ncoa3 PE=2 SV=1		1		1	1
>sp|Q9EQS0|TALDO_RAT Transaldolase OS=Rattus norvegicus GN=Taldo1 PE=1 SV=2	Q9EQS0	TALDO_RAT	TALDO_RAT Transaldolase OS=Rattus norvegicus GN=Taldo1 PE=1 SV=2			1	1	1
>sp|Q9ER24|ATX10_RAT Ataxin-10 OS=Rattus norvegicus GN=Atxn10 PE=1 SV=1	Q9ER24	ATX10_RAT	ATX10_RAT Ataxin-10 OS=Rattus norvegicus GN=Atxn10 PE=1 SV=1			1	1	1
>sp|Q9ERC1|MYO16_RAT Unconventional myosin-XVI OS=Rattus norvegicus GN=Myo16 PE=1 SV=1	Q9ERC1	MYO16_RAT	MYO16_RAT Unconventional myosin-XVI OS=Rattus norvegicus GN=Myo16 PE=1 SV=1			1	1	1
>sp|Q9ESQ7|PSD1_RAT PH and SEC7 domain-containing protein 1 OS=Rattus norvegicus GN=Psd PE=2 SV=1	Q9ESQ7	PSD1_RAT	PSD1_RAT PH and SEC7 domain-containing protein 1 OS=Rattus norvegicus GN=Psd PE=2 SV=1		1		1	1
>sp|Q9JKS6|PCLO_RAT Protein piccolo OS=Rattus norvegicus GN=Pclo PE=1 SV=1	Q9JKS6	PCLO_RAT	PCLO_RAT Protein piccolo OS=Rattus norvegicus GN=Pclo PE=1 SV=1		1		1	1
>sp|Q9JLA3|UGGG1_RAT UDP-glucose:glycoprotein glucosyltransferase 1 OS=Rattus norvegicus GN=Uggt1 PE=1 SV=2	Q9JLA3	UGGG1_RAT	UGGG1_RAT UDP-glucose:glycoprotein glucosyltransferase 1 OS=Rattus norvegicus GN=Uggt1 PE=1 SV=2		1		1	1
>sp|Q9NQR8|NDUF4_RAT NADH dehydrogenase [ubiquinone] 1 alpha subcomplex assembly factor 4 OS=Rattus norvegicus GN=Ndufaf4 PE=1 SV=1	Q9NQR8	NDUF4_RAT	NDUF4_RAT NADH dehydrogenase [ubiquinone] 1 alpha subcomplex assembly factor 4 OS=Rattus norvegicus GN=Ndufaf4 PE=1 SV=1		1		1	1
>sp|Q9QWJ9|NRP1_RAT Neuropilin-1 OS=Rattus norvegicus GN=Nrp1 PE=1 SV=1	Q9QWJ9	NRP1_RAT	NRP1_RAT Neuropilin-1 OS=Rattus norvegicus GN=Nrp1 PE=1 SV=1			1	1	1
>sp|Q9QZ48|ZBT7A_RAT Zinc finger and BTB domain-containing protein 7A OS=Rattus norvegicus GN=Zbtb7a PE=2 SV=1	Q9QZ48	ZBT7A_RAT	ZBT7A_RAT Zinc finger and BTB domain-containing protein 7A OS=Rattus norvegicus GN=Zbtb7a PE=2 SV=1		1		1	1
>sp|Q9QZH7|FXL20_RAT F-box/LRR-repeat protein 20 OS=Rattus norvegicus GN=Fbxl20 PE=1 SV=1	Q9QZH7	FXL20_RAT	FXL20_RAT F-box/LRR-repeat protein 20 OS=Rattus norvegicus GN=Fbxl20 PE=1 SV=1		1		1	1
>sp|Q9QZM6|NCKX1_RAT Sodium/potassium/calcium exchanger 1 OS=Rattus norvegicus GN=Slc24a1 PE=2 SV=1	Q9QZM6	NCKX1_RAT	NCKX1_RAT Sodium/potassium/calcium exchanger 1 OS=Rattus norvegicus GN=Slc24a1 PE=2 SV=1			1	1	1
>sp|Q9R063|PRDX5_RAT Peroxiredoxin-5, mitochondrial OS=Rattus norvegicus GN=Prdx5 PE=1 SV=1	Q9R063	PRDX5_RAT	PRDX5_RAT Peroxiredoxin-5, mitochondrial OS=Rattus norvegicus GN=Prdx5 PE=1 SV=1			1	1	1
>sp|Q9R085|UBP15_RAT Ubiquitin carboxyl-terminal hydrolase 15 OS=Rattus norvegicus GN=Usp15 PE=1 SV=1	Q9R085	UBP15_RAT	UBP15_RAT Ubiquitin carboxyl-terminal hydrolase 15 OS=Rattus norvegicus GN=Usp15 PE=1 SV=1		1		1	1
>sp|Q9R1J4|MYOC_RAT Myocilin OS=Rattus norvegicus GN=Myoc PE=2 SV=1	Q9R1J4	MYOC_RAT	MYOC_RAT Myocilin OS=Rattus norvegicus GN=Myoc PE=2 SV=1		1		1	1
>sp|Q9R1K8|GRP1_RAT RAS guanyl-releasing protein 1 OS=Rattus norvegicus GN=Rasgrp1 PE=1 SV=1	Q9R1K8	GRP1_RAT	GRP1_RAT RAS guanyl-releasing protein 1 OS=Rattus norvegicus GN=Rasgrp1 PE=1 SV=1			1	1	1
>sp|Q9WTT6|GUAD_RAT Guanine deaminase OS=Rattus norvegicus GN=Gda PE=1 SV=1	Q9WTT6	GUAD_RAT	GUAD_RAT Guanine deaminase OS=Rattus norvegicus GN=Gda PE=1 SV=1			1	1	1
>sp|Q9WUW8|ST1C2_RAT Sulfotransferase 1C2 OS=Rattus norvegicus GN=Sult1c2 PE=2 SV=1	Q9WUW8	ST1C2_RAT	ST1C2_RAT Sulfotransferase 1C2 OS=Rattus norvegicus GN=Sult1c2 PE=2 SV=1		1		1	1
>sp|Q9WVB9|DVL1_RAT Segment polarity protein dishevelled homolog DVL-1 OS=Rattus norvegicus GN=Dvl1 PE=1 SV=3	Q9WVB9	DVL1_RAT	DVL1_RAT Segment polarity protein dishevelled homolog DVL-1 OS=Rattus norvegicus GN=Dvl1 PE=1 SV=3		1		1	1
>sp|Q9Z1N3|MYO9A_RAT Unconventional myosin-IXa OS=Rattus norvegicus GN=Myo9a PE=1 SV=1	Q9Z1N3	MYO9A_RAT	MYO9A_RAT Unconventional myosin-IXa OS=Rattus norvegicus GN=Myo9a PE=1 SV=1		1		1	1
>tr|A1E347|A1E347_RAT CAMP-specific phosphodiesterase PDE4D splice variant 5 OS=Rattus norvegicus GN=Pde4d PE=2 SV=1	A1E347	A1E347_RAT	A1E347_RAT CAMP-specific phosphodiesterase PDE4D splice variant 5 OS=Rattus norvegicus GN=Pde4d PE=2 SV=1			1	1	1
>tr|B0BMW0|B0BMW0_RAT RAB14, member RAS oncogene family OS=Rattus norvegicus GN=Rab14 PE=2 SV=1	B0BMW0	B0BMW0_RAT	B0BMW0_RAT RAB14, member RAS oncogene family OS=Rattus norvegicus GN=Rab14 PE=2 SV=1		1		1	1
>tr|B0K027|B0K027_RAT Protein Thap3 OS=Rattus norvegicus GN=Thap3 PE=2 SV=1	B0K027	B0K027_RAT	B0K027_RAT Protein Thap3 OS=Rattus norvegicus GN=Thap3 PE=2 SV=1		1		1	1
>tr|B1WBT2|B1WBT2_RAT Protein Fam71e2 OS=Rattus norvegicus GN=Fam71e2 PE=2 SV=1	B1WBT2	B1WBT2_RAT	B1WBT2_RAT Protein Fam71e2 OS=Rattus norvegicus GN=Fam71e2 PE=2 SV=1		1		1	1
>tr|B2GV96|B2GV96_RAT Coiled-coil domain containing 115 OS=Rattus norvegicus GN=Ccdc115 PE=2 SV=1	B2GV96	B2GV96_RAT	B2GV96_RAT Coiled-coil domain containing 115 OS=Rattus norvegicus GN=Ccdc115 PE=2 SV=1		1		1	1
>tr|B2RYE9|B2RYE9_RAT Protein Yeats4 OS=Rattus norvegicus GN=Yeats4 PE=2 SV=1	B2RYE9	B2RYE9_RAT	B2RYE9_RAT Protein Yeats4 OS=Rattus norvegicus GN=Yeats4 PE=2 SV=1		1		1	1
>tr|B2RZA5|B2RZA5_RAT Protein Prorsd1 OS=Rattus norvegicus GN=Prorsd1 PE=2 SV=1	B2RZA5	B2RZA5_RAT	B2RZA5_RAT Protein Prorsd1 OS=Rattus norvegicus GN=Prorsd1 PE=2 SV=1		1		1	1
>tr|B5DEG8|B5DEG8_RAT LOC685144 protein OS=Rattus norvegicus GN=Sec24c PE=2 SV=1	B5DEG8	B5DEG8_RAT	B5DEG8_RAT LOC685144 protein OS=Rattus norvegicus GN=Sec24c PE=2 SV=1			1	1	1
>tr|B5DEZ7|B5DEZ7_RAT Ankyrin repeat and SOCS box-containing 10 OS=Rattus norvegicus GN=Asb10 PE=2 SV=1	B5DEZ7	B5DEZ7_RAT	B5DEZ7_RAT Ankyrin repeat and SOCS box-containing 10 OS=Rattus norvegicus GN=Asb10 PE=2 SV=1		1		1	1
>tr|B5DF22|B5DF22_RAT Fam53a protein OS=Rattus norvegicus GN=Fam53a PE=2 SV=1	B5DF22	B5DF22_RAT	B5DF22_RAT Fam53a protein OS=Rattus norvegicus GN=Fam53a PE=2 SV=1			1	1	1
>tr|B5DFD6|B5DFD6_RAT Protein Tie1 OS=Rattus norvegicus GN=Tie1 PE=2 SV=1	B5DFD6	B5DFD6_RAT	B5DFD6_RAT Protein Tie1 OS=Rattus norvegicus GN=Tie1 PE=2 SV=1			1	1	1
>tr|B5DFH7|B5DFH7_RAT Protein Traf2 OS=Rattus norvegicus GN=Traf2 PE=2 SV=1	B5DFH7	B5DFH7_RAT	B5DFH7_RAT Protein Traf2 OS=Rattus norvegicus GN=Traf2 PE=2 SV=1			1	1	1
>tr|B5DFL7|B5DFL7_RAT Protein Sema3c OS=Rattus norvegicus GN=Sema3c PE=2 SV=1	B5DFL7	B5DFL7_RAT	B5DFL7_RAT Protein Sema3c OS=Rattus norvegicus GN=Sema3c PE=2 SV=1		1		1	1
>tr|C9DQJ9|C9DQJ9_RAT Neuralized 2 OS=Rattus norvegicus GN=Neurl1b PE=2 SV=1	C9DQJ9	C9DQJ9_RAT	C9DQJ9_RAT Neuralized 2 OS=Rattus norvegicus GN=Neurl1b PE=2 SV=1		1		1	1
>tr|D3Z819|D3Z819_RAT Protein Olr1186 OS=Rattus norvegicus GN=Olr1186 PE=3 SV=1	D3Z819	D3Z819_RAT	D3Z819_RAT Protein Olr1186 OS=Rattus norvegicus GN=Olr1186 PE=3 SV=1			1	1	1
>tr|D3Z8E0|D3Z8E0_RAT Ribosomal protein S6 kinase OS=Rattus norvegicus GN=Rps6ka3 PE=3 SV=2	D3Z8E0	D3Z8E0_RAT	D3Z8E0_RAT Ribosomal protein S6 kinase OS=Rattus norvegicus GN=Rps6ka3 PE=3 SV=2			1	1	1
>tr|D3Z8G3|D3Z8G3_RAT Protein Rpgrip1l OS=Rattus norvegicus GN=Rpgrip1l PE=4 SV=1	D3Z8G3	D3Z8G3_RAT	D3Z8G3_RAT Protein Rpgrip1l OS=Rattus norvegicus GN=Rpgrip1l PE=4 SV=1		1		1	1
>tr|D3Z8V4|D3Z8V4_RAT NCK associated protein 1 like (Predicted) OS=Rattus norvegicus GN=Nckap1l PE=4 SV=1	D3Z8V4	D3Z8V4_RAT	D3Z8V4_RAT NCK associated protein 1 like (Predicted) OS=Rattus norvegicus GN=Nckap1l PE=4 SV=1		1		1	1
>tr|D3Z8X4|D3Z8X4_RAT DNA polymerase OS=Rattus norvegicus GN=Pole PE=2 SV=1	D3Z8X4	D3Z8X4_RAT	D3Z8X4_RAT DNA polymerase OS=Rattus norvegicus GN=Pole PE=2 SV=1			1	1	1
>tr|D3Z8X6|D3Z8X6_RAT Protein Dtx3l OS=Rattus norvegicus GN=Dtx3l PE=4 SV=1	D3Z8X6	D3Z8X6_RAT	D3Z8X6_RAT Protein Dtx3l OS=Rattus norvegicus GN=Dtx3l PE=4 SV=1		1		1	1
>tr|D3Z932|D3Z932_RAT Uncharacterized protein OS=Rattus norvegicus GN=RGD1560771 PE=4 SV=1	D3Z932	D3Z932_RAT	D3Z932_RAT Uncharacterized protein OS=Rattus norvegicus GN=RGD1560771 PE=4 SV=1		1		1	1
>tr|D3Z981|D3Z981_RAT Protein RGD1560871 OS=Rattus norvegicus GN=RGD1560871 PE=4 SV=2	D3Z981	D3Z981_RAT	D3Z981_RAT Protein RGD1560871 OS=Rattus norvegicus GN=RGD1560871 PE=4 SV=2		1		1	1
>tr|D3Z9C7|D3Z9C7_RAT Protein piccolo (Fragment) OS=Rattus norvegicus GN=Pclo PE=2 SV=2	D3Z9C7	D3Z9C7_RAT	D3Z9C7_RAT Protein piccolo (Fragment) OS=Rattus norvegicus GN=Pclo PE=2 SV=2			1	1	1
>tr|D3ZAB6|D3ZAB6_RAT Protein Rnf219 OS=Rattus norvegicus GN=Rnf219 PE=4 SV=1	D3ZAB6	D3ZAB6_RAT	D3ZAB6_RAT Protein Rnf219 OS=Rattus norvegicus GN=Rnf219 PE=4 SV=1		1		1	1
>tr|D3ZAE3|D3ZAE3_RAT Protein Dennd6b OS=Rattus norvegicus GN=Dennd6b PE=4 SV=1	D3ZAE3	D3ZAE3_RAT	D3ZAE3_RAT Protein Dennd6b OS=Rattus norvegicus GN=Dennd6b PE=4 SV=1			1	1	1
>tr|D3ZAE4|D3ZAE4_RAT Protein LOC680606 OS=Rattus norvegicus GN=LOC680606 PE=4 SV=2	D3ZAE4	D3ZAE4_RAT	D3ZAE4_RAT Protein LOC680606 OS=Rattus norvegicus GN=LOC680606 PE=4 SV=2			1	1	1
>tr|D3ZAJ0|D3ZAJ0_RAT Uncharacterized protein OS=Rattus norvegicus PE=4 SV=1	D3ZAJ0	D3ZAJ0_RAT	D3ZAJ0_RAT Uncharacterized protein OS=Rattus norvegicus PE=4 SV=1			1	1	1
>tr|D3ZBL3|D3ZBL3_RAT Protein Ngdn OS=Rattus norvegicus GN=Ngdn PE=4 SV=1	D3ZBL3	D3ZBL3_RAT	D3ZBL3_RAT Protein Ngdn OS=Rattus norvegicus GN=Ngdn PE=4 SV=1			1	1	1
>tr|D3ZBT8|D3ZBT8_RAT Protein Olr577 OS=Rattus norvegicus GN=Olr577 PE=3 SV=1	D3ZBT8	D3ZBT8_RAT	D3ZBT8_RAT Protein Olr577 OS=Rattus norvegicus GN=Olr577 PE=3 SV=1		1		1	1
>tr|D3ZC03|D3ZC03_RAT Enolase OS=Rattus norvegicus PE=3 SV=1	D3ZC03	D3ZC03_RAT	D3ZC03_RAT Enolase OS=Rattus norvegicus PE=3 SV=1		1		1	1
>tr|D3ZCY6|D3ZCY6_RAT Uncharacterized protein OS=Rattus norvegicus PE=4 SV=1	D3ZCY6	D3ZCY6_RAT	D3ZCY6_RAT Uncharacterized protein OS=Rattus norvegicus PE=4 SV=1			1	1	1
>tr|D3ZD48|D3ZD48_RAT Protein Rab11fip2 OS=Rattus norvegicus GN=Rab11fip2 PE=4 SV=2	D3ZD48	D3ZD48_RAT	D3ZD48_RAT Protein Rab11fip2 OS=Rattus norvegicus GN=Rab11fip2 PE=4 SV=2			1	1	1
>tr|D3ZD78|D3ZD78_RAT Protein Raver2 OS=Rattus norvegicus GN=Raver2 PE=4 SV=1	D3ZD78	D3ZD78_RAT	D3ZD78_RAT Protein Raver2 OS=Rattus norvegicus GN=Raver2 PE=4 SV=1		1		1	1
>tr|D3ZD84|D3ZD84_RAT Protein Lrig1 (Fragment) OS=Rattus norvegicus GN=Lrig1 PE=4 SV=2	D3ZD84	D3ZD84_RAT	D3ZD84_RAT Protein Lrig1 (Fragment) OS=Rattus norvegicus GN=Lrig1 PE=4 SV=2			1	1	1
>tr|D3ZDL5|D3ZDL5_RAT Protein Wisp3 OS=Rattus norvegicus GN=Wisp3 PE=2 SV=2	D3ZDL5	D3ZDL5_RAT	D3ZDL5_RAT Protein Wisp3 OS=Rattus norvegicus GN=Wisp3 PE=2 SV=2		1		1	1
>tr|D3ZDQ5|D3ZDQ5_RAT Protein Ccdc88a OS=Rattus norvegicus GN=Ccdc88a PE=4 SV=2	D3ZDQ5	D3ZDQ5_RAT	D3ZDQ5_RAT Protein Ccdc88a OS=Rattus norvegicus GN=Ccdc88a PE=4 SV=2			1	1	1
>tr|D3ZDS6|D3ZDS6_RAT Protein Mbtps2 OS=Rattus norvegicus GN=Mbtps2 PE=2 SV=1	D3ZDS6	D3ZDS6_RAT	D3ZDS6_RAT Protein Mbtps2 OS=Rattus norvegicus GN=Mbtps2 PE=2 SV=1		1		1	1
>tr|D3ZE05|D3ZE05_RAT Cartilage intermediate layer protein 2 (Predicted) OS=Rattus norvegicus GN=Cilp2 PE=4 SV=1	D3ZE05	D3ZE05_RAT	D3ZE05_RAT Cartilage intermediate layer protein 2 (Predicted) OS=Rattus norvegicus GN=Cilp2 PE=4 SV=1			1	1	1
>tr|D3ZEH1|D3ZEH1_RAT Protein Fat4 OS=Rattus norvegicus GN=Fat4 PE=4 SV=2	D3ZEH1	D3ZEH1_RAT	D3ZEH1_RAT Protein Fat4 OS=Rattus norvegicus GN=Fat4 PE=4 SV=2		1		1	1
>tr|D3ZF26|D3ZF26_RAT Protein Tnks1bp1 OS=Rattus norvegicus GN=Tnks1bp1 PE=4 SV=1	D3ZF26	D3ZF26_RAT	D3ZF26_RAT Protein Tnks1bp1 OS=Rattus norvegicus GN=Tnks1bp1 PE=4 SV=1		1		1	1
>tr|D3ZF70|D3ZF70_RAT Protein Fam83b OS=Rattus norvegicus GN=Fam83b PE=4 SV=1	D3ZF70	D3ZF70_RAT	D3ZF70_RAT Protein Fam83b OS=Rattus norvegicus GN=Fam83b PE=4 SV=1			1	1	1
>tr|D3ZFJ2|D3ZFJ2_RAT Uncharacterized protein OS=Rattus norvegicus PE=3 SV=1	D3ZFJ2	D3ZFJ2_RAT	D3ZFJ2_RAT Uncharacterized protein OS=Rattus norvegicus PE=3 SV=1		1		1	1
>tr|D3ZFN4|D3ZFN4_RAT Protein Zfp27 OS=Rattus norvegicus GN=RGD1561832 PE=4 SV=2	D3ZFN4	D3ZFN4_RAT	D3ZFN4_RAT Protein Zfp27 OS=Rattus norvegicus GN=RGD1561832 PE=4 SV=2		1		1	1
>tr|D3ZFP4|D3ZFP4_RAT Protein Mcm3 OS=Rattus norvegicus GN=Mcm3 PE=3 SV=2	D3ZFP4	D3ZFP4_RAT	D3ZFP4_RAT Protein Mcm3 OS=Rattus norvegicus GN=Mcm3 PE=3 SV=2			1	1	1
>tr|D3ZFU9|D3ZFU9_RAT Protein Mylk OS=Rattus norvegicus GN=Mylk PE=2 SV=2	D3ZFU9	D3ZFU9_RAT	D3ZFU9_RAT Protein Mylk OS=Rattus norvegicus GN=Mylk PE=2 SV=2			1	1	1
>tr|D3ZG65|D3ZG65_RAT Protein 4930562C15Rik OS=Rattus norvegicus GN=4930562C15Rik PE=4 SV=2	D3ZG65	D3ZG65_RAT	D3ZG65_RAT Protein 4930562C15Rik OS=Rattus norvegicus GN=4930562C15Rik PE=4 SV=2		1		1	1
>tr|D3ZGE5|D3ZGE5_RAT Uncharacterized protein OS=Rattus norvegicus PE=4 SV=1	D3ZGE5	D3ZGE5_RAT	D3ZGE5_RAT Uncharacterized protein OS=Rattus norvegicus PE=4 SV=1		1		1	1
>tr|D3ZGN7|D3ZGN7_RAT Protein Mical3 OS=Rattus norvegicus GN=Mical3 PE=4 SV=2	D3ZGN7	D3ZGN7_RAT	D3ZGN7_RAT Protein Mical3 OS=Rattus norvegicus GN=Mical3 PE=4 SV=2		1		1	1
>tr|D3ZHV6|D3ZHV6_RAT Protein Tmc3 OS=Rattus norvegicus GN=Tmc3 PE=4 SV=2	D3ZHV6	D3ZHV6_RAT	D3ZHV6_RAT Protein Tmc3 OS=Rattus norvegicus GN=Tmc3 PE=4 SV=2		1		1	1
>tr|D3ZI35|D3ZI35_RAT Protein Cep135 OS=Rattus norvegicus GN=Cep135 PE=4 SV=1	D3ZI35	D3ZI35_RAT	D3ZI35_RAT Protein Cep135 OS=Rattus norvegicus GN=Cep135 PE=4 SV=1		1		1	1
>tr|D3ZIC2|D3ZIC2_RAT Protein Uroc1 OS=Rattus norvegicus GN=Uroc1 PE=4 SV=2	D3ZIC2	D3ZIC2_RAT	D3ZIC2_RAT Protein Uroc1 OS=Rattus norvegicus GN=Uroc1 PE=4 SV=2		1		1	1
>tr|D3ZIE9|D3ZIE9_RAT Protein Aldh18a1 OS=Rattus norvegicus GN=Aldh18a1 PE=4 SV=1	D3ZIE9	D3ZIE9_RAT	D3ZIE9_RAT Protein Aldh18a1 OS=Rattus norvegicus GN=Aldh18a1 PE=4 SV=1		1		1	1
>tr|D3ZIL6|D3ZIL6_RAT Enoyl Coenzyme A hydratase domain containing 2 (Predicted), isoform CRA_a OS=Rattus norvegicus GN=Echdc2 PE=3 SV=1	D3ZIL6	D3ZIL6_RAT	D3ZIL6_RAT Enoyl Coenzyme A hydratase domain containing 2 (Predicted), isoform CRA_a OS=Rattus norvegicus GN=Echdc2 PE=3 SV=1		1		1	1
>tr|D3ZIV3|D3ZIV3_RAT Protein Mad1l1 OS=Rattus norvegicus GN=Mad1l1 PE=4 SV=1	D3ZIV3	D3ZIV3_RAT	D3ZIV3_RAT Protein Mad1l1 OS=Rattus norvegicus GN=Mad1l1 PE=4 SV=1			1	1	1
>tr|D3ZJ09|D3ZJ09_RAT Protein Kansl1 OS=Rattus norvegicus GN=Kansl1 PE=2 SV=2	D3ZJ09	D3ZJ09_RAT	D3ZJ09_RAT Protein Kansl1 OS=Rattus norvegicus GN=Kansl1 PE=2 SV=2			1	1	1
>tr|D3ZJR7|D3ZJR7_RAT Protein Dsc2 (Fragment) OS=Rattus norvegicus GN=Dsc2 PE=3 SV=2	D3ZJR7	D3ZJR7_RAT	D3ZJR7_RAT Protein Dsc2 (Fragment) OS=Rattus norvegicus GN=Dsc2 PE=3 SV=2		1		1	1
>tr|D3ZJY7|D3ZJY7_RAT Protein Myo15 OS=Rattus norvegicus GN=Myo15a PE=4 SV=2	D3ZJY7	D3ZJY7_RAT	D3ZJY7_RAT Protein Myo15 OS=Rattus norvegicus GN=Myo15a PE=4 SV=2			1	1	1
>tr|D3ZK73|D3ZK73_RAT Cullin 4B (Predicted) OS=Rattus norvegicus GN=Cul4b PE=3 SV=1	D3ZK73	D3ZK73_RAT	D3ZK73_RAT Cullin 4B (Predicted) OS=Rattus norvegicus GN=Cul4b PE=3 SV=1			1	1	1
>tr|D3ZKC6|D3ZKC6_RAT Protein Vps13d OS=Rattus norvegicus GN=Vps13d PE=4 SV=1	D3ZKC6	D3ZKC6_RAT	D3ZKC6_RAT Protein Vps13d OS=Rattus norvegicus GN=Vps13d PE=4 SV=1			1	1	1
>tr|D3ZKR3|D3ZKR3_RAT Glyceraldehyde-3-phosphate dehydrogenase OS=Rattus norvegicus PE=3 SV=2	D3ZKR3	D3ZKR3_RAT	D3ZKR3_RAT Glyceraldehyde-3-phosphate dehydrogenase OS=Rattus norvegicus PE=3 SV=2		1		1	1
>tr|D3ZKR4|D3ZKR4_RAT Protein Olr233 OS=Rattus norvegicus GN=Olr233 PE=3 SV=1	D3ZKR4	D3ZKR4_RAT	D3ZKR4_RAT Protein Olr233 OS=Rattus norvegicus GN=Olr233 PE=3 SV=1		1		1	1
>tr|D3ZKT3|D3ZKT3_RAT Protein RGD1561197 OS=Rattus norvegicus GN=RGD1561197 PE=4 SV=2	D3ZKT3	D3ZKT3_RAT	D3ZKT3_RAT Protein RGD1561197 OS=Rattus norvegicus GN=RGD1561197 PE=4 SV=2		1		1	1
>tr|D3ZL10|D3ZL10_RAT Protein Col6a6 OS=Rattus norvegicus GN=Col6a6 PE=4 SV=2	D3ZL10	D3ZL10_RAT	D3ZL10_RAT Protein Col6a6 OS=Rattus norvegicus GN=Col6a6 PE=4 SV=2		1		1	1
>tr|D3ZLE3|D3ZLE3_RAT Protein LOC680190 OS=Rattus norvegicus GN=LOC680190 PE=4 SV=1	D3ZLE3	D3ZLE3_RAT	D3ZLE3_RAT Protein LOC680190 OS=Rattus norvegicus GN=LOC680190 PE=4 SV=1			1	1	1
>tr|D3ZLN8|D3ZLN8_RAT Protein Olr144 OS=Rattus norvegicus GN=Olr144 PE=3 SV=1	D3ZLN8	D3ZLN8_RAT	D3ZLN8_RAT Protein Olr144 OS=Rattus norvegicus GN=Olr144 PE=3 SV=1		1		1	1
>tr|D3ZMG0|D3ZMG0_RAT Protein Ulk1 OS=Rattus norvegicus GN=Ulk1 PE=4 SV=2	D3ZMG0	D3ZMG0_RAT	D3ZMG0_RAT Protein Ulk1 OS=Rattus norvegicus GN=Ulk1 PE=4 SV=2		1		1	1
>tr|D3ZP67|D3ZP67_RAT Protein Ppp1r15b OS=Rattus norvegicus GN=Ppp1r15b PE=4 SV=1	D3ZP67	D3ZP67_RAT	D3ZP67_RAT Protein Ppp1r15b OS=Rattus norvegicus GN=Ppp1r15b PE=4 SV=1			1	1	1
>tr|D3ZP85|D3ZP85_RAT Protein Tex13a OS=Rattus norvegicus GN=Tex13a PE=4 SV=1	D3ZP85	D3ZP85_RAT	D3ZP85_RAT Protein Tex13a OS=Rattus norvegicus GN=Tex13a PE=4 SV=1			1	1	1
>tr|D3ZPM7|D3ZPM7_RAT Protein Adam19 OS=Rattus norvegicus GN=Adam19 PE=4 SV=1	D3ZPM7	D3ZPM7_RAT	D3ZPM7_RAT Protein Adam19 OS=Rattus norvegicus GN=Adam19 PE=4 SV=1			1	1	1
>tr|D3ZPX8|D3ZPX8_RAT Protein Ankrd26 OS=Rattus norvegicus GN=Ankrd26 PE=2 SV=2	D3ZPX8	D3ZPX8_RAT	D3ZPX8_RAT Protein Ankrd26 OS=Rattus norvegicus GN=Ankrd26 PE=2 SV=2		1		1	1
>tr|D3ZQL8|D3ZQL8_RAT Protein Pum2 OS=Rattus norvegicus GN=Pum2 PE=4 SV=2	D3ZQL8	D3ZQL8_RAT	D3ZQL8_RAT Protein Pum2 OS=Rattus norvegicus GN=Pum2 PE=4 SV=2			1	1	1
>tr|D3ZRM0|D3ZRM0_RAT Protein Dusp27 OS=Rattus norvegicus GN=Dusp27 PE=4 SV=1	D3ZRM0	D3ZRM0_RAT	D3ZRM0_RAT Protein Dusp27 OS=Rattus norvegicus GN=Dusp27 PE=4 SV=1		1		1	1
>tr|D3ZRU9|D3ZRU9_RAT Protein Rev1 OS=Rattus norvegicus GN=Rev1 PE=4 SV=1	D3ZRU9	D3ZRU9_RAT	D3ZRU9_RAT Protein Rev1 OS=Rattus norvegicus GN=Rev1 PE=4 SV=1			1	1	1
>tr|D3ZSP7|D3ZSP7_RAT Protein Ttc3 OS=Rattus norvegicus GN=Ttc3 PE=4 SV=2	D3ZSP7	D3ZSP7_RAT	D3ZSP7_RAT Protein Ttc3 OS=Rattus norvegicus GN=Ttc3 PE=4 SV=2		1		1	1
>tr|D3ZSV9|D3ZSV9_RAT Pleckstrin homology domain containing, family A member 5, isoform CRA_c OS=Rattus norvegicus GN=Plekha5 PE=4 SV=2	D3ZSV9	D3ZSV9_RAT	D3ZSV9_RAT Pleckstrin homology domain containing, family A member 5, isoform CRA_c OS=Rattus norvegicus GN=Plekha5 PE=4 SV=2		1		1	1
>tr|D3ZT78|D3ZT78_RAT Uncharacterized protein OS=Rattus norvegicus PE=3 SV=2	D3ZT78	D3ZT78_RAT	D3ZT78_RAT Uncharacterized protein OS=Rattus norvegicus PE=3 SV=2		1		1	1
>tr|D3ZTA2|D3ZTA2_RAT Protein Wdr67 OS=Rattus norvegicus GN=Wdr67 PE=2 SV=1	D3ZTA2	D3ZTA2_RAT	D3ZTA2_RAT Protein Wdr67 OS=Rattus norvegicus GN=Wdr67 PE=2 SV=1			1	1	1
>tr|D3ZTP9|D3ZTP9_RAT Piwi like homolog 1 (Drosophila) (Predicted) OS=Rattus norvegicus GN=Piwil1 PE=4 SV=1	D3ZTP9	D3ZTP9_RAT	D3ZTP9_RAT Piwi like homolog 1 (Drosophila) (Predicted) OS=Rattus norvegicus GN=Piwil1 PE=4 SV=1		1		1	1
>tr|D3ZTT1|D3ZTT1_RAT Protein Medag OS=Rattus norvegicus GN=Medag PE=4 SV=1	D3ZTT1	D3ZTT1_RAT	D3ZTT1_RAT Protein Medag OS=Rattus norvegicus GN=Medag PE=4 SV=1		1		1	1
>tr|D3ZTZ7|D3ZTZ7_RAT Protein Mid2 OS=Rattus norvegicus GN=Mid2 PE=4 SV=2	D3ZTZ7	D3ZTZ7_RAT	D3ZTZ7_RAT Protein Mid2 OS=Rattus norvegicus GN=Mid2 PE=4 SV=2		1		1	1
>tr|D3ZVA2|D3ZVA2_RAT Uncharacterized protein (Fragment) OS=Rattus norvegicus PE=2 SV=2	D3ZVA2	D3ZVA2_RAT	D3ZVA2_RAT Uncharacterized protein (Fragment) OS=Rattus norvegicus PE=2 SV=2			1	1	1
>tr|D3ZVG0|D3ZVG0_RAT Protein LOC100362978 (Fragment) OS=Rattus norvegicus GN=LOC100362978 PE=4 SV=2	D3ZVG0	D3ZVG0_RAT	D3ZVG0_RAT Protein LOC100362978 (Fragment) OS=Rattus norvegicus GN=LOC100362978 PE=4 SV=2			1	1	1
>tr|D3ZVI7|D3ZVI7_RAT Protein Sass6 OS=Rattus norvegicus GN=Sass6 PE=4 SV=2	D3ZVI7	D3ZVI7_RAT	D3ZVI7_RAT Protein Sass6 OS=Rattus norvegicus GN=Sass6 PE=4 SV=2			1	1	1
>tr|D3ZVL4|D3ZVL4_RAT Protein RGD1564308 OS=Rattus norvegicus GN=RGD1564308 PE=4 SV=2	D3ZVL4	D3ZVL4_RAT	D3ZVL4_RAT Protein RGD1564308 OS=Rattus norvegicus GN=RGD1564308 PE=4 SV=2		1		1	1
>tr|D3ZVQ4|D3ZVQ4_RAT Protein Olr459 OS=Rattus norvegicus GN=Olr459 PE=3 SV=1	D3ZVQ4	D3ZVQ4_RAT	D3ZVQ4_RAT Protein Olr459 OS=Rattus norvegicus GN=Olr459 PE=3 SV=1			1	1	1
>tr|D3ZW97|D3ZW97_RAT Protein Olr801 OS=Rattus norvegicus GN=Olr801 PE=3 SV=2	D3ZW97	D3ZW97_RAT	D3ZW97_RAT Protein Olr801 OS=Rattus norvegicus GN=Olr801 PE=3 SV=2		1		1	1
>tr|D3ZWZ7|D3ZWZ7_RAT FERM domain-containing protein 6 OS=Rattus norvegicus GN=Frmd6 PE=2 SV=1	D3ZWZ7	D3ZWZ7_RAT	D3ZWZ7_RAT FERM domain-containing protein 6 OS=Rattus norvegicus GN=Frmd6 PE=2 SV=1			1	1	1
>tr|D3ZX73|D3ZX73_RAT Protein Ptchd1 OS=Rattus norvegicus GN=Ptchd1 PE=2 SV=1	D3ZX73	D3ZX73_RAT	D3ZX73_RAT Protein Ptchd1 OS=Rattus norvegicus GN=Ptchd1 PE=2 SV=1			1	1	1
>tr|D3ZXN9|D3ZXN9_RAT Nuclear receptor co-repressor 2 (Predicted), isoform CRA_a OS=Rattus norvegicus GN=Ncor2 PE=4 SV=1	D3ZXN9	D3ZXN9_RAT	D3ZXN9_RAT Nuclear receptor co-repressor 2 (Predicted), isoform CRA_a OS=Rattus norvegicus GN=Ncor2 PE=4 SV=1			1	1	1
>tr|D3ZXR0|D3ZXR0_RAT Protein Rfx4 (Fragment) OS=Rattus norvegicus GN=Rfx4 PE=4 SV=2	D3ZXR0	D3ZXR0_RAT	D3ZXR0_RAT Protein Rfx4 (Fragment) OS=Rattus norvegicus GN=Rfx4 PE=4 SV=2			1	1	1
>tr|D3ZY81|D3ZY81_RAT Protein RGD1564878 OS=Rattus norvegicus GN=RGD1564878 PE=3 SV=2	D3ZY81	D3ZY81_RAT	D3ZY81_RAT Protein RGD1564878 OS=Rattus norvegicus GN=RGD1564878 PE=3 SV=2		1		1	1
>tr|D3ZYA2|D3ZYA2_RAT Protein Zfp648 OS=Rattus norvegicus GN=Zfp648 PE=4 SV=1	D3ZYA2	D3ZYA2_RAT	D3ZYA2_RAT Protein Zfp648 OS=Rattus norvegicus GN=Zfp648 PE=4 SV=1			1	1	1
>tr|D3ZYB6|D3ZYB6_RAT DNA-directed RNA polymerase OS=Rattus norvegicus GN=Polrmt PE=3 SV=2	D3ZYB6	D3ZYB6_RAT	D3ZYB6_RAT DNA-directed RNA polymerase OS=Rattus norvegicus GN=Polrmt PE=3 SV=2			1	1	1
>tr|D3ZYB8|D3ZYB8_RAT Protein Tex15 OS=Rattus norvegicus GN=Tex15 PE=4 SV=1	D3ZYB8	D3ZYB8_RAT	D3ZYB8_RAT Protein Tex15 OS=Rattus norvegicus GN=Tex15 PE=4 SV=1		1		1	1
>tr|D3ZYQ3|D3ZYQ3_RAT Protein Tnfaip2 OS=Rattus norvegicus GN=Tnfaip2 PE=4 SV=2	D3ZYQ3	D3ZYQ3_RAT	D3ZYQ3_RAT Protein Tnfaip2 OS=Rattus norvegicus GN=Tnfaip2 PE=4 SV=2		1		1	1
>tr|D3ZYR0|D3ZYR0_RAT Protein Arhgef12 OS=Rattus norvegicus GN=Arhgef12 PE=4 SV=2	D3ZYR0	D3ZYR0_RAT	D3ZYR0_RAT Protein Arhgef12 OS=Rattus norvegicus GN=Arhgef12 PE=4 SV=2		1		1	1
>tr|D3ZZ51|D3ZZ51_RAT Protein Prrc2b (Fragment) OS=Rattus norvegicus GN=Prrc2b PE=2 SV=2	D3ZZ51	D3ZZ51_RAT	D3ZZ51_RAT Protein Prrc2b (Fragment) OS=Rattus norvegicus GN=Prrc2b PE=2 SV=2		1		1	1
>tr|D3ZZM3|D3ZZM3_RAT Component of oligomeric golgi complex 4 (Predicted) OS=Rattus norvegicus GN=Cog4 PE=4 SV=1	D3ZZM3	D3ZZM3_RAT	D3ZZM3_RAT Component of oligomeric golgi complex 4 (Predicted) OS=Rattus norvegicus GN=Cog4 PE=4 SV=1		1		1	1
>tr|D3ZZT7|D3ZZT7_RAT Protein Pp2d1 OS=Rattus norvegicus GN=Pp2d1 PE=4 SV=1	D3ZZT7	D3ZZT7_RAT	D3ZZT7_RAT Protein Pp2d1 OS=Rattus norvegicus GN=Pp2d1 PE=4 SV=1		1		1	1
>tr|D4A062|D4A062_RAT Protein Slitrk3 OS=Rattus norvegicus GN=Slitrk3 PE=4 SV=1	D4A062	D4A062_RAT	D4A062_RAT Protein Slitrk3 OS=Rattus norvegicus GN=Slitrk3 PE=4 SV=1			1	1	1
>tr|D4A0C8|D4A0C8_RAT Protein RGD1564340 OS=Rattus norvegicus GN=RGD1564340 PE=4 SV=1	D4A0C8	D4A0C8_RAT	D4A0C8_RAT Protein RGD1564340 OS=Rattus norvegicus GN=RGD1564340 PE=4 SV=1			1	1	1
>tr|D4A0Q8|D4A0Q8_RAT Protein Ttll13 OS=Rattus norvegicus GN=Ttll13 PE=4 SV=2	D4A0Q8	D4A0Q8_RAT	D4A0Q8_RAT Protein Ttll13 OS=Rattus norvegicus GN=Ttll13 PE=4 SV=2			1	1	1
>tr|D4A0X3|D4A0X3_RAT Protein A830010M20Rik OS=Rattus norvegicus GN=LOC100364240 PE=4 SV=2	D4A0X3	D4A0X3_RAT	D4A0X3_RAT Protein A830010M20Rik OS=Rattus norvegicus GN=LOC100364240 PE=4 SV=2		1		1	1
>tr|D4A197|D4A197_RAT Methylmalonyl CoA epimerase (Predicted), isoform CRA_d OS=Rattus norvegicus GN=Mcee PE=4 SV=1	D4A197	D4A197_RAT	D4A197_RAT Methylmalonyl CoA epimerase (Predicted), isoform CRA_d OS=Rattus norvegicus GN=Mcee PE=4 SV=1		1		1	1
>tr|D4A198|D4A198_RAT G protein pathway suppressor 2 (Predicted) OS=Rattus norvegicus GN=Neurl4 PE=4 SV=2	D4A198	D4A198_RAT	D4A198_RAT G protein pathway suppressor 2 (Predicted) OS=Rattus norvegicus GN=Neurl4 PE=4 SV=2			1	1	1
>tr|D4A1E1|D4A1E1_RAT Protein Zmynd15 OS=Rattus norvegicus GN=Zmynd15 PE=4 SV=2	D4A1E1	D4A1E1_RAT	D4A1E1_RAT Protein Zmynd15 OS=Rattus norvegicus GN=Zmynd15 PE=4 SV=2		1		1	1
>tr|D4A1G9|D4A1G9_RAT Protein Olr584 OS=Rattus norvegicus GN=Olr584 PE=3 SV=1	D4A1G9	D4A1G9_RAT	D4A1G9_RAT Protein Olr584 OS=Rattus norvegicus GN=Olr584 PE=3 SV=1		1		1	1
>tr|D4A1H0|D4A1H0_RAT ATPase, H+ transporting, lysosomal V0 subunit A isoform 4 (Predicted) OS=Rattus norvegicus GN=Atp6v0a4 PE=4 SV=1	D4A1H0	D4A1H0_RAT	D4A1H0_RAT ATPase, H+ transporting, lysosomal V0 subunit A isoform 4 (Predicted) OS=Rattus norvegicus GN=Atp6v0a4 PE=4 SV=1		1		1	1
>tr|D4A1P2|D4A1P2_RAT Protein Rpl10l OS=Rattus norvegicus GN=Rpl10l PE=4 SV=1	D4A1P2	D4A1P2_RAT	D4A1P2_RAT Protein Rpl10l OS=Rattus norvegicus GN=Rpl10l PE=4 SV=1			1	1	1
>tr|D4A1Q3|D4A1Q3_RAT Protein Msantd1 OS=Rattus norvegicus GN=Msantd1 PE=4 SV=1	D4A1Q3	D4A1Q3_RAT	D4A1Q3_RAT Protein Msantd1 OS=Rattus norvegicus GN=Msantd1 PE=4 SV=1		1		1	1
>tr|D4A1U4|D4A1U4_RAT Protein Cdan1 OS=Rattus norvegicus GN=Cdan1 PE=2 SV=2	D4A1U4	D4A1U4_RAT	D4A1U4_RAT Protein Cdan1 OS=Rattus norvegicus GN=Cdan1 PE=2 SV=2		1		1	1
>tr|D4A321|D4A321_RAT DEAH (Asp-Glu-Ala-His) box polypeptide 38 (Predicted), isoform CRA_a OS=Rattus norvegicus GN=Dhx38 PE=4 SV=2	D4A321	D4A321_RAT	D4A321_RAT DEAH (Asp-Glu-Ala-His) box polypeptide 38 (Predicted), isoform CRA_a OS=Rattus norvegicus GN=Dhx38 PE=4 SV=2		1		1	1
>tr|D4A333|D4A333_RAT Protein Ttc21b OS=Rattus norvegicus GN=Ttc21b PE=2 SV=2	D4A333	D4A333_RAT	D4A333_RAT Protein Ttc21b OS=Rattus norvegicus GN=Ttc21b PE=2 SV=2			1	1	1
>tr|D4A3B7|D4A3B7_RAT Protein LOC679641 OS=Rattus norvegicus GN=LOC679641 PE=2 SV=2	D4A3B7	D4A3B7_RAT	D4A3B7_RAT Protein LOC679641 OS=Rattus norvegicus GN=LOC679641 PE=2 SV=2		1		1	1
>tr|D4A3G9|D4A3G9_RAT Protein Pnpla1 OS=Rattus norvegicus GN=Pnpla1 PE=4 SV=1	D4A3G9	D4A3G9_RAT	D4A3G9_RAT Protein Pnpla1 OS=Rattus norvegicus GN=Pnpla1 PE=4 SV=1			1	1	1
>tr|D4A3U5|D4A3U5_RAT Protein Zfhx4 OS=Rattus norvegicus GN=Zfhx4 PE=2 SV=1	D4A3U5	D4A3U5_RAT	D4A3U5_RAT Protein Zfhx4 OS=Rattus norvegicus GN=Zfhx4 PE=2 SV=1			1	1	1
>tr|D4A450|D4A450_RAT Protein Bclaf1 OS=Rattus norvegicus GN=Bclaf1 PE=2 SV=2	D4A450	D4A450_RAT	D4A450_RAT Protein Bclaf1 OS=Rattus norvegicus GN=Bclaf1 PE=2 SV=2			1	1	1
>tr|D4A457|D4A457_RAT Protein Hdx OS=Rattus norvegicus GN=RGD1563666 PE=3 SV=2	D4A457	D4A457_RAT	D4A457_RAT Protein Hdx OS=Rattus norvegicus GN=RGD1563666 PE=3 SV=2		1		1	1
>tr|D4A509|D4A509_RAT Protein Atp8b2 OS=Rattus norvegicus GN=Atp8b2 PE=2 SV=2	D4A509	D4A509_RAT	D4A509_RAT Protein Atp8b2 OS=Rattus norvegicus GN=Atp8b2 PE=2 SV=2		1		1	1
>tr|D4A554|D4A554_RAT Eukaryotic translation initiation factor 4 gamma, 3 (Predicted), isoform CRA_a OS=Rattus norvegicus GN=Eif4g3 PE=4 SV=2	D4A554	D4A554_RAT	D4A554_RAT Eukaryotic translation initiation factor 4 gamma, 3 (Predicted), isoform CRA_a OS=Rattus norvegicus GN=Eif4g3 PE=4 SV=2		1		1	1
>tr|D4A572|D4A572_RAT Protein Olig3 OS=Rattus norvegicus GN=Olig3 PE=4 SV=1	D4A572	D4A572_RAT	D4A572_RAT Protein Olig3 OS=Rattus norvegicus GN=Olig3 PE=4 SV=1		1		1	1
>tr|D4A584|D4A584_RAT Protein Fes OS=Rattus norvegicus GN=Fes PE=4 SV=1	D4A584	D4A584_RAT	D4A584_RAT Protein Fes OS=Rattus norvegicus GN=Fes PE=4 SV=1			1	1	1
>tr|D4A586|D4A586_RAT High mobility group 20 B (Predicted), isoform CRA_a OS=Rattus norvegicus GN=Hmg20b PE=4 SV=1	D4A586	D4A586_RAT	D4A586_RAT High mobility group 20 B (Predicted), isoform CRA_a OS=Rattus norvegicus GN=Hmg20b PE=4 SV=1		1		1	1
>tr|D4A5Q2|D4A5Q2_RAT Structural maintenance of chromosomes protein OS=Rattus norvegicus GN=Smc2 PE=2 SV=1	D4A5Q2	D4A5Q2_RAT	D4A5Q2_RAT Structural maintenance of chromosomes protein OS=Rattus norvegicus GN=Smc2 PE=2 SV=1			1	1	1
>tr|D4A605|D4A605_RAT Nicotinamide N-methyltransferase (Predicted) OS=Rattus norvegicus GN=Nnmt PE=4 SV=1	D4A605	D4A605_RAT	D4A605_RAT Nicotinamide N-methyltransferase (Predicted) OS=Rattus norvegicus GN=Nnmt PE=4 SV=1			1	1	1
>tr|D4A628|D4A628_RAT Polymerase (DNA directed), theta (Predicted), isoform CRA_a OS=Rattus norvegicus GN=Polq PE=4 SV=1	D4A628	D4A628_RAT	D4A628_RAT Polymerase (DNA directed), theta (Predicted), isoform CRA_a OS=Rattus norvegicus GN=Polq PE=4 SV=1		1		1	1
>tr|D4A6C5|D4A6C5_RAT Protein Arhgap1 OS=Rattus norvegicus GN=Arhgap1 PE=2 SV=1	D4A6C5	D4A6C5_RAT	D4A6C5_RAT Protein Arhgap1 OS=Rattus norvegicus GN=Arhgap1 PE=2 SV=1			1	1	1
>tr|D4A6L2|D4A6L2_RAT Protein Gm22 OS=Rattus norvegicus GN=Gm22 PE=4 SV=2	D4A6L2	D4A6L2_RAT	D4A6L2_RAT Protein Gm22 OS=Rattus norvegicus GN=Gm22 PE=4 SV=2			1	1	1
>tr|D4A6M5|D4A6M5_RAT Protein Prr12 OS=Rattus norvegicus GN=Prr12 PE=4 SV=2	D4A6M5	D4A6M5_RAT	D4A6M5_RAT Protein Prr12 OS=Rattus norvegicus GN=Prr12 PE=4 SV=2		1		1	1
>tr|D4A6U4|D4A6U4_RAT Protein Tecpr2 OS=Rattus norvegicus GN=Tecpr2 PE=4 SV=2	D4A6U4	D4A6U4_RAT	D4A6U4_RAT Protein Tecpr2 OS=Rattus norvegicus GN=Tecpr2 PE=4 SV=2			1	1	1
>tr|D4A7D3|D4A7D3_RAT Protein Tbk1 OS=Rattus norvegicus GN=Tbk1 PE=4 SV=1	D4A7D3	D4A7D3_RAT	D4A7D3_RAT Protein Tbk1 OS=Rattus norvegicus GN=Tbk1 PE=4 SV=1		1		1	1
>tr|D4A7D5|D4A7D5_RAT Protein Dct OS=Rattus norvegicus GN=Dct PE=4 SV=2	D4A7D5	D4A7D5_RAT	D4A7D5_RAT Protein Dct OS=Rattus norvegicus GN=Dct PE=4 SV=2			1	1	1
>tr|D4A808|D4A808_RAT Protein Olr1709 OS=Rattus norvegicus GN=Olr1709 PE=3 SV=1	D4A808	D4A808_RAT	D4A808_RAT Protein Olr1709 OS=Rattus norvegicus GN=Olr1709 PE=3 SV=1		1		1	1
>tr|D4A8J3|D4A8J3_RAT Protein LOC100911941 OS=Rattus norvegicus GN=LOC100911941 PE=4 SV=1	D4A8J3	D4A8J3_RAT	D4A8J3_RAT Protein LOC100911941 OS=Rattus norvegicus GN=LOC100911941 PE=4 SV=1			1	1	1
>tr|D4A9D6|D4A9D6_RAT DEAH (Asp-Glu-Ala-His) box polypeptide 9 (Predicted) OS=Rattus norvegicus GN=Dhx9 PE=4 SV=1	D4A9D6	D4A9D6_RAT	D4A9D6_RAT DEAH (Asp-Glu-Ala-His) box polypeptide 9 (Predicted) OS=Rattus norvegicus GN=Dhx9 PE=4 SV=1			1	1	1
>tr|D4A9N1|D4A9N1_RAT Protein Hhipl1 OS=Rattus norvegicus GN=Hhipl1 PE=4 SV=1	D4A9N1	D4A9N1_RAT	D4A9N1_RAT Protein Hhipl1 OS=Rattus norvegicus GN=Hhipl1 PE=4 SV=1		1		1	1
>tr|D4A9R2|D4A9R2_RAT Protein Pkhd1l1 OS=Rattus norvegicus GN=Pkhd1l1 PE=2 SV=2	D4A9R2	D4A9R2_RAT	D4A9R2_RAT Protein Pkhd1l1 OS=Rattus norvegicus GN=Pkhd1l1 PE=2 SV=2		1		1	1
>tr|D4AAE6|D4AAE6_RAT Protein Rab20 OS=Rattus norvegicus GN=Rab20 PE=4 SV=1	D4AAE6	D4AAE6_RAT	D4AAE6_RAT Protein Rab20 OS=Rattus norvegicus GN=Rab20 PE=4 SV=1			1	1	1
>tr|D4AAI9|D4AAI9_RAT Protein Brwd1 OS=Rattus norvegicus GN=Brwd1 PE=2 SV=1	D4AAI9	D4AAI9_RAT	D4AAI9_RAT Protein Brwd1 OS=Rattus norvegicus GN=Brwd1 PE=2 SV=1		1		1	1
>tr|D4AAU4|D4AAU4_RAT Protein Rprd1a OS=Rattus norvegicus GN=Rprd1a PE=4 SV=1	D4AAU4	D4AAU4_RAT	D4AAU4_RAT Protein Rprd1a OS=Rattus norvegicus GN=Rprd1a PE=4 SV=1		1		1	1
>tr|D4ABC6|D4ABC6_RAT Protein Zfp518b OS=Rattus norvegicus GN=Zfp518b PE=4 SV=2	D4ABC6	D4ABC6_RAT	D4ABC6_RAT Protein Zfp518b OS=Rattus norvegicus GN=Zfp518b PE=4 SV=2		1		1	1
>tr|D4ABR7|D4ABR7_RAT Protein Nfe2l3 OS=Rattus norvegicus GN=Nfe2l3 PE=4 SV=2	D4ABR7	D4ABR7_RAT	D4ABR7_RAT Protein Nfe2l3 OS=Rattus norvegicus GN=Nfe2l3 PE=4 SV=2			1	1	1
>tr|D4ABT5|D4ABT5_RAT Protein Smarce1l OS=Rattus norvegicus GN=Smarce1l PE=4 SV=1	D4ABT5	D4ABT5_RAT	D4ABT5_RAT Protein Smarce1l OS=Rattus norvegicus GN=Smarce1l PE=4 SV=1			1	1	1
>tr|D4AC05|D4AC05_RAT BTB (POZ) domain containing 5 (Predicted) OS=Rattus norvegicus GN=Klhl28 PE=4 SV=1	D4AC05	D4AC05_RAT	D4AC05_RAT BTB (POZ) domain containing 5 (Predicted) OS=Rattus norvegicus GN=Klhl28 PE=4 SV=1			1	1	1
>tr|D4AC70|D4AC70_RAT Procollagen, type VIII, alpha 1 (Predicted) OS=Rattus norvegicus GN=Col8a1 PE=4 SV=2	D4AC70	D4AC70_RAT	D4AC70_RAT Procollagen, type VIII, alpha 1 (Predicted) OS=Rattus norvegicus GN=Col8a1 PE=4 SV=2			1	1	1
>tr|D4ACG4|D4ACG4_RAT Protein Ttll7 OS=Rattus norvegicus GN=Ttll7 PE=4 SV=2	D4ACG4	D4ACG4_RAT	D4ACG4_RAT Protein Ttll7 OS=Rattus norvegicus GN=Ttll7 PE=4 SV=2		1		1	1
>tr|D4AD05|D4AD05_RAT Protein Crocc OS=Rattus norvegicus GN=Crocc PE=2 SV=2	D4AD05	D4AD05_RAT	D4AD05_RAT Protein Crocc OS=Rattus norvegicus GN=Crocc PE=2 SV=2		1		1	1
>tr|D4ADC4|D4ADC4_RAT Protein Kif26b OS=Rattus norvegicus GN=Kif26b PE=3 SV=2	D4ADC4	D4ADC4_RAT	D4ADC4_RAT Protein Kif26b OS=Rattus norvegicus GN=Kif26b PE=3 SV=2		1		1	1
>tr|D4ADE7|D4ADE7_RAT Protein Cd3eap OS=Rattus norvegicus GN=Cd3eap PE=4 SV=1	D4ADE7	D4ADE7_RAT	D4ADE7_RAT Protein Cd3eap OS=Rattus norvegicus GN=Cd3eap PE=4 SV=1			1	1	1
>tr|D4ADP3|D4ADP3_RAT Uncharacterized protein OS=Rattus norvegicus PE=4 SV=2	D4ADP3	D4ADP3_RAT	D4ADP3_RAT Uncharacterized protein OS=Rattus norvegicus PE=4 SV=2			1	1	1
>tr|D4ADT3|D4ADT3_RAT Protein Wapal OS=Rattus norvegicus GN=Wapal PE=4 SV=2	D4ADT3	D4ADT3_RAT	D4ADT3_RAT Protein Wapal OS=Rattus norvegicus GN=Wapal PE=4 SV=2		1		1	1
>tr|E9PSJ3|E9PSJ3_RAT Protein Kif4a OS=Rattus norvegicus GN=Kif4a PE=3 SV=1	E9PSJ3	E9PSJ3_RAT	E9PSJ3_RAT Protein Kif4a OS=Rattus norvegicus GN=Kif4a PE=3 SV=1		1		1	1
>tr|E9PSK3|E9PSK3_RAT Beta-galactosidase OS=Rattus norvegicus GN=Bin2a PE=3 SV=1	E9PSK3	E9PSK3_RAT	E9PSK3_RAT Beta-galactosidase OS=Rattus norvegicus GN=Bin2a PE=3 SV=1			1	1	1
>tr|E9PSP3|E9PSP3_RAT Protein Dner OS=Rattus norvegicus GN=Dner PE=4 SV=1	E9PSP3	E9PSP3_RAT	E9PSP3_RAT Protein Dner OS=Rattus norvegicus GN=Dner PE=4 SV=1		1		1	1
>tr|E9PST1|E9PST1_RAT Protein RGD1310507 OS=Rattus norvegicus GN=RGD1310507 PE=2 SV=2	E9PST1	E9PST1_RAT	E9PST1_RAT Protein RGD1310507 OS=Rattus norvegicus GN=RGD1310507 PE=2 SV=2			1	1	1
>tr|E9PT53|E9PT53_RAT Protein Wfs1 OS=Rattus norvegicus GN=Wfs1 PE=4 SV=2	E9PT53	E9PT53_RAT	E9PT53_RAT Protein Wfs1 OS=Rattus norvegicus GN=Wfs1 PE=4 SV=2		1		1	1
>tr|E9PT54|E9PT54_RAT Protein Mcoln3 OS=Rattus norvegicus GN=Mcoln3 PE=4 SV=1	E9PT54	E9PT54_RAT	E9PT54_RAT Protein Mcoln3 OS=Rattus norvegicus GN=Mcoln3 PE=4 SV=1		1		1	1
>tr|E9PTB7|E9PTB7_RAT Protein Ptprj OS=Rattus norvegicus GN=Ptprj PE=2 SV=2	E9PTB7	E9PTB7_RAT	E9PTB7_RAT Protein Ptprj OS=Rattus norvegicus GN=Ptprj PE=2 SV=2		1		1	1
>tr|E9PTD6|E9PTD6_RAT Protein Samd9l (Fragment) OS=Rattus norvegicus GN=Samd9l PE=4 SV=2	E9PTD6	E9PTD6_RAT	E9PTD6_RAT Protein Samd9l (Fragment) OS=Rattus norvegicus GN=Samd9l PE=4 SV=2			1	1	1
>tr|E9PTH4|E9PTH4_RAT Protein Gltpd2 OS=Rattus norvegicus GN=Gltpd2 PE=4 SV=1	E9PTH4	E9PTH4_RAT	E9PTH4_RAT Protein Gltpd2 OS=Rattus norvegicus GN=Gltpd2 PE=4 SV=1		1		1	1
>tr|E9PU15|E9PU15_RAT Protein Dicer1 OS=Rattus norvegicus GN=Dicer1 PE=4 SV=2	E9PU15	E9PU15_RAT	E9PU15_RAT Protein Dicer1 OS=Rattus norvegicus GN=Dicer1 PE=4 SV=2			1	1	1
>tr|E9PU24|E9PU24_RAT Protein Dnah11 (Fragment) OS=Rattus norvegicus GN=Dnah11 PE=2 SV=2	E9PU24	E9PU24_RAT	E9PU24_RAT Protein Dnah11 (Fragment) OS=Rattus norvegicus GN=Dnah11 PE=2 SV=2			1	1	1
>tr|F1LLV5|F1LLV5_RAT Uncharacterized protein OS=Rattus norvegicus PE=2 SV=2	F1LLV5	F1LLV5_RAT	F1LLV5_RAT Uncharacterized protein OS=Rattus norvegicus PE=2 SV=2		1		1	1
>tr|F1LM42|F1LM42_RAT Protein Ank2 OS=Rattus norvegicus GN=Ank2 PE=2 SV=2	F1LM42	F1LM42_RAT	F1LM42_RAT Protein Ank2 OS=Rattus norvegicus GN=Ank2 PE=2 SV=2			1	1	1
>tr|F1LMV6|F1LMV6_RAT Protein Dsp OS=Rattus norvegicus GN=Dsp PE=2 SV=1	F1LMV6	F1LMV6_RAT	F1LMV6_RAT Protein Dsp OS=Rattus norvegicus GN=Dsp PE=2 SV=1			1	1	1
>tr|F1LN53|F1LN53_RAT Tyrosine-protein kinase receptor OS=Rattus norvegicus GN=Insr PE=2 SV=2	F1LN53	F1LN53_RAT	F1LN53_RAT Tyrosine-protein kinase receptor OS=Rattus norvegicus GN=Insr PE=2 SV=2			1	1	1
>tr|F1LP50|F1LP50_RAT Protein LOC100362350 (Fragment) OS=Rattus norvegicus GN=LOC100362350 PE=2 SV=2	F1LP50	F1LP50_RAT	F1LP50_RAT Protein LOC100362350 (Fragment) OS=Rattus norvegicus GN=LOC100362350 PE=2 SV=2			1	1	1
>tr|F1LQ48|F1LQ48_RAT Protein Hnrnpl OS=Rattus norvegicus GN=Hnrnpl PE=2 SV=2	F1LQ48	F1LQ48_RAT	F1LQ48_RAT Protein Hnrnpl OS=Rattus norvegicus GN=Hnrnpl PE=2 SV=2		1		1	1
>tr|F1LQP9|F1LQP9_RAT Protein Tnpo1 (Fragment) OS=Rattus norvegicus GN=Tnpo1 PE=2 SV=2	F1LQP9	F1LQP9_RAT	F1LQP9_RAT Protein Tnpo1 (Fragment) OS=Rattus norvegicus GN=Tnpo1 PE=2 SV=2			1	1	1
>tr|F1LSH1|F1LSH1_RAT Protein Ell2 OS=Rattus norvegicus GN=Ell2 PE=2 SV=1	F1LSH1	F1LSH1_RAT	F1LSH1_RAT Protein Ell2 OS=Rattus norvegicus GN=Ell2 PE=2 SV=1			1	1	1
>tr|F1LT20|F1LT20_RAT Uncharacterized protein (Fragment) OS=Rattus norvegicus PE=4 SV=1	F1LT20	F1LT20_RAT	F1LT20_RAT Uncharacterized protein (Fragment) OS=Rattus norvegicus PE=4 SV=1		1		1	1
>tr|F1LT71|F1LT71_RAT Echinoderm microtubule associated protein like 4 (Predicted), isoform CRA_a OS=Rattus norvegicus GN=Eml4 PE=4 SV=2	F1LT71	F1LT71_RAT	F1LT71_RAT Echinoderm microtubule associated protein like 4 (Predicted), isoform CRA_a OS=Rattus norvegicus GN=Eml4 PE=4 SV=2		1		1	1
>tr|F1LTH9|F1LTH9_RAT Protein Wrn OS=Rattus norvegicus GN=Wrn PE=4 SV=2	F1LTH9	F1LTH9_RAT	F1LTH9_RAT Protein Wrn OS=Rattus norvegicus GN=Wrn PE=4 SV=2			1	1	1
>tr|F1LTJ8|F1LTJ8_RAT Protein Prpf40b OS=Rattus norvegicus GN=Prpf40b PE=4 SV=2	F1LTJ8	F1LTJ8_RAT	F1LTJ8_RAT Protein Prpf40b OS=Rattus norvegicus GN=Prpf40b PE=4 SV=2		1		1	1
>tr|F1LU44|F1LU44_RAT Uncharacterized protein OS=Rattus norvegicus PE=3 SV=2	F1LU44	F1LU44_RAT	F1LU44_RAT Uncharacterized protein OS=Rattus norvegicus PE=3 SV=2			1	1	1
>tr|F1LUW0|F1LUW0_RAT Uncharacterized protein (Fragment) OS=Rattus norvegicus PE=4 SV=2	F1LUW0	F1LUW0_RAT	F1LUW0_RAT Uncharacterized protein (Fragment) OS=Rattus norvegicus PE=4 SV=2			1	1	1
>tr|F1LUZ4|F1LUZ4_RAT Protein Sorcs1 OS=Rattus norvegicus GN=Sorcs1 PE=2 SV=2	F1LUZ4	F1LUZ4_RAT	F1LUZ4_RAT Protein Sorcs1 OS=Rattus norvegicus GN=Sorcs1 PE=2 SV=2		1		1	1
>tr|F1LWA1|F1LWA1_RAT Protein Adamtsl1 (Fragment) OS=Rattus norvegicus GN=Adamtsl1 PE=2 SV=2	F1LWA1	F1LWA1_RAT	F1LWA1_RAT Protein Adamtsl1 (Fragment) OS=Rattus norvegicus GN=Adamtsl1 PE=2 SV=2			1	1	1
>tr|F1LWD6|F1LWD6_RAT Uncharacterized protein (Fragment) OS=Rattus norvegicus PE=3 SV=2	F1LWD6	F1LWD6_RAT	F1LWD6_RAT Uncharacterized protein (Fragment) OS=Rattus norvegicus PE=3 SV=2		1		1	1
>tr|F1LWD8|F1LWD8_RAT Protein Gpr142 (Fragment) OS=Rattus norvegicus GN=Gpr142 PE=3 SV=2	F1LWD8	F1LWD8_RAT	F1LWD8_RAT Protein Gpr142 (Fragment) OS=Rattus norvegicus GN=Gpr142 PE=3 SV=2			1	1	1
>tr|F1LWD9|F1LWD9_RAT Protein Kctd19 (Fragment) OS=Rattus norvegicus GN=Kctd19 PE=4 SV=2	F1LWD9	F1LWD9_RAT	F1LWD9_RAT Protein Kctd19 (Fragment) OS=Rattus norvegicus GN=Kctd19 PE=4 SV=2		1		1	1
>tr|F1LWX2|F1LWX2_RAT Uncharacterized protein (Fragment) OS=Rattus norvegicus PE=4 SV=1	F1LWX2	F1LWX2_RAT	F1LWX2_RAT Uncharacterized protein (Fragment) OS=Rattus norvegicus PE=4 SV=1			1	1	1
>tr|F1LX60|F1LX60_RAT Uncharacterized protein (Fragment) OS=Rattus norvegicus PE=4 SV=2	F1LX60	F1LX60_RAT	F1LX60_RAT Uncharacterized protein (Fragment) OS=Rattus norvegicus PE=4 SV=2		1		1	1
>tr|F1LXD6|F1LXD6_RAT Protein Pitpnm2 (Fragment) OS=Rattus norvegicus GN=Pitpnm2 PE=2 SV=1	F1LXD6	F1LXD6_RAT	F1LXD6_RAT Protein Pitpnm2 (Fragment) OS=Rattus norvegicus GN=Pitpnm2 PE=2 SV=1		1		1	1
>tr|F1LXD8|F1LXD8_RAT Protein Emilin2 OS=Rattus norvegicus GN=Emilin2 PE=4 SV=2	F1LXD8	F1LXD8_RAT	F1LXD8_RAT Protein Emilin2 OS=Rattus norvegicus GN=Emilin2 PE=4 SV=2			1	1	1
>tr|F1LXE1|F1LXE1_RAT Protein Spnb5 (Fragment) OS=Rattus norvegicus GN=Sptbn5 PE=2 SV=2	F1LXE1	F1LXE1_RAT	F1LXE1_RAT Protein Spnb5 (Fragment) OS=Rattus norvegicus GN=Sptbn5 PE=2 SV=2		1		1	1
>tr|F1LXQ1|F1LXQ1_RAT Protein Fbxo40 OS=Rattus norvegicus GN=Fbxo40 PE=4 SV=2	F1LXQ1	F1LXQ1_RAT	F1LXQ1_RAT Protein Fbxo40 OS=Rattus norvegicus GN=Fbxo40 PE=4 SV=2			1	1	1
>tr|F1LXT3|F1LXT3_RAT Protein Utp20 OS=Rattus norvegicus GN=Utp20 PE=2 SV=2	F1LXT3	F1LXT3_RAT	F1LXT3_RAT Protein Utp20 OS=Rattus norvegicus GN=Utp20 PE=2 SV=2		1		1	1
>tr|F1LY19|F1LY19_RAT Protein LOC684558 OS=Rattus norvegicus GN=LOC684558 PE=4 SV=2	F1LY19	F1LY19_RAT	F1LY19_RAT Protein LOC684558 OS=Rattus norvegicus GN=LOC684558 PE=4 SV=2			1	1	1
>tr|F1LYW2|F1LYW2_RAT Protein LOC100912775 (Fragment) OS=Rattus norvegicus GN=LOC100912775 PE=4 SV=2	F1LYW2	F1LYW2_RAT	F1LYW2_RAT Protein LOC100912775 (Fragment) OS=Rattus norvegicus GN=LOC100912775 PE=4 SV=2		1		1	1
>tr|F1LZ55|F1LZ55_RAT Protein LOC690114 (Fragment) OS=Rattus norvegicus GN=LOC690114 PE=4 SV=1	F1LZ55	F1LZ55_RAT	F1LZ55_RAT Protein LOC690114 (Fragment) OS=Rattus norvegicus GN=LOC690114 PE=4 SV=1		1		1	1
>tr|F1LZE6|F1LZE6_RAT Uncharacterized protein (Fragment) OS=Rattus norvegicus PE=4 SV=1	F1LZE6	F1LZE6_RAT	F1LZE6_RAT Uncharacterized protein (Fragment) OS=Rattus norvegicus PE=4 SV=1		1		1	1
>tr|F1LZG0|F1LZG0_RAT Uncharacterized protein OS=Rattus norvegicus PE=2 SV=2	F1LZG0	F1LZG0_RAT	F1LZG0_RAT Uncharacterized protein OS=Rattus norvegicus PE=2 SV=2			1	1	1
>tr|F1LZH3|F1LZH3_RAT Protein Ezh1 OS=Rattus norvegicus GN=Ezh1 PE=4 SV=2	F1LZH3	F1LZH3_RAT	F1LZH3_RAT Protein Ezh1 OS=Rattus norvegicus GN=Ezh1 PE=4 SV=2			1	1	1
>tr|F1LZU7|F1LZU7_RAT Protein Apbb2 (Fragment) OS=Rattus norvegicus GN=Apbb2 PE=2 SV=2	F1LZU7	F1LZU7_RAT	F1LZU7_RAT Protein Apbb2 (Fragment) OS=Rattus norvegicus GN=Apbb2 PE=2 SV=2			1	1	1
>tr|F1M049|F1M049_RAT Protein Atxn2 (Fragment) OS=Rattus norvegicus GN=Atxn2 PE=2 SV=2	F1M049	F1M049_RAT	F1M049_RAT Protein Atxn2 (Fragment) OS=Rattus norvegicus GN=Atxn2 PE=2 SV=2		1		1	1
>tr|F1M0A0|F1M0A0_RAT Anoctamin OS=Rattus norvegicus GN=Ano3 PE=3 SV=2	F1M0A0	F1M0A0_RAT	F1M0A0_RAT Anoctamin OS=Rattus norvegicus GN=Ano3 PE=3 SV=2		1		1	1
>tr|F1M0T5|F1M0T5_RAT Protein Reps2 (Fragment) OS=Rattus norvegicus GN=Reps2 PE=2 SV=2	F1M0T5	F1M0T5_RAT	F1M0T5_RAT Protein Reps2 (Fragment) OS=Rattus norvegicus GN=Reps2 PE=2 SV=2		1		1	1
>tr|F1M0U5|F1M0U5_RAT Protein LOC690073 OS=Rattus norvegicus GN=LOC690073 PE=2 SV=2	F1M0U5	F1M0U5_RAT	F1M0U5_RAT Protein LOC690073 OS=Rattus norvegicus GN=LOC690073 PE=2 SV=2			1	1	1
>tr|F1M0V4|F1M0V4_RAT Protein Thoc2 OS=Rattus norvegicus GN=Thoc2 PE=4 SV=2	F1M0V4	F1M0V4_RAT	F1M0V4_RAT Protein Thoc2 OS=Rattus norvegicus GN=Thoc2 PE=4 SV=2			1	1	1
>tr|F1M176|F1M176_RAT Protein Trpc5 OS=Rattus norvegicus GN=Trpc5 PE=2 SV=2	F1M176	F1M176_RAT	F1M176_RAT Protein Trpc5 OS=Rattus norvegicus GN=Trpc5 PE=2 SV=2			1	1	1
>tr|F1M1G4|F1M1G4_RAT Protein Txlnb OS=Rattus norvegicus GN=Txlnb PE=4 SV=2	F1M1G4	F1M1G4_RAT	F1M1G4_RAT Protein Txlnb OS=Rattus norvegicus GN=Txlnb PE=4 SV=2			1	1	1
>tr|F1M1Q5|F1M1Q5_RAT Uncharacterized protein (Fragment) OS=Rattus norvegicus PE=4 SV=2	F1M1Q5	F1M1Q5_RAT	F1M1Q5_RAT Uncharacterized protein (Fragment) OS=Rattus norvegicus PE=4 SV=2		1		1	1
>tr|F1M1R8|F1M1R8_RAT Protein Lrmp (Fragment) OS=Rattus norvegicus GN=Lrmp PE=2 SV=2	F1M1R8	F1M1R8_RAT	F1M1R8_RAT Protein Lrmp (Fragment) OS=Rattus norvegicus GN=Lrmp PE=2 SV=2		1		1	1
>tr|F1M219|F1M219_RAT Uncharacterized protein (Fragment) OS=Rattus norvegicus PE=3 SV=1	F1M219	F1M219_RAT	F1M219_RAT Uncharacterized protein (Fragment) OS=Rattus norvegicus PE=3 SV=1		1		1	1
>tr|F1M2B2|F1M2B2_RAT Uncharacterized protein (Fragment) OS=Rattus norvegicus PE=4 SV=2	F1M2B2	F1M2B2_RAT	F1M2B2_RAT Uncharacterized protein (Fragment) OS=Rattus norvegicus PE=4 SV=2		1		1	1
>tr|F1M2M0|F1M2M0_RAT Protein Dyrk4 OS=Rattus norvegicus GN=Dyrk4 PE=4 SV=2	F1M2M0	F1M2M0_RAT	F1M2M0_RAT Protein Dyrk4 OS=Rattus norvegicus GN=Dyrk4 PE=4 SV=2		1		1	1
>tr|F1M2N4|F1M2N4_RAT Uncharacterized protein (Fragment) OS=Rattus norvegicus PE=3 SV=2	F1M2N4	F1M2N4_RAT	F1M2N4_RAT Uncharacterized protein (Fragment) OS=Rattus norvegicus PE=3 SV=2			1	1	1
>tr|F1M332|F1M332_RAT Protein Arhgap28 OS=Rattus norvegicus GN=Arhgap28 PE=2 SV=2	F1M332	F1M332_RAT	F1M332_RAT Protein Arhgap28 OS=Rattus norvegicus GN=Arhgap28 PE=2 SV=2			1	1	1
>tr|F1M392|F1M392_RAT Protein Limch1 OS=Rattus norvegicus GN=Limch1 PE=2 SV=2	F1M392	F1M392_RAT	F1M392_RAT Protein Limch1 OS=Rattus norvegicus GN=Limch1 PE=2 SV=2		1		1	1
>tr|F1M3D3|F1M3D3_RAT Heterogeneous nuclear ribonucleoprotein M OS=Rattus norvegicus GN=Hnrnpm PE=4 SV=1	F1M3D3	F1M3D3_RAT	F1M3D3_RAT Heterogeneous nuclear ribonucleoprotein M OS=Rattus norvegicus GN=Hnrnpm PE=4 SV=1			1	1	1
>tr|F1M3W8|F1M3W8_RAT Protein Zfp683 OS=Rattus norvegicus GN=LOC100359438 PE=4 SV=2	F1M3W8	F1M3W8_RAT	F1M3W8_RAT Protein Zfp683 OS=Rattus norvegicus GN=LOC100359438 PE=4 SV=2		1		1	1
>tr|F1M4I4|F1M4I4_RAT Protein Vps51 OS=Rattus norvegicus GN=Vps51 PE=2 SV=2	F1M4I4	F1M4I4_RAT	F1M4I4_RAT Protein Vps51 OS=Rattus norvegicus GN=Vps51 PE=2 SV=2			1	1	1
>tr|F1M4U6|F1M4U6_RAT Uncharacterized protein (Fragment) OS=Rattus norvegicus PE=4 SV=1	F1M4U6	F1M4U6_RAT	F1M4U6_RAT Uncharacterized protein (Fragment) OS=Rattus norvegicus PE=4 SV=1		1		1	1
>tr|F1M577|F1M577_RAT Protein LOC100359671 (Fragment) OS=Rattus norvegicus GN=LOC100359671 PE=4 SV=2	F1M577	F1M577_RAT	F1M577_RAT Protein LOC100359671 (Fragment) OS=Rattus norvegicus GN=LOC100359671 PE=4 SV=2			1	1	1
>tr|F1M5M8|F1M5M8_RAT Protein LOC100364984 OS=Rattus norvegicus GN=Rab37 PE=3 SV=2	F1M5M8	F1M5M8_RAT	F1M5M8_RAT Protein LOC100364984 OS=Rattus norvegicus GN=Rab37 PE=3 SV=2		1		1	1
>tr|F1M5M9|F1M5M9_RAT Protein Srgap3 OS=Rattus norvegicus GN=Srgap3 PE=2 SV=2	F1M5M9	F1M5M9_RAT	F1M5M9_RAT Protein Srgap3 OS=Rattus norvegicus GN=Srgap3 PE=2 SV=2			1	1	1
>tr|F1M5N7|F1M5N7_RAT Kinesin family member 21B (Predicted) OS=Rattus norvegicus GN=Kif21b PE=3 SV=2	F1M5N7	F1M5N7_RAT	F1M5N7_RAT Kinesin family member 21B (Predicted) OS=Rattus norvegicus GN=Kif21b PE=3 SV=2			1	1	1
>tr|F1M5V2|F1M5V2_RAT Protein Glipr2 OS=Rattus norvegicus GN=Glipr2 PE=4 SV=2	F1M5V2	F1M5V2_RAT	F1M5V2_RAT Protein Glipr2 OS=Rattus norvegicus GN=Glipr2 PE=4 SV=2			1	1	1
>tr|F1M720|F1M720_RAT Protein RGD1561963 OS=Rattus norvegicus GN=RGD1561963 PE=2 SV=2	F1M720	F1M720_RAT	F1M720_RAT Protein RGD1561963 OS=Rattus norvegicus GN=RGD1561963 PE=2 SV=2			1	1	1
>tr|F1M7A0|F1M7A0_RAT DNA topoisomerase 2 (Fragment) OS=Rattus norvegicus GN=Top2a PE=2 SV=2	F1M7A0	F1M7A0_RAT	F1M7A0_RAT DNA topoisomerase 2 (Fragment) OS=Rattus norvegicus GN=Top2a PE=2 SV=2			1	1	1
>tr|F1M7B5|F1M7B5_RAT Protein Oaz2 OS=Rattus norvegicus GN=Oaz2 PE=4 SV=2	F1M7B5	F1M7B5_RAT	F1M7B5_RAT Protein Oaz2 OS=Rattus norvegicus GN=Oaz2 PE=4 SV=2		1		1	1
>tr|F1M7G6|F1M7G6_RAT Protein Gbx1 OS=Rattus norvegicus GN=Gbx1 PE=2 SV=2	F1M7G6	F1M7G6_RAT	F1M7G6_RAT Protein Gbx1 OS=Rattus norvegicus GN=Gbx1 PE=2 SV=2		1		1	1
>tr|F1M7H6|F1M7H6_RAT Protein Ccdc150 OS=Rattus norvegicus GN=Ccdc150 PE=4 SV=2	F1M7H6	F1M7H6_RAT	F1M7H6_RAT Protein Ccdc150 OS=Rattus norvegicus GN=Ccdc150 PE=4 SV=2			1	1	1
>tr|F1M7N4|F1M7N4_RAT Protein Clca5 OS=Rattus norvegicus GN=Clca5 PE=2 SV=1	F1M7N4	F1M7N4_RAT	F1M7N4_RAT Protein Clca5 OS=Rattus norvegicus GN=Clca5 PE=2 SV=1		1		1	1
>tr|F1M7X3|F1M7X3_RAT Protein Cdh13 (Fragment) OS=Rattus norvegicus GN=Cdh13 PE=2 SV=2	F1M7X3	F1M7X3_RAT	F1M7X3_RAT Protein Cdh13 (Fragment) OS=Rattus norvegicus GN=Cdh13 PE=2 SV=2		1		1	1
>tr|F1M8D3|F1M8D3_RAT Protein Cmip OS=Rattus norvegicus GN=Cmip PE=2 SV=2	F1M8D3	F1M8D3_RAT	F1M8D3_RAT Protein Cmip OS=Rattus norvegicus GN=Cmip PE=2 SV=2			1	1	1
>tr|F1MAM1|F1MAM1_RAT Protein Fbxw9 OS=Rattus norvegicus GN=Fbxw9 PE=4 SV=1	F1MAM1	F1MAM1_RAT	F1MAM1_RAT Protein Fbxw9 OS=Rattus norvegicus GN=Fbxw9 PE=4 SV=1			1	1	1
>tr|F1MAM6|F1MAM6_RAT Protein Dnahc8 OS=Rattus norvegicus GN=Dnah8 PE=4 SV=2	F1MAM6	F1MAM6_RAT	F1MAM6_RAT Protein Dnahc8 OS=Rattus norvegicus GN=Dnah8 PE=4 SV=2		1		1	1
>tr|F2Z3S9|F2Z3S9_RAT Protein Nr2f1 OS=Rattus norvegicus GN=Nr2f1 PE=3 SV=1	F2Z3S9	F2Z3S9_RAT	F2Z3S9_RAT Protein Nr2f1 OS=Rattus norvegicus GN=Nr2f1 PE=3 SV=1		1		1	1
>tr|F7ENY6|F7ENY6_RAT Protein Als2cr11 OS=Rattus norvegicus GN=Als2cr11 PE=4 SV=1	F7ENY6	F7ENY6_RAT	F7ENY6_RAT Protein Als2cr11 OS=Rattus norvegicus GN=Als2cr11 PE=4 SV=1			1	1	1
>tr|F7FDE0|F7FDE0_RAT Protein Btnl3 OS=Rattus norvegicus GN=Btnl3 PE=4 SV=1	F7FDE0	F7FDE0_RAT	F7FDE0_RAT Protein Btnl3 OS=Rattus norvegicus GN=Btnl3 PE=4 SV=1			1	1	1
>tr|G3V672|G3V672_RAT Protein Nrip1 OS=Rattus norvegicus GN=Nrip1 PE=4 SV=1	G3V672	G3V672_RAT	G3V672_RAT Protein Nrip1 OS=Rattus norvegicus GN=Nrip1 PE=4 SV=1		1		1	1
>tr|G3V6A9|G3V6A9_RAT Microfibrillar-associated protein 4 OS=Rattus norvegicus GN=LOC100911714 PE=4 SV=1	G3V6A9	G3V6A9_RAT	G3V6A9_RAT Microfibrillar-associated protein 4 OS=Rattus norvegicus GN=LOC100911714 PE=4 SV=1			1	1	1
>tr|G3V6C2|G3V6C2_RAT Protein Hgd OS=Rattus norvegicus GN=Hgd PE=4 SV=1	G3V6C2	G3V6C2_RAT	G3V6C2_RAT Protein Hgd OS=Rattus norvegicus GN=Hgd PE=4 SV=1			1	1	1
>tr|G3V6G4|G3V6G4_RAT Protein Rcvrn OS=Rattus norvegicus GN=Rcvrn PE=4 SV=1	G3V6G4	G3V6G4_RAT	G3V6G4_RAT Protein Rcvrn OS=Rattus norvegicus GN=Rcvrn PE=4 SV=1		1		1	1
>tr|G3V6G7|G3V6G7_RAT Polyribonucleotide nucleotidyltransferase 1 OS=Rattus norvegicus GN=Pnpt1 PE=4 SV=1	G3V6G7	G3V6G7_RAT	G3V6G7_RAT Polyribonucleotide nucleotidyltransferase 1 OS=Rattus norvegicus GN=Pnpt1 PE=4 SV=1			1	1	1
>tr|G3V6L4|G3V6L4_RAT Kinesin heavy chain isoform 5C (Fragment) OS=Rattus norvegicus GN=Kif5c PE=4 SV=2	G3V6L4	G3V6L4_RAT	G3V6L4_RAT Kinesin heavy chain isoform 5C (Fragment) OS=Rattus norvegicus GN=Kif5c PE=4 SV=2			1	1	1
>tr|G3V6N7|G3V6N7_RAT Protein Slc12a6 OS=Rattus norvegicus GN=Slc12a6 PE=4 SV=1	G3V6N7	G3V6N7_RAT	G3V6N7_RAT Protein Slc12a6 OS=Rattus norvegicus GN=Slc12a6 PE=4 SV=1		1		1	1
>tr|G3V6S0|G3V6S0_RAT Protein Sptbn1 OS=Rattus norvegicus GN=Sptbn1 PE=4 SV=2	G3V6S0	G3V6S0_RAT	G3V6S0_RAT Protein Sptbn1 OS=Rattus norvegicus GN=Sptbn1 PE=4 SV=2			1	1	1
>tr|G3V6S7|G3V6S7_RAT Interleukin 5 receptor, alpha OS=Rattus norvegicus GN=Il5ra PE=4 SV=1	G3V6S7	G3V6S7_RAT	G3V6S7_RAT Interleukin 5 receptor, alpha OS=Rattus norvegicus GN=Il5ra PE=4 SV=1		1		1	1
>tr|G3V779|G3V779_RAT Ladinin (Predicted), isoform CRA_b OS=Rattus norvegicus GN=Lad1 PE=4 SV=1	G3V779	G3V779_RAT	G3V779_RAT Ladinin (Predicted), isoform CRA_b OS=Rattus norvegicus GN=Lad1 PE=4 SV=1			1	1	1
>tr|G3V7J6|G3V7J6_RAT F-box only protein 34 (Predicted), isoform CRA_b OS=Rattus norvegicus GN=Fbxo34 PE=4 SV=1	G3V7J6	G3V7J6_RAT	G3V7J6_RAT F-box only protein 34 (Predicted), isoform CRA_b OS=Rattus norvegicus GN=Fbxo34 PE=4 SV=1		1		1	1
>tr|G3V7Q6|G3V7Q6_RAT Proteasome subunit beta type OS=Rattus norvegicus GN=Psmb5 PE=3 SV=1	G3V7Q6	G3V7Q6_RAT	G3V7Q6_RAT Proteasome subunit beta type OS=Rattus norvegicus GN=Psmb5 PE=3 SV=1		1		1	1
>tr|G3V7U4|G3V7U4_RAT Lamin-B1 OS=Rattus norvegicus GN=Lmnb1 PE=3 SV=1	G3V7U4	G3V7U4_RAT	G3V7U4_RAT Lamin-B1 OS=Rattus norvegicus GN=Lmnb1 PE=3 SV=1			1	1	1
>tr|G3V810|G3V810_RAT Protein Mtmr10 OS=Rattus norvegicus GN=Mtmr10 PE=4 SV=1	G3V810	G3V810_RAT	G3V810_RAT Protein Mtmr10 OS=Rattus norvegicus GN=Mtmr10 PE=4 SV=1		1		1	1
>tr|G3V8G2|G3V8G2_RAT Proteasome (Prosome, macropain) 26S subunit, non-ATPase, 5 (Predicted), isoform CRA_a OS=Rattus norvegicus GN=Psmd5 PE=4 SV=1	G3V8G2	G3V8G2_RAT	G3V8G2_RAT Proteasome (Prosome, macropain) 26S subunit, non-ATPase, 5 (Predicted), isoform CRA_a OS=Rattus norvegicus GN=Psmd5 PE=4 SV=1			1	1	1
>tr|G3V8S5|G3V8S5_RAT Breast cancer type 1 susceptibility protein homolog OS=Rattus norvegicus GN=Brca1 PE=4 SV=1	G3V8S5	G3V8S5_RAT	G3V8S5_RAT Breast cancer type 1 susceptibility protein homolog OS=Rattus norvegicus GN=Brca1 PE=4 SV=1		1		1	1
>tr|G3V968|G3V968_RAT M-phase phosphoprotein 10 (U3 small nucleolar ribonucleoprotein) (Predicted), isoform CRA_a OS=Rattus norvegicus GN=Mphosph10 PE=4 SV=1	G3V968	G3V968_RAT	G3V968_RAT M-phase phosphoprotein 10 (U3 small nucleolar ribonucleoprotein) (Predicted), isoform CRA_a OS=Rattus norvegicus GN=Mphosph10 PE=4 SV=1			1	1	1
>tr|G5AJU5|G5AJU5_HETGA Coiled-coil domain-containing protein 146 OS=Heterocephalus glaber GN=GW7_06313 PE=4 SV=1	G5AJU5	G5AJU5_HETGA	G5AJU5_HETGA Coiled-coil domain-containing protein 146 OS=Heterocephalus glaber GN=GW7_06313 PE=4 SV=1			1	1	1
>tr|G5AJV4|G5AJV4_HETGA General transcription factor 3C polypeptide 1 OS=Heterocephalus glaber GN=GW7_08333 PE=4 SV=1	G5AJV4	G5AJV4_HETGA	G5AJV4_HETGA General transcription factor 3C polypeptide 1 OS=Heterocephalus glaber GN=GW7_08333 PE=4 SV=1		1		1	1
>tr|G5AK34|G5AK34_HETGA Mitogen-activated protein kinase kinase kinase 10 OS=Heterocephalus glaber GN=GW7_20965 PE=3 SV=1	G5AK34	G5AK34_HETGA	G5AK34_HETGA Mitogen-activated protein kinase kinase kinase 10 OS=Heterocephalus glaber GN=GW7_20965 PE=3 SV=1			1	1	1
>tr|G5AK49|G5AK49_HETGA Beta-2-syntrophin (Fragment) OS=Heterocephalus glaber GN=GW7_20944 PE=4 SV=1	G5AK49	G5AK49_HETGA	G5AK49_HETGA Beta-2-syntrophin (Fragment) OS=Heterocephalus glaber GN=GW7_20944 PE=4 SV=1			1	1	1
>tr|G5AKA2|G5AKA2_HETGA L-lactate dehydrogenase OS=Heterocephalus glaber GN=GW7_11627 PE=3 SV=1	G5AKA2	G5AKA2_HETGA	G5AKA2_HETGA L-lactate dehydrogenase OS=Heterocephalus glaber GN=GW7_11627 PE=3 SV=1			1	1	1
>tr|G5AKB0|G5AKB0_HETGA Partitioning defective 6-like protein gamma OS=Heterocephalus glaber GN=GW7_17539 PE=4 SV=1	G5AKB0	G5AKB0_HETGA	G5AKB0_HETGA Partitioning defective 6-like protein gamma OS=Heterocephalus glaber GN=GW7_17539 PE=4 SV=1		1		1	1
>tr|G5AKH2|G5AKH2_HETGA BEN domain-containing protein 6 OS=Heterocephalus glaber GN=GW7_09851 PE=4 SV=1	G5AKH2	G5AKH2_HETGA	G5AKH2_HETGA BEN domain-containing protein 6 OS=Heterocephalus glaber GN=GW7_09851 PE=4 SV=1			1	1	1
>tr|G5AKH6|G5AKH6_HETGA HMG box transcription factor BBX OS=Heterocephalus glaber GN=GW7_09855 PE=4 SV=1	G5AKH6	G5AKH6_HETGA	G5AKH6_HETGA HMG box transcription factor BBX OS=Heterocephalus glaber GN=GW7_09855 PE=4 SV=1			1	1	1
[truncated: 417 more rows]

## Sheet: R_SCANS
Grand Total				28619	26392	20380
Row Labels	fasta	protein	description	6h	6h2	4h	Aver	Count
>P02769 SWISS-PROT:P02769 (Bos taurus) Bovine serum albumin precursor				2928	2843	2075	2615.33	3
>Q2UVX4 SWISS-PROT:Q2UVX4 (Bos taurus) Complement C3 precursor				2526	2349	1595	2156.67	3
>ENSEMBL:ENSBTAP00000024146 (Bos taurus) similar to alpha-2-macroglobulin isoform 1				2193	2033	1456	1894	3
>P01030 SWISS-PROT:P01030 (Bos taurus) similar to Complement C4-A precursor				1211	1046	895	1050.67	3
>sp|P04937|FINC_RAT Fibronectin OS=Rattus norvegicus GN=Fn1 PE=1 SV=2	P04937	FINC_RAT	FINC_RAT Fibronectin OS=Rattus norvegicus GN=Fn1 PE=1 SV=2	1209	1080	745	1011.33	3
>tr|M0RA80|M0RA80_RAT Protein Tnc OS=Rattus norvegicus GN=Tnc PE=4 SV=1	M0RA80	M0RA80_RAT	M0RA80_RAT Protein Tnc OS=Rattus norvegicus GN=Tnc PE=4 SV=1	845	787	574	735.333	3
>P12763 SWISS-PROT:P12763 (Bos taurus) Alpha-2-HS-glycoprotein precursor				810	787	515	704	3
>P34955 SWISS-PROT:P34955 (Bos taurus) Alpha-1-antiproteinase precursor				706	700	477	627.667	3
>Q28085 SWISS-PROT:Q28085 (Bos taurus) Complement factor H precursor				718	648	498	621.333	3
>ENSEMBL:ENSBTAP00000032840 (Bos taurus) similar to apolipoprotein B, partial				656	646	465	589	3
>Q1A7A4 TREMBL:Q1A7A4 (Bos taurus) similar to complement component C5				611	523	277	470.333	3
>tr|D4A2G6|D4A2G6_RAT Protein Thbs2 OS=Rattus norvegicus GN=Thbs2 PE=4 SV=2	D4A2G6	D4A2G6_RAT	D4A2G6_RAT Protein Thbs2 OS=Rattus norvegicus GN=Thbs2 PE=4 SV=2	515	502	325	447.333	3
>Q0IIK2 TREMBL:Q0IIK2 (Bos taurus) Transferrin				508	447	324	426.333	3
>tr|D3Z9F8|D3Z9F8_RAT Collagen alpha-1(XII) chain OS=Rattus norvegicus GN=Col12a1 PE=2 SV=2	D3Z9F8	D3Z9F8_RAT	D3Z9F8_RAT Collagen alpha-1(XII) chain OS=Rattus norvegicus GN=Col12a1 PE=2 SV=2	437	403	368	402.667	3
>Q28194 TREMBL:Q28194 (Bos taurus) Thrombospondin-1				389	389	237	338.333	3
>Q3SX09 TREMBL:Q3SX09 (Bos taurus) similar to HBG protein				341	320	235	298.667	3
>sp|P02466|CO1A2_RAT Collagen alpha-2(I) chain OS=Rattus norvegicus GN=Col1a2 PE=1 SV=3	P02466	CO1A2_RAT	CO1A2_RAT Collagen alpha-2(I) chain OS=Rattus norvegicus GN=Col1a2 PE=1 SV=3	335	304	245	294.667	3
>tr|F1LQC3|F1LQC3_RAT Collagen alpha-1(XII) chain (Fragment) OS=Rattus norvegicus GN=Col12a1 PE=2 SV=2	F1LQC3	F1LQC3_RAT	F1LQC3_RAT Collagen alpha-1(XII) chain (Fragment) OS=Rattus norvegicus GN=Col12a1 PE=2 SV=2	275	248	199	240.667	3
>sp|P02454|CO1A1_RAT Collagen alpha-1(I) chain OS=Rattus norvegicus GN=Col1a1 PE=1 SV=5	P02454	CO1A1_RAT	CO1A1_RAT Collagen alpha-1(I) chain OS=Rattus norvegicus GN=Col1a1 PE=1 SV=5	269	245	206	240	3
>tr|M0R979|M0R979_RAT Protein Thbs1 (Fragment) OS=Rattus norvegicus GN=Thbs1 PE=4 SV=1	M0R979	M0R979_RAT	M0R979_RAT Protein Thbs1 (Fragment) OS=Rattus norvegicus GN=Thbs1 PE=4 SV=1	284	251	169	234.667	3
>sp|P01026|CO3_RAT Complement C3 OS=Rattus norvegicus GN=C3 PE=1 SV=3	P01026	CO3_RAT	CO3_RAT Complement C3 OS=Rattus norvegicus GN=C3 PE=1 SV=3	247	246	176	223	3
>ENSEMBL:ENSBTAP00000024466 (Bos taurus) 44 kDa protein				194	202	135	177	3
>ENSEMBL:ENSBTAP00000007350 (Bos taurus) similar to Complement C4-A precursor				186	190	151	175.667	3
>Q3Y5Z3 SWISS-PROT:Q3Y5Z3 (Bos taurus) Adiponectin precursor				208	190	125	174.333	3
>Q3KUS7 TREMBL:Q3KUS7 (Bos taurus) Complement factor B				187	183	131	167	3
>Q3MHN5 SWISS-PROT:Q3MHN5 (Bos taurus) Vitamin D-binding protein precursor				168	173	135	158.667	3
>ENSEMBL:ENSBTAP00000016046 (Bos taurus) similar to fibulin-1 C isoform 1				179	163	126	156	3
>Q3T052 TREMBL:Q3T052;Q5EA67 (Bos taurus) Inter-alpha (Globulin) inhibitor H4				177	141	127	148.333	3
>tr|D3ZAF5|D3ZAF5_RAT Periostin, osteoblast specific factor (Predicted), isoform CRA_a OS=Rattus norvegicus GN=Postn PE=4 SV=1	D3ZAF5	D3ZAF5_RAT	D3ZAF5_RAT Periostin, osteoblast specific factor (Predicted), isoform CRA_a OS=Rattus norvegicus GN=Postn PE=4 SV=1	143	140	110	131	3
>Q1RMN8 TREMBL:Q1RMN8 (Bos taurus) Similar to Immunoglobulin lambda-like polypeptide 1				131	151	94	125.333	3
>Q95121 SWISS-PROT:Q95121 (Bos taurus) Pigment epithelium-derived factor precursor				153	116	94	121	3
>Q9TTE1 SWISS-PROT:Q9TTE1 (Bos taurus) Endopin-1 precursor				138	93	121	117.333	3
>P00761 SWISS-PROT:P00761|TRYP_PIG Trypsin - Sus scrofa (Pig).	TRYP_PIG Trypsin - Sus scrofa (Pig).			129	123	78	110	3
>Q9TRI1 TREMBL:Q9TRI1 (Bos taurus) similar to inter-alpha-trypsin inhibitor heavy chain2				113	113	99	108.333	3
>tr|G5BHR4|G5BHR4_HETGA Fibronectin OS=Heterocephalus glaber GN=GW7_12277 PE=4 SV=1	G5BHR4	G5BHR4_HETGA	G5BHR4_HETGA Fibronectin OS=Heterocephalus glaber GN=GW7_12277 PE=4 SV=1	118	131	67	105.333	3
>tr|D4A115|D4A115_RAT Protein Col6a3 OS=Rattus norvegicus GN=Col6a3 PE=2 SV=2	D4A115	D4A115_RAT	D4A115_RAT Protein Col6a3 OS=Rattus norvegicus GN=Col6a3 PE=2 SV=2	110	95	81	95.3333	3
>Q0V8M9 TREMBL:Q0V8M9;Q9TRI0 (Bos taurus) similar to inter-alpha (globulin) inhibitor H3 isoform 2				105	95	83	94.3333	3
>P13645 SWISS-PROT:P13645 Tax_Id=9606 Gene_Symbol=KRT10 Keratin, type I cytoskeletal 10				107	94	76	92.3333	3
[truncated: 2,375 more rows]
